# Supplementary material for: Heme peroxidase HPX-2 protects Caenorhabditis elegans from pathogens
Source: PLoS Genet. 2019 Jan 29;15(1):e1007944. doi: 10.1371/journal.pgen.1007944 (PMC6368334; doi:10.1371/journal.pgen.1007944)
Supplement: S1 Table — (XLSX) [file pgen.1007944.s008.xlsx]

## Sheet: Sheet1
Table S1 Genes that are significantly changed in hpx-2 mutant compared to N2 when exposed to E. coli OP50.
test_id	gene_id	gene	locus	sample_1	sample_2	status	value_1	value_2	log2(fold_change)	test_stat	p_value	q_value	significant
XLOC_009374	XLOC_009374	C34C12.12	III:3453299-3453932	N2-OP50-no2	P1-OP50-no2	OK	2.42784	0	#NAME?	#NAME?	0.00025	0.0495906	yes
XLOC_036148	XLOC_036148	Y73B3B.3	X:211440-211676	N2-OP50-no2	P1-OP50-no2	OK	1.02782	0	#NAME?	#NAME?	0.00025	0.0495906	yes
XLOC_013060	XLOC_013060	C04C3.14	IV:3395880-3396552	N2-OP50-no2	P1-OP50-no2	OK	2.90681	0	#NAME?	#NAME?	5e-05	0.0152078	yes
XLOC_001390	XLOC_001390	B0511.17	I:10643028-10643724	N2-OP50-no2	P1-OP50-no2	OK	0	1.7655	inf	#NAME?	5e-05	0.0152078	yes
XLOC_001391	XLOC_001391	tag-344	I:10644283-10645617	N2-OP50-no2	P1-OP50-no2	OK	0.44202	2.97586	2.75113	3.30868	5e-05	0.0152078	yes
XLOC_003438	XLOC_003438	B0511.11	I:10648600-10654179	N2-OP50-no2	P1-OP50-no2	OK	4.07627	20.7394	2.34705	4.419	5e-05	0.0152078	yes
XLOC_001392	XLOC_001392	fbxa-125	I:10646761-10647777	N2-OP50-no2	P1-OP50-no2	OK	0.33699	1.69226	2.32818	2.42504	0.00025	0.0495906	yes
XLOC_030831	XLOC_030831	cut-2	V:13415061-13417604	N2-OP50-no2	P1-OP50-no2	OK	9.90549	39.9719	2.01269	3.00006	5e-05	0.0152078	yes
XLOC_036767	XLOC_036767	col-165	X:4353617-4354811	N2-OP50-no2	P1-OP50-no2	OK	3.68604	12.5299	1.76523	2.46292	5e-05	0.0152078	yes
XLOC_033074	XLOC_033074	ZC317.7	V:5468733-5470997	N2-OP50-no2	P1-OP50-no2	OK	2.62281	8.84085	1.75307	3.19685	5e-05	0.0152078	yes
XLOC_039346	XLOC_039346	F52D2.14,linc-6	X:1982709-1982935	N2-OP50-no2	P1-OP50-no2	OK	82.7322	258.084	1.64132	7.30841	0.00025	0.0495906	yes
XLOC_021136	XLOC_021136	ZK180.5	IV:4515038-4517169	N2-OP50-no2	P1-OP50-no2	OK	5.67875	17.2813	1.60556	2.93624	5e-05	0.0152078	yes
XLOC_036987	XLOC_036987	bus-8	X:5492975-5496000	N2-OP50-no2	P1-OP50-no2	OK	0.452243	1.23139	1.44512	1.87814	0.00015	0.0353974	yes
XLOC_008278	XLOC_008278	tts-2	II:10201124-10202230	N2-OP50-no2	P1-OP50-no2	OK	5.5769	15.1285	1.43973	2.37377	5e-05	0.0152078	yes
XLOC_029175	XLOC_029175	C02E7.6	V:4919206-4919581	N2-OP50-no2	P1-OP50-no2	OK	20.5211	55.4237	1.4334	2.25788	5e-05	0.0152078	yes
XLOC_015788	XLOC_015788	C27D8.2	IV:12712769-12714755	N2-OP50-no2	P1-OP50-no2	OK	2.75053	7.22942	1.39417	2.22407	5e-05	0.0152078	yes
XLOC_013013	XLOC_013013	samt-1	IV:2931408-2936826	N2-OP50-no2	P1-OP50-no2	OK	4.61523	12.0413	1.38352	2.52959	5e-05	0.0152078	yes
XLOC_003558	XLOC_003558	col-65	I:11489157-11490560	N2-OP50-no2	P1-OP50-no2	OK	2.85085	7.40473	1.37706	2.15769	5e-05	0.0152078	yes
XLOC_007279	XLOC_007279	col-17	II:4866435-4867574	N2-OP50-no2	P1-OP50-no2	OK	4.96187	12.2109	1.29922	2.28063	5e-05	0.0152078	yes
XLOC_032937	XLOC_032937	F41F3.3	V:4647660-4648241	N2-OP50-no2	P1-OP50-no2	OK	40.4769	98.2931	1.27999	2.58415	5e-05	0.0152078	yes
XLOC_031565	XLOC_031565	Y102A5C.6	V:16929166-16930063	N2-OP50-no2	P1-OP50-no2	OK	6.00439	14.3638	1.25834	2.10263	5e-05	0.0152078	yes
XLOC_032925	XLOC_032925	Y47D7A.13	V:4434881-4435927	N2-OP50-no2	P1-OP50-no2	OK	9.81212	22.3836	1.18981	2.24277	0.0001	0.0263212	yes
XLOC_002587	XLOC_002587	dpy-5	I:5432157-5433054	N2-OP50-no2	P1-OP50-no2	OK	8.72113	19.6236	1.17001	2.14747	5e-05	0.0152078	yes
XLOC_012125	XLOC_012125	K04H4.2	III:9347713-9355480	N2-OP50-no2	P1-OP50-no2	OK	1.7124	3.82516	1.1595	1.8241	0.00025	0.0495906	yes
XLOC_002084	XLOC_002084	grl-16	I:572176-575119	N2-OP50-no2	P1-OP50-no2	OK	3.81046	8.10951	1.08965	1.95757	0.0001	0.0263212	yes
XLOC_025631	XLOC_025631	dpy-4	IV:14981608-14996316	N2-OP50-no2	P1-OP50-no2	OK	13.0778	27.5787	1.07643	2.032	0.0001	0.0263212	yes
XLOC_012575	XLOC_012575	col-97	III:12987671-12993704	N2-OP50-no2	P1-OP50-no2	OK	5.06349	10.5054	1.05293	1.86967	0.00025	0.0495906	yes
XLOC_012101	XLOC_012101	cls-3	III:9186076-9199507	N2-OP50-no2	P1-OP50-no2	OK	10.2119	20.9831	1.03898	2.24097	5e-05	0.0152078	yes
XLOC_013203	XLOC_013203	dpy-13	IV:4235613-4236706	N2-OP50-no2	P1-OP50-no2	OK	12.4694	25.1327	1.01117	1.98185	0.0002	0.0434508	yes
XLOC_014673	XLOC_014673	T05A12.4	IV:6887947-6897777	N2-OP50-no2	P1-OP50-no2	OK	5.24703	10.5484	1.00745	2.17012	5e-05	0.0152078	yes
XLOC_033805	XLOC_033805	col-10	V:9164294-9165307	N2-OP50-no2	P1-OP50-no2	OK	19.8953	39.452	0.987668	2.06134	5e-05	0.0152078	yes
XLOC_007281	XLOC_007281	col-73	II:4872097-4873127	N2-OP50-no2	P1-OP50-no2	OK	13.4204	26.5987	0.986926	1.96431	0.00015	0.0353974	yes
XLOC_015506	XLOC_015506	col-125	IV:11225504-11226519	N2-OP50-no2	P1-OP50-no2	OK	21.4032	42.0632	0.974731	2.01387	0.0001	0.0263212	yes
XLOC_037168	XLOC_037168	col-167	X:6323296-6324517	N2-OP50-no2	P1-OP50-no2	OK	17.0512	33.2818	0.964857	2.0222	0.0001	0.0263212	yes
XLOC_033803	XLOC_033803	col-144	V:9159641-9160642	N2-OP50-no2	P1-OP50-no2	OK	18.6994	34.6583	0.890212	1.87525	0.0002	0.0434508	yes
XLOC_031266	XLOC_031266	acs-2	V:15567393-15569889	N2-OP50-no2	P1-OP50-no2	OK	22.0541	40.5861	0.879939	1.92792	0.00015	0.0353974	yes
XLOC_010907	XLOC_010907	snt-2	III:786101-793687	N2-OP50-no2	P1-OP50-no2	OK	19.2751	34.9553	0.858772	1.94903	0.0002	0.0434508	yes
XLOC_007697	XLOC_007697	pmp-1	II:6880700-6883754	N2-OP50-no2	P1-OP50-no2	OK	16.6899	8.90471	-0.906339	-1.96695	0.00015	0.0353974	yes
XLOC_015191	XLOC_015191	spp-18	IV:9593692-9594425	N2-OP50-no2	P1-OP50-no2	OK	71.8054	36.1566	-0.989833	-1.96755	5e-05	0.0152078	yes
XLOC_012161	XLOC_012161	acox-5	III:9586612-9592192	N2-OP50-no2	P1-OP50-no2	OK	27.0717	12.8081	-1.07973	-2.44877	5e-05	0.0152078	yes
XLOC_030972	XLOC_030972	D1086.3	V:14092862-14093986	N2-OP50-no2	P1-OP50-no2	OK	37.3034	17.4548	-1.09568	-2.17799	5e-05	0.0152078	yes
XLOC_009854	XLOC_009854	ctsa-2	III:6612522-6615134	N2-OP50-no2	P1-OP50-no2	OK	28.8297	13.3777	-1.10772	-2.4113	5e-05	0.0152078	yes
XLOC_030714	XLOC_030714	asp-10	V:12742040-12745050	N2-OP50-no2	P1-OP50-no2	OK	121.21	55.812	-1.11886	-2.46823	5e-05	0.0152078	yes
XLOC_020962	XLOC_020962	dyf-3	IV:3396580-3399123	N2-OP50-no2	P1-OP50-no2	OK	15.2131	6.98235	-1.12353	-2.07774	5e-05	0.0152078	yes
XLOC_008987	XLOC_008987	C29F9.4	III:120491-124686	N2-OP50-no2	P1-OP50-no2	OK	11.3228	5.18015	-1.12817	-1.90784	0.00015	0.0353974	yes
XLOC_040284	XLOC_040284	spp-2	X:7315994-7316773	N2-OP50-no2	P1-OP50-no2	OK	122.724	52.6575	-1.22071	-2.27493	5e-05	0.0152078	yes
XLOC_005109	XLOC_005109	ctsa-1	II:6366990-6369210	N2-OP50-no2	P1-OP50-no2	OK	16.4789	6.78405	-1.2804	-2.54122	5e-05	0.0152078	yes
XLOC_008830	XLOC_008830	F01D5.3	II:13999157-14000065	N2-OP50-no2	P1-OP50-no2	OK	16.2043	6.63515	-1.28817	-1.89621	0.0002	0.0434508	yes
XLOC_014645	XLOC_014645	C17H12.8	IV:6818605-6820643	N2-OP50-no2	P1-OP50-no2	OK	74.2716	29.5822	-1.32808	-2.82138	5e-05	0.0152078	yes
XLOC_005573	XLOC_005573	F07H5.13	II:8790557-8791376	N2-OP50-no2	P1-OP50-no2	OK	8.22152	3.2448	-1.34128	-1.94145	0.00015	0.0353974	yes
XLOC_029624	XLOC_029624	F25E5.1	V:7465888-7471209	N2-OP50-no2	P1-OP50-no2	OK	25.4706	9.93502	-1.35824	-3.06643	5e-05	0.0152078	yes
XLOC_037504	XLOC_037504	C18A11.1	X:8069549-8070289	N2-OP50-no2	P1-OP50-no2	OK	15.01	5.76589	-1.38031	-2.03794	5e-05	0.0152078	yes
XLOC_023067	XLOC_023067	F49C12.7	IV:9309107-9312927	N2-OP50-no2	P1-OP50-no2	OK	18.2816	6.71243	-1.44548	-2.85302	5e-05	0.0152078	yes
XLOC_009684	XLOC_009684	D1044.1	III:5544303-5546287	N2-OP50-no2	P1-OP50-no2	OK	5.27579	1.91374	-1.46299	-2.23955	5e-05	0.0152078	yes
XLOC_006201	XLOC_006201	tiar-2	II:12768741-12773844	N2-OP50-no2	P1-OP50-no2	OK	16.7281	5.69455	-1.55462	-3.06413	5e-05	0.0152078	yes
XLOC_004444	XLOC_004444	F08D12.2	II:2781654-2783086	N2-OP50-no2	P1-OP50-no2	OK	5.72013	1.94016	-1.55987	-2.14273	0.0001	0.0263212	yes
XLOC_031385	XLOC_031385	cth-1	V:16100654-16102744	N2-OP50-no2	P1-OP50-no2	OK	23.6827	7.90785	-1.58247	-3.13383	5e-05	0.0152078	yes
XLOC_008071	XLOC_008071	T24B8.5	II:9082681-9083142	N2-OP50-no2	P1-OP50-no2	OK	38.7185	11.0635	-1.80721	-2.56263	5e-05	0.0152078	yes
XLOC_013156	XLOC_013156	clec-70	IV:3932732-3936238	N2-OP50-no2	P1-OP50-no2	OK	2.11176	0.589698	-1.8404	-2.08074	0.0001	0.0263212	yes
XLOC_014782	XLOC_014782	C06E4.3	IV:7260884-7262028	N2-OP50-no2	P1-OP50-no2	OK	2.53212	0.484184	-2.38672	-2.61927	5e-05	0.0152078	yes
XLOC_029767	XLOC_029767	asp-12	V:8269253-8272058	N2-OP50-no2	P1-OP50-no2	OK	74.3012	14.1888	-2.38863	-4.75829	5e-05	0.0152078	yes
XLOC_022886	XLOC_022886	clec-52	IV:8167162-8168774	N2-OP50-no2	P1-OP50-no2	OK	15.6321	2.91241	-2.42423	-3.74126	5e-05	0.0152078	yes
XLOC_032425	XLOC_032425	oac-32	V:1542516-1545791	N2-OP50-no2	P1-OP50-no2	OK	1.55268	0.254799	-2.60733	-2.99329	5e-05	0.0152078	yes
XLOC_003612	XLOC_003612	Y47H9C.1	I:11830984-11833166	N2-OP50-no2	P1-OP50-no2	OK	3.08252	0.400362	-2.94473	-3.41416	5e-05	0.0152078	yes
XLOC_030730	XLOC_030730	ugt-18	V:12820264-12822758	N2-OP50-no2	P1-OP50-no2	OK	1.83107	0.224919	-3.02521	-3.26328	5e-05	0.0152078	yes
XLOC_009643	XLOC_009643	ZC155.8	III:5211219-5211518	N2-OP50-no2	P1-OP50-no2	OK	18.4731	2.24784	-3.03882	-2.97705	5e-05	0.0152078	yes
XLOC_023275	XLOC_023275	ech-9	IV:10233319-10235329	N2-OP50-no2	P1-OP50-no2	OK	5.04847	0.603359	-3.06476	-3.98558	5e-05	0.0152078	yes
XLOC_032088	XLOC_032088	clec-258	V:19788679-19789343	N2-OP50-no2	P1-OP50-no2	OK	1.43422	0.0942815	-3.92715	-2.02432	0.0002	0.0434508	yes
XLOC_031386	XLOC_031386	F44G3.2	V:16103893-16106140	N2-OP50-no2	P1-OP50-no2	OK	6.37166	0.298587	-4.41545	-5.18183	5e-05	0.0152078	yes
