# Supplementary material for: Heme peroxidase HPX-2 protects Caenorhabditis elegans from pathogens
Source: PLoS Genet. 2019 Jan 29;15(1):e1007944. doi: 10.1371/journal.pgen.1007944 (PMC6368334; doi:10.1371/journal.pgen.1007944)
Supplement: S2 Table — (XLSX) [file pgen.1007944.s009.xlsx]

## Sheet: Sheet1
Table S2 Genes that are significantly changed in hpx-2 mutant compared to N2 when exposed to E. faecalis OG1RF.
test_id	gene_id	gene	locus	sample_1	sample_2	status	value_1	value_2	log2(fold_change)	test_stat	p_value	q_value	significant
XLOC_035162	XLOC_035162	T26H5.11	V:15443825-15444354	N2-OG1RF-no2	P1-OG1RF-no2	OK	1.49847	0	#NAME?	#NAME?	0.0001	0.0170571	yes
XLOC_037110	XLOC_037110	C45B2.8	X:6087965-6088363	N2-OG1RF-no2	P1-OG1RF-no2	OK	0.777343	0	#NAME?	#NAME?	5e-05	0.00995	yes
XLOC_034421	XLOC_034421	D2023.8	V:11814144-11814296	N2-OG1RF-no2	P1-OG1RF-no2	OK	0	6.17052	inf	#NAME?	5e-05	0.00995	yes
XLOC_001687	XLOC_001687	C54C8.12	I:12456917-12457215	N2-OG1RF-no2	P1-OG1RF-no2	OK	2.59056	11.6114	2.1642	2.21059	0.00035	0.0448983	yes
XLOC_008634	XLOC_008634	chil-28	II:12475513-12478917	N2-OG1RF-no2	P1-OG1RF-no2	OK	0.386994	1.66543	2.10551	2.6243	5e-05	0.00995	yes
XLOC_034885	XLOC_034885	T02B5.1	V:14163249-14166730	N2-OG1RF-no2	P1-OG1RF-no2	OK	0.660592	2.74845	2.05679	2.86715	5e-05	0.00995	yes
XLOC_023090	XLOC_023090	hsp-12.3	IV:9444787-9445324	N2-OG1RF-no2	P1-OG1RF-no2	OK	8.53768	30.7658	1.84941	3.06888	5e-05	0.00995	yes
XLOC_006664	XLOC_006664	dlhd-1	II:1169543-1172109	N2-OG1RF-no2	P1-OG1RF-no2	OK	0.658218	2.26714	1.78424	2.13632	5e-05	0.00995	yes
XLOC_003438	XLOC_003438	B0511.11	I:10648600-10654179	N2-OG1RF-no2	P1-OG1RF-no2	OK	6.13057	20.6338	1.75092	4.08745	5e-05	0.00995	yes
XLOC_038262	XLOC_038262	nspc-13	X:12357507-12357919	N2-OG1RF-no2	P1-OG1RF-no2	OK	18.1849	55.4684	1.60892	2.84473	5e-05	0.00995	yes
XLOC_001689	XLOC_001689	nlp-39	I:12461644-12462097	N2-OG1RF-no2	P1-OG1RF-no2	OK	6.81085	17.683	1.37646	2.04986	5e-05	0.00995	yes
XLOC_033074	XLOC_033074	ZC317.7	V:5468733-5470997	N2-OG1RF-no2	P1-OG1RF-no2	OK	3.38444	8.49881	1.32834	2.65538	5e-05	0.00995	yes
XLOC_015733	XLOC_015733	thn-2	IV:12383167-12384007	N2-OG1RF-no2	P1-OG1RF-no2	OK	73.8514	178.878	1.27628	4.24761	5e-05	0.00995	yes
XLOC_000537	XLOC_000537	icmt-1	I:4901973-4903173	N2-OG1RF-no2	P1-OG1RF-no2	OK	6.64786	15.9496	1.26256	2.47152	5e-05	0.00995	yes
XLOC_032974	XLOC_032974	C02E7.7	V:4918153-4918585	N2-OG1RF-no2	P1-OG1RF-no2	OK	90.1698	211.671	1.23111	3.0368	5e-05	0.00995	yes
XLOC_034818	XLOC_034818	F35E12.5	V:13737006-13738471	N2-OG1RF-no2	P1-OG1RF-no2	OK	5.2656	11.2124	1.09042	1.88752	0.00035	0.0448983	yes
XLOC_041464	XLOC_041464	nspc-17	X:14524757-14525181	N2-OG1RF-no2	P1-OG1RF-no2	OK	18.5944	38.6704	1.05636	1.86286	0.00025	0.0346473	yes
XLOC_041133	XLOC_041133	nspc-14	X:12358610-12359097	N2-OG1RF-no2	P1-OG1RF-no2	OK	58.4393	120.702	1.04644	2.66219	5e-05	0.00995	yes
XLOC_012846	XLOC_012846	K03H6.2	IV:1510563-1515302	N2-OG1RF-no2	P1-OG1RF-no2	OK	42.1042	86.2311	1.03424	3.30957	5e-05	0.00995	yes
XLOC_023732	XLOC_023732	pgp-1	IV:12591695-12599169	N2-OG1RF-no2	P1-OG1RF-no2	OK	1.98576	4.05676	1.03064	2.21193	0.0001	0.0170571	yes
XLOC_041128	XLOC_041128	nspc-9	X:12342954-12343355	N2-OG1RF-no2	P1-OG1RF-no2	OK	36.0561	73.1076	1.01978	2.08955	0.0003	0.0398	yes
XLOC_041020	XLOC_041020	col-180	X:11711310-11712280	N2-OG1RF-no2	P1-OG1RF-no2	OK	7.20122	14.4535	1.00511	1.9621	0.0002	0.02985	yes
XLOC_032789	XLOC_032789	T22F3.11	V:3612172-3614551	N2-OG1RF-no2	P1-OG1RF-no2	OK	5.28864	10.5518	0.996519	2.02203	0.00015	0.0235182	yes
XLOC_028848	XLOC_028848	irg-3	V:2592547-2595089	N2-OG1RF-no2	P1-OG1RF-no2	OK	13.1835	26.0525	0.982689	2.05587	0.0001	0.0170571	yes
XLOC_038258	XLOC_038258	nspc-10	X:12343613-12344043	N2-OG1RF-no2	P1-OG1RF-no2	OK	32.0773	62.8874	0.971219	1.99505	5e-05	0.00995	yes
XLOC_029175	XLOC_029175	C02E7.6	V:4919206-4919581	N2-OG1RF-no2	P1-OG1RF-no2	OK	161.328	312.182	0.952393	2.76955	5e-05	0.00995	yes
XLOC_007950	XLOC_007950	cut-3	II:8444304-8446831	N2-OG1RF-no2	P1-OG1RF-no2	OK	24.2495	46.8709	0.950736	2.15751	0.00025	0.0346473	yes
XLOC_012101	XLOC_012101	cls-3	III:9186076-9199507	N2-OG1RF-no2	P1-OG1RF-no2	OK	9.24084	17.8234	0.947679	2.62904	5e-05	0.00995	yes
XLOC_033308	XLOC_033308	mtl-1	V:6691368-6691863	N2-OG1RF-no2	P1-OG1RF-no2	OK	224.002	427.489	0.932374	2.96296	5e-05	0.00995	yes
XLOC_020664	XLOC_020664	asm-3	IV:520209-523757	N2-OG1RF-no2	P1-OG1RF-no2	OK	8.61481	15.7982	0.874867	2.19184	5e-05	0.00995	yes
XLOC_012257	XLOC_012257	T16G12.1	III:10040180-10049781	N2-OG1RF-no2	P1-OG1RF-no2	OK	5.38007	9.8339	0.870137	2.64344	5e-05	0.00995	yes
XLOC_014673	XLOC_014673	T05A12.4	IV:6887947-6897777	N2-OG1RF-no2	P1-OG1RF-no2	OK	4.95001	9.03717	0.868438	2.45946	5e-05	0.00995	yes
XLOC_002033	XLOC_002033	rrn-2.1	I:15064300-15064453	N2-OG1RF-no2	P1-OG1RF-no2	OK	1132.83	2039.74	0.848462	2.316	5e-05	0.00995	yes
XLOC_032755	XLOC_032755	lys-7	V:3481418-3482600	N2-OG1RF-no2	P1-OG1RF-no2	OK	153.235	275.839	0.848083	2.90101	5e-05	0.00995	yes
XLOC_030831	XLOC_030831	cut-2	V:13415061-13417604	N2-OG1RF-no2	P1-OG1RF-no2	OK	106.906	190.828	0.835938	2.81807	5e-05	0.00995	yes
XLOC_014944	XLOC_014944	pmk-2	IV:8143499-8148648	N2-OG1RF-no2	P1-OG1RF-no2	OK	10.3383	18.2764	0.821988	1.99779	0.00025	0.0346473	yes
XLOC_030064	XLOC_030064	lipl-2	V:9791570-9793391	N2-OG1RF-no2	P1-OG1RF-no2	OK	25.0066	43.9114	0.812289	2.47641	5e-05	0.00995	yes
XLOC_015852	XLOC_015852	scl-2	IV:13057677-13059092	N2-OG1RF-no2	P1-OG1RF-no2	OK	63.4009	109.883	0.793392	2.39515	5e-05	0.00995	yes
XLOC_002084	XLOC_002084	grl-16	I:572176-575119	N2-OG1RF-no2	P1-OG1RF-no2	OK	20.2209	35.008	0.791834	2.33102	5e-05	0.00995	yes
XLOC_023332	XLOC_023332	T07G12.5	IV:10541429-10545091	N2-OG1RF-no2	P1-OG1RF-no2	OK	10.9001	18.8272	0.788483	2.08178	5e-05	0.00995	yes
XLOC_032937	XLOC_032937	F41F3.3	V:4647660-4648241	N2-OG1RF-no2	P1-OG1RF-no2	OK	300.781	519.291	0.787827	2.77775	5e-05	0.00995	yes
XLOC_007938	XLOC_007938	col-77	II:8358227-8359378	N2-OG1RF-no2	P1-OG1RF-no2	OK	28.9808	49.8071	0.781253	2.25106	5e-05	0.00995	yes
XLOC_034017	XLOC_034017	lys-2	V:10280309-10281470	N2-OG1RF-no2	P1-OG1RF-no2	OK	59.7726	102.571	0.779062	2.48057	5e-05	0.00995	yes
XLOC_013013	XLOC_013013	samt-1	IV:2931408-2936826	N2-OG1RF-no2	P1-OG1RF-no2	OK	7.46841	12.7768	0.774658	1.74041	0.0003	0.0398	yes
XLOC_032925	XLOC_032925	Y47D7A.13	V:4434881-4435927	N2-OG1RF-no2	P1-OG1RF-no2	OK	57.0183	97.2727	0.77061	2.49034	5e-05	0.00995	yes
XLOC_036767	XLOC_036767	col-165	X:4353617-4354811	N2-OG1RF-no2	P1-OG1RF-no2	OK	59.7991	101.217	0.759258	2.4831	5e-05	0.00995	yes
XLOC_020801	XLOC_020801	col-109	IV:1817044-1820253	N2-OG1RF-no2	P1-OG1RF-no2	OK	15.8773	26.8141	0.756031	1.92169	0.00015	0.0235182	yes
XLOC_040875	XLOC_040875	pgp-6	X:10871213-10877425	N2-OG1RF-no2	P1-OG1RF-no2	OK	4.99333	8.41299	0.752615	1.87307	0.00015	0.0235182	yes
XLOC_021136	XLOC_021136	ZK180.5	IV:4515038-4517169	N2-OG1RF-no2	P1-OG1RF-no2	OK	56.1213	93.6847	0.739265	2.50811	5e-05	0.00995	yes
XLOC_019122	XLOC_019122	Y105C5B.15	IV:15951908-15954841	N2-OG1RF-no2	P1-OG1RF-no2	OK	17.6435	29.4467	0.738971	2.00109	0.0001	0.0170571	yes
XLOC_034817	XLOC_034817	F35E12.6	V:13734041-13736247	N2-OG1RF-no2	P1-OG1RF-no2	OK	45.3715	74.9941	0.72499	2.4067	0.0001	0.0170571	yes
XLOC_040333	XLOC_040333	PDB1.1	X:7556793-7559070	N2-OG1RF-no2	P1-OG1RF-no2	OK	21.6645	35.2017	0.700313	1.9544	0.0001	0.0170571	yes
XLOC_014943	XLOC_014943	pmk-3	IV:8139218-8143456	N2-OG1RF-no2	P1-OG1RF-no2	OK	15.7012	25.4691	0.697879	1.98388	0.0003	0.0398	yes
XLOC_041737	XLOC_041737	F09C8.1	X:16159647-16163548	N2-OG1RF-no2	P1-OG1RF-no2	OK	37.9548	61.536	0.697147	2.20579	5e-05	0.00995	yes
XLOC_003558	XLOC_003558	col-65	I:11489157-11490560	N2-OG1RF-no2	P1-OG1RF-no2	OK	26.5712	43.033	0.695581	1.88918	0.00025	0.0346473	yes
XLOC_033705	XLOC_033705	asp-13	V:8641490-8643225	N2-OG1RF-no2	P1-OG1RF-no2	OK	70.136	113.474	0.694137	2.42183	5e-05	0.00995	yes
XLOC_028855	XLOC_028855	W02H5.2	V:2638889-2646379	N2-OG1RF-no2	P1-OG1RF-no2	OK	58.712	93.5069	0.671419	2.34961	5e-05	0.00995	yes
XLOC_007281	XLOC_007281	col-73	II:4872097-4873127	N2-OG1RF-no2	P1-OG1RF-no2	OK	31.1236	49.4627	0.668334	1.8335	0.0002	0.02985	yes
XLOC_007219	XLOC_007219	B0286.3	II:4368489-4372568	N2-OG1RF-no2	P1-OG1RF-no2	OK	15.7503	24.9316	0.662595	1.80043	0.00025	0.0346473	yes
XLOC_030964	XLOC_030964	D1086.11	V:14074455-14076716	N2-OG1RF-no2	P1-OG1RF-no2	OK	114.167	179.961	0.656533	2.32534	5e-05	0.00995	yes
XLOC_030552	XLOC_030552	cpr-1	V:11975514-11976759	N2-OG1RF-no2	P1-OG1RF-no2	OK	938.356	1466.88	0.644542	1.75917	0.0004	0.0496704	yes
XLOC_028542	XLOC_028542	C14C6.5	V:536627-537418	N2-OG1RF-no2	P1-OG1RF-no2	OK	75.5713	118.037	0.643323	1.8875	0.0001	0.0170571	yes
XLOC_030882	XLOC_030882	T01D3.6	V:13716848-13720402	N2-OG1RF-no2	P1-OG1RF-no2	OK	17.6821	27.128	0.617495	2.03994	5e-05	0.00995	yes
XLOC_030638	XLOC_030638	sqt-3	V:12352993-12354314	N2-OG1RF-no2	P1-OG1RF-no2	OK	285.846	438.316	0.616734	2.16447	5e-05	0.00995	yes
XLOC_041512	XLOC_041512	Y16B4A.2	X:14761906-14771851	N2-OG1RF-no2	P1-OG1RF-no2	OK	33.8121	51.6992	0.612605	2.18232	5e-05	0.00995	yes
XLOC_022244	XLOC_022244	cpi-1	IV:6092598-6093648	N2-OG1RF-no2	P1-OG1RF-no2	OK	125.458	191.719	0.611792	1.99394	5e-05	0.00995	yes
XLOC_012641	XLOC_012641	T12D8.5	III:13626031-13626750	N2-OG1RF-no2	P1-OG1RF-no2	OK	100.234	153.162	0.611685	1.98139	0.00015	0.0235182	yes
XLOC_040557	XLOC_040557	F53A9.8	X:8718557-8718974	N2-OG1RF-no2	P1-OG1RF-no2	OK	714.962	1073.43	0.586292	2.0905	0.0001	0.0170571	yes
XLOC_010870	XLOC_010870	F30H5.3	III:505236-512175	N2-OG1RF-no2	P1-OG1RF-no2	OK	7.23874	10.8304	0.581269	1.81889	0.0004	0.0496704	yes
XLOC_007255	XLOC_007255	ttr-41	II:4727317-4727871	N2-OG1RF-no2	P1-OG1RF-no2	OK	102.91	150.525	0.548612	1.69487	0.0004	0.0496704	yes
XLOC_006330	XLOC_006330	W02B8.2	II:13908924-13915253	N2-OG1RF-no2	P1-OG1RF-no2	OK	24.1661	35.3306	0.547936	1.8599	0.00015	0.0235182	yes
XLOC_040565	XLOC_040565	asns-2	X:8748430-8750969	N2-OG1RF-no2	P1-OG1RF-no2	OK	72.591	106.05	0.546883	1.91244	0.0002	0.02985	yes
XLOC_034859	XLOC_034859	mtl-2	V:14018271-14018643	N2-OG1RF-no2	P1-OG1RF-no2	OK	742.412	1083.91	0.545951	1.88577	0.00025	0.0346473	yes
XLOC_041693	XLOC_041693	Y7A5A.1	X:15767434-15771509	N2-OG1RF-no2	P1-OG1RF-no2	OK	46.7795	66.9292	0.516761	1.77085	0.00025	0.0346473	yes
XLOC_028874	XLOC_028874	F54E2.1	V:2810426-2811985	N2-OG1RF-no2	P1-OG1RF-no2	OK	82.2451	54.7785	-0.586322	-2.02142	5e-05	0.00995	yes
XLOC_030731	XLOC_030731	ugt-16	V:12825025-12827432	N2-OG1RF-no2	P1-OG1RF-no2	OK	45.5311	29.8028	-0.611404	-1.91273	0.00015	0.0235182	yes
XLOC_020880	XLOC_020880	Y94H6A.10	IV:2709899-2710670	N2-OG1RF-no2	P1-OG1RF-no2	OK	68.8681	44.1354	-0.641899	-1.8737	0.00025	0.0346473	yes
XLOC_028456	XLOC_028456	ctb-1	MtDNA:4503-5676	N2-OG1RF-no2	P1-OG1RF-no2	OK	358.277	229.273	-0.644008	-2.0898	0.0001	0.0170571	yes
XLOC_034839	XLOC_034839	cyp-35C1	V:13896656-13898488	N2-OG1RF-no2	P1-OG1RF-no2	OK	46.2548	29.0161	-0.672752	-1.93884	5e-05	0.00995	yes
XLOC_028445	XLOC_028445	MTCE.7	MtDNA:897-1593	N2-OG1RF-no2	P1-OG1RF-no2	OK	87.3944	54.77	-0.674154	-1.94431	0.0002	0.02985	yes
XLOC_032275	XLOC_032275	dod-19	V:411778-414760	N2-OG1RF-no2	P1-OG1RF-no2	OK	138.153	85.3416	-0.694949	-2.486	5e-05	0.00995	yes
XLOC_028459	XLOC_028459	nduo-4	MtDNA:6505-7808	N2-OG1RF-no2	P1-OG1RF-no2	OK	148.991	91.8987	-0.697113	-2.31272	5e-05	0.00995	yes
XLOC_000060	XLOC_000060	Y65B4BR.1	I:562735-565181	N2-OG1RF-no2	P1-OG1RF-no2	OK	66.3304	40.1116	-0.725649	-2.32596	5e-05	0.00995	yes
XLOC_035068	XLOC_035068	sdc-3	V:15039356-15048209	N2-OG1RF-no2	P1-OG1RF-no2	OK	10.1182	6.07032	-0.737114	-2.28013	5e-05	0.00995	yes
XLOC_015437	XLOC_015437	ZK596.1	IV:10900371-10901383	N2-OG1RF-no2	P1-OG1RF-no2	OK	53.1534	31.4836	-0.755563	-1.90947	0.0001	0.0170571	yes
XLOC_023720	XLOC_023720	F53B2.8	IV:12526246-12527339	N2-OG1RF-no2	P1-OG1RF-no2	OK	56.5758	32.9093	-0.781688	-2.11909	5e-05	0.00995	yes
XLOC_028464	XLOC_028464	ctc-2	MtDNA:9648-10401	N2-OG1RF-no2	P1-OG1RF-no2	OK	500.059	290.594	-0.783094	-2.36468	5e-05	0.00995	yes
XLOC_005858	XLOC_005858	M28.8	II:10628268-10633217	N2-OG1RF-no2	P1-OG1RF-no2	OK	13.5369	7.85611	-0.785007	-2.0987	0.00015	0.0235182	yes
XLOC_028402	XLOC_028402	C49C3.9	IV:17339655-17342314	N2-OG1RF-no2	P1-OG1RF-no2	OK	15.8767	9.10067	-0.802868	-1.94143	5e-05	0.00995	yes
XLOC_014867	XLOC_014867	C50F7.5	IV:7726717-7727951	N2-OG1RF-no2	P1-OG1RF-no2	OK	243.588	138.306	-0.816575	-2.46357	5e-05	0.00995	yes
XLOC_028465	XLOC_028465	MTCE.33	MtDNA:10402-11354	N2-OG1RF-no2	P1-OG1RF-no2	OK	64.1716	36.397	-0.818115	-2.34033	5e-05	0.00995	yes
XLOC_008314	XLOC_008314	clec-60	II:10480101-10481846	N2-OG1RF-no2	P1-OG1RF-no2	OK	170.614	90.7454	-0.91084	-2.84162	5e-05	0.00995	yes
XLOC_029038	XLOC_029038	cyp-34A4	V:3950026-3952068	N2-OG1RF-no2	P1-OG1RF-no2	OK	9.1963	4.64199	-0.98631	-2.01579	0.00015	0.0235182	yes
XLOC_035121	XLOC_035121	cpr-3	V:15296833-15298676	N2-OG1RF-no2	P1-OG1RF-no2	OK	30.5269	15.3167	-0.994972	-2.50696	5e-05	0.00995	yes
XLOC_003651	XLOC_003651	Y47H10A.5	I:12095734-12097939	N2-OG1RF-no2	P1-OG1RF-no2	OK	14.0328	6.9578	-1.0121	-1.96518	0.0001	0.0170571	yes
XLOC_030894	XLOC_030894	F53C11.1	V:13775750-13777771	N2-OG1RF-no2	P1-OG1RF-no2	OK	8.12608	3.96222	-1.03625	-2.01302	0.0003	0.0398	yes
XLOC_029731	XLOC_029731	catp-3	V:8076084-8079914	N2-OG1RF-no2	P1-OG1RF-no2	OK	7.46447	3.54258	-1.07524	-2.50144	5e-05	0.00995	yes
XLOC_029061	XLOC_029061	cyp-35A3	V:4022618-4024473	N2-OG1RF-no2	P1-OG1RF-no2	OK	36.0701	16.56	-1.1231	-2.79824	5e-05	0.00995	yes
XLOC_020962	XLOC_020962	dyf-3	IV:3396580-3399123	N2-OG1RF-no2	P1-OG1RF-no2	OK	18.1333	8.06827	-1.16831	-2.54977	5e-05	0.00995	yes
XLOC_011913	XLOC_011913	tsp-2	III:8236916-8237893	N2-OG1RF-no2	P1-OG1RF-no2	OK	8.12256	3.34493	-1.27996	-1.84916	0.0002	0.02985	yes
XLOC_023757	XLOC_023757	ZK896.4	IV:12880666-12883146	N2-OG1RF-no2	P1-OG1RF-no2	OK	4.06714	1.66578	-1.28781	-1.86148	0.0001	0.0170571	yes
XLOC_031592	XLOC_031592	F49H6.5	V:17023472-17025529	N2-OG1RF-no2	P1-OG1RF-no2	OK	4.62582	1.84675	-1.32472	-1.88857	0.00035	0.0448983	yes
XLOC_003612	XLOC_003612	Y47H9C.1	I:11830984-11833166	N2-OG1RF-no2	P1-OG1RF-no2	OK	16.6315	6.57146	-1.33963	-2.77443	5e-05	0.00995	yes
XLOC_030152	XLOC_030152	B0024.4	V:10297398-10298982	N2-OG1RF-no2	P1-OG1RF-no2	OK	19.7345	7.62228	-1.37243	-2.85779	5e-05	0.00995	yes
XLOC_006921	XLOC_006921	F33H12.7	II:2586076-2586911	N2-OG1RF-no2	P1-OG1RF-no2	OK	13.1146	5.04962	-1.37692	-2.02332	5e-05	0.00995	yes
XLOC_031818	XLOC_031818	Y37H2A.14	V:18143737-18144721	N2-OG1RF-no2	P1-OG1RF-no2	OK	78.629	29.6095	-1.409	-3.57333	5e-05	0.00995	yes
XLOC_036291	XLOC_036291	H02F09.3	X:1568677-1572854	N2-OG1RF-no2	P1-OG1RF-no2	OK	15.9921	5.84814	-1.45131	-4.03613	5e-05	0.00995	yes
XLOC_007744	XLOC_007744	C27H5.6	II:7185276-7187210	N2-OG1RF-no2	P1-OG1RF-no2	OK	5.94136	2.15745	-1.46146	-1.93384	0.00035	0.0448983	yes
XLOC_029624	XLOC_029624	F25E5.1	V:7465888-7471209	N2-OG1RF-no2	P1-OG1RF-no2	OK	24.8382	8.80728	-1.49579	-4.55793	5e-05	0.00995	yes
XLOC_037640	XLOC_037640	kreg-1	X:8709704-8710157	N2-OG1RF-no2	P1-OG1RF-no2	OK	16.4781	5.7207	-1.52629	-2.07153	0.0001	0.0170571	yes
XLOC_033368	XLOC_033368	srg-31	V:6950834-6953897	N2-OG1RF-no2	P1-OG1RF-no2	OK	9.15298	3.08812	-1.56751	-2.7565	5e-05	0.00995	yes
XLOC_023275	XLOC_023275	ech-9	IV:10233319-10235329	N2-OG1RF-no2	P1-OG1RF-no2	OK	8.56605	2.79825	-1.6141	-2.92335	5e-05	0.00995	yes
XLOC_008215	XLOC_008215	chil-9	II:9843379-9847311	N2-OG1RF-no2	P1-OG1RF-no2	OK	2.8575	0.908481	-1.65322	-2.09086	5e-05	0.00995	yes
XLOC_011914	XLOC_011914	tsp-1	III:8237994-8239423	N2-OG1RF-no2	P1-OG1RF-no2	OK	14.8614	4.56978	-1.70137	-2.83849	5e-05	0.00995	yes
XLOC_000286	XLOC_000286	W03D8.10	I:2786331-2787514	N2-OG1RF-no2	P1-OG1RF-no2	OK	3.01712	0.899643	-1.74575	-1.91067	0.0004	0.0496704	yes
XLOC_006201	XLOC_006201	tiar-2	II:12768741-12773844	N2-OG1RF-no2	P1-OG1RF-no2	OK	19.5642	5.50363	-1.82976	-4.23397	5e-05	0.00995	yes
XLOC_000431	XLOC_000431	acd-1	I:4103712-4108045	N2-OG1RF-no2	P1-OG1RF-no2	OK	1.07055	0.263205	-2.02409	-2.1864	5e-05	0.00995	yes
XLOC_034568	XLOC_034568	dct-3	V:12441664-12443835	N2-OG1RF-no2	P1-OG1RF-no2	OK	4.97946	1.20745	-2.04402	-2.86734	5e-05	0.00995	yes
XLOC_002133	XLOC_002133	Y48G8AL.20	I:1189969-1190830	N2-OG1RF-no2	P1-OG1RF-no2	OK	5.23534	1.256	-2.05944	-2.62322	5e-05	0.00995	yes
XLOC_034018	XLOC_034018	lys-3	V:10282203-10283448	N2-OG1RF-no2	P1-OG1RF-no2	OK	13.9282	3.03304	-2.19918	-3.33247	5e-05	0.00995	yes
XLOC_035910	XLOC_035910	srw-85	V:19429439-19431687	N2-OG1RF-no2	P1-OG1RF-no2	OK	1.9278	0.345151	-2.48166	-1.79929	0.0003	0.0398	yes
XLOC_035419	XLOC_035419	cpr-2	V:16532988-16534110	N2-OG1RF-no2	P1-OG1RF-no2	OK	7.76889	1.20675	-2.68658	-3.47207	5e-05	0.00995	yes
XLOC_032457	XLOC_032457	Y46H3A.5	V:1811345-1814116	N2-OG1RF-no2	P1-OG1RF-no2	OK	3.54223	0.405038	-3.12853	-3.45332	5e-05	0.00995	yes
XLOC_034567	XLOC_034567	C54D10.14	V:12437498-12441266	N2-OG1RF-no2	P1-OG1RF-no2	OK	1.70935	0.149589	-3.51438	-3.34796	5e-05	0.00995	yes
XLOC_033282	XLOC_033282	spp-20	V:6552347-6560196	N2-OG1RF-no2	P1-OG1RF-no2	OK	16.0499	1.23834	-3.69608	-4.01628	5e-05	0.00995	yes
