# Supplementary material for: Heme peroxidase HPX-2 protects Caenorhabditis elegans from pathogens
Source: PLoS Genet. 2019 Jan 29;15(1):e1007944. doi: 10.1371/journal.pgen.1007944 (PMC6368334; doi:10.1371/journal.pgen.1007944)
Supplement: S3 Table — (XLSX) [file pgen.1007944.s010.xlsx]

## Sheet: N2 OP50VSOG1RF 
test_id	gene_id	gene	locus	sample_1	sample_2	status	value_1	value_2	log2(fold_change)	test_stat	p_value	q_value	significant
XLOC_000009	XLOC_000009	Y48G1C.9	I:91403-92877	N2-OP50-no2	N2-OG1RF-no2	OK	66.8756	37.1332	-0.848771	-1.62677	0.0017	0.0108998	yes
XLOC_000016	XLOC_000016	spe-8	I:118103-120870	N2-OP50-no2	N2-OG1RF-no2	OK	0.111	1.23453	3.47533	2.80983	0.0002	0.00212688	yes
XLOC_000041	XLOC_000041	W04C9.4	I:461994-467131	N2-OP50-no2	N2-OG1RF-no2	OK	143.961	92.3037	-0.641219	-1.36718	0.006	0.027668	yes
XLOC_000044	XLOC_000044	cutl-13	I:477581-481954	N2-OP50-no2	N2-OG1RF-no2	OK	0.49299	1.53704	1.64053	1.69399	0.00285	0.0159476	yes
XLOC_000046	XLOC_000046	haf-4	I:489983-496154	N2-OP50-no2	N2-OG1RF-no2	OK	13.2751	20.995	0.661329	1.39922	0.0051	0.0245707	yes
XLOC_000051	XLOC_000051	Y65B4BL.1	I:530987-532852	N2-OP50-no2	N2-OG1RF-no2	OK	5.09774	18.0079	1.8207	2.86703	5e-05	0.000666724	yes
XLOC_000053	XLOC_000053	psf-3	I:534452-535347	N2-OP50-no2	N2-OG1RF-no2	OK	81.6937	54.5099	-0.583707	-1.2476	0.01265	0.0472128	yes
XLOC_000059	XLOC_000059	lpr-1	I:557430-561671	N2-OP50-no2	N2-OG1RF-no2	OK	0.467393	1.47995	1.66284	1.57336	0.004	0.0206135	yes
XLOC_000060	XLOC_000060	Y65B4BR.1	I:562735-565181	N2-OP50-no2	N2-OG1RF-no2	OK	0.99915	59.4339	5.89444	8.32917	5e-05	0.000666724	yes
XLOC_000068	XLOC_000068	Y18H1A.11	I:680413-686599	N2-OP50-no2	N2-OG1RF-no2	OK	0.935342	3.95791	2.08117	1.65515	0.00155	0.0101539	yes
XLOC_000069	XLOC_000069	Y18H1A.1	I:688285-691267	N2-OP50-no2	N2-OG1RF-no2	OK	0.315717	1.37926	2.1272	2.20526	5e-05	0.000666724	yes
XLOC_000077	XLOC_000077	T06A4.1	I:770891-776368	N2-OP50-no2	N2-OG1RF-no2	OK	0.328778	1.12478	1.77445	1.97331	0.00045	0.00397965	yes
XLOC_000080	XLOC_000080	zfh-2	I:803367-834808	N2-OP50-no2	N2-OG1RF-no2	OK	5.82016	10.0208	0.783871	1.62934	0.001	0.00734862	yes
XLOC_000087	XLOC_000087	ZC123.1	I:837995-846763	N2-OP50-no2	N2-OG1RF-no2	OK	0.577725	4.08942	2.82344	2.35766	0.00065	0.00526709	yes
XLOC_000093	XLOC_000093	Y95B8A.4	I:907464-911189	N2-OP50-no2	N2-OG1RF-no2	OK	0.794637	2.46859	1.63532	1.78324	0.0007	0.00556672	yes
XLOC_000095	XLOC_000095	Y95B8A.2	I:938482-941776	N2-OP50-no2	N2-OG1RF-no2	OK	1.18117	3.63037	1.6199	1.91048	0.00025	0.0025111	yes
XLOC_000096	XLOC_000096	nas-30	I:942256-947711	N2-OP50-no2	N2-OG1RF-no2	OK	0.307673	0.968045	1.65367	1.76519	0.0005	0.00432733	yes
XLOC_000103	XLOC_000103	spp-17	I:1016404-1017180	N2-OP50-no2	N2-OG1RF-no2	OK	1027.88	192.857	-2.41407	-5.36336	5e-05	0.000666724	yes
XLOC_000107	XLOC_000107	glrx-10	I:1049593-1050726	N2-OP50-no2	N2-OG1RF-no2	OK	162.087	100.766	-0.685763	-1.38183	0.00565	0.0264503	yes
XLOC_000109	XLOC_000109	gsa-1	I:1068590-1075010	N2-OP50-no2	N2-OG1RF-no2	OK	9.34531	17.5705	0.910842	1.76736	0.0006	0.00494526	yes
XLOC_000123	XLOC_000123	Y48G8AR.2	I:1282100-1285435	N2-OP50-no2	N2-OG1RF-no2	OK	0.664005	1.84554	1.47478	1.60996	0.0032	0.0173999	yes
XLOC_000130	XLOC_000130	smo-1	I:1340677-1344692	N2-OP50-no2	N2-OG1RF-no2	OK	883.365	530.007	-0.736997	-1.36448	0.0079	0.033628	yes
XLOC_000138	XLOC_000138	spe-15	I:1446665-1465340	N2-OP50-no2	N2-OG1RF-no2	OK	4.01597	7.59534	0.919368	1.66278	0.00115	0.00817376	yes
XLOC_000140	XLOC_000140	F47G6.3	I:1465596-1469586	N2-OP50-no2	N2-OG1RF-no2	OK	0.130947	0.900904	2.78239	2.19879	0.00085	0.00649444	yes
XLOC_000154	XLOC_000154	Y71G12B.17	I:1667500-1669774	N2-OP50-no2	N2-OG1RF-no2	OK	1.11031	3.20147	1.52777	1.8161	0.0005	0.00432733	yes
XLOC_000160	XLOC_000160	lsm-6	I:1701357-1701799	N2-OP50-no2	N2-OG1RF-no2	OK	154.349	95.9422	-0.685955	-1.31242	0.0085	0.0354466	yes
XLOC_000161	XLOC_000161	Y71G12B.13	I:1702122-1707890	N2-OP50-no2	N2-OG1RF-no2	OK	42.056	27.3655	-0.619951	-1.36837	0.00695	0.0306613	yes
XLOC_000172	XLOC_000172	pghm-1	I:1808090-1811782	N2-OP50-no2	N2-OG1RF-no2	OK	18.1806	43.5525	1.26036	2.54502	5e-05	0.000666724	yes
XLOC_000173	XLOC_000173	Y71G12B.3	I:1812954-1813584	N2-OP50-no2	N2-OG1RF-no2	OK	0.523947	3.12335	2.5756	2.04172	0.00715	0.0312746	yes
XLOC_000174	XLOC_000174	Y71G12B.2	I:1816149-1818509	N2-OP50-no2	N2-OG1RF-no2	OK	0.377916	1.31841	1.80266	1.65556	0.00315	0.0172254	yes
XLOC_000178	XLOC_000178	C53H9.2	I:1832896-1834764	N2-OP50-no2	N2-OG1RF-no2	OK	152.335	93.9681	-0.697009	-1.64338	0.0007	0.00556672	yes
XLOC_000183	XLOC_000183	tag-96	I:1845220-1850516	N2-OP50-no2	N2-OG1RF-no2	OK	6.69937	3.78304	-0.824478	-1.29505	0.0066	0.0295837	yes
XLOC_000188	XLOC_000188	Y51F10.11	I:1958706-1964972	N2-OP50-no2	N2-OG1RF-no2	OK	34.3601	20.1879	-0.767241	-1.46398	0.003	0.0165759	yes
XLOC_000191	XLOC_000191	Y51F10.2	I:1978003-1983436	N2-OP50-no2	N2-OG1RF-no2	OK	276.073	169.253	-0.70587	-1.66841	0.00095	0.00708609	yes
XLOC_000193	XLOC_000193	crtc-1	I:2026315-2033948	N2-OP50-no2	N2-OG1RF-no2	OK	5.30766	15.1554	1.51368	2.83309	5e-05	0.000666724	yes
XLOC_000195	XLOC_000195	moag-4,rpb-10	I:2064292-2065481	N2-OP50-no2	N2-OG1RF-no2	OK	428.9	254.401	-0.753535	-1.65063	0.00065	0.00526709	yes
XLOC_000212	XLOC_000212	Y39G10AL.1	I:2279833-2280867	N2-OP50-no2	N2-OG1RF-no2	OK	13.6997	6.1735	-1.14999	-1.58626	0.00225	0.0135141	yes
XLOC_000221	XLOC_000221	ugt-31	I:2333325-2338688	N2-OP50-no2	N2-OG1RF-no2	OK	3.22178	1.47132	-1.13075	-1.46985	0.00435	0.0219396	yes
XLOC_000238	XLOC_000238	Y23H5B.5	I:2498133-2506233	N2-OP50-no2	N2-OG1RF-no2	OK	37.8951	25.3873	-0.577907	-1.32346	0.0076	0.0327404	yes
XLOC_000249	XLOC_000249	ssp-19	I:2562657-2563049	N2-OP50-no2	N2-OG1RF-no2	OK	0.711983	3.50599	2.29991	1.75895	0.0015	0.00990644	yes
XLOC_000251	XLOC_000251	K07A3.3	I:2599978-2602649	N2-OP50-no2	N2-OG1RF-no2	OK	0.298121	1.72781	2.53497	2.77537	5e-05	0.000666724	yes
XLOC_000255	XLOC_000255	Y23H5A.3	I:2620653-2621858	N2-OP50-no2	N2-OG1RF-no2	OK	131.43	89.8012	-0.549485	-1.29708	0.0081	0.0342237	yes
XLOC_000265	XLOC_000265	F32B5.6	I:2668159-2672429	N2-OP50-no2	N2-OG1RF-no2	OK	15.8699	24.7117	0.638902	1.3058	0.01345	0.049443	yes
XLOC_000270	XLOC_000270	F32B5.4	I:2692076-2692469	N2-OP50-no2	N2-OG1RF-no2	OK	1.81431	10.7866	2.57175	2.63079	5e-05	0.000666724	yes
XLOC_000272	XLOC_000272	F32B5.2	I:2697439-2699955	N2-OP50-no2	N2-OG1RF-no2	OK	0.338516	1.1263	1.7343	1.66756	0.00275	0.0155864	yes
XLOC_000273	XLOC_000273	F32B5.1	I:2700419-2702082	N2-OP50-no2	N2-OG1RF-no2	OK	0.376175	1.81841	2.2732	2.32295	0.00015	0.00168728	yes
XLOC_000276	XLOC_000276	snr-7	I:2722518-2727545	N2-OP50-no2	N2-OG1RF-no2	OK	219.519	112.932	-0.958892	-1.45795	0.00535	0.025417	yes
XLOC_000277	XLOC_000277	yop-1	I:2730003-2731454	N2-OP50-no2	N2-OG1RF-no2	OK	464.788	294.322	-0.659178	-1.55636	0.0016	0.0104061	yes
XLOC_000286	XLOC_000286	W03D8.10	I:2786331-2787514	N2-OP50-no2	N2-OG1RF-no2	OK	0.166825	2.70957	4.02166	3.22987	5e-05	0.000666724	yes
XLOC_000287	XLOC_000287	W03D8.8	I:2791688-2794895	N2-OP50-no2	N2-OG1RF-no2	OK	3.85058	1.36822	-1.49278	-1.9464	0.0001	0.00120596	yes
XLOC_000290	XLOC_000290	itx-1	I:2802821-2815786	N2-OP50-no2	N2-OG1RF-no2	OK	6.30853	12.3957	0.974469	2.07045	5e-05	0.000666724	yes
XLOC_000291	XLOC_000291	W03D8.5	I:2816460-2817646	N2-OP50-no2	N2-OG1RF-no2	OK	0.252416	0.912528	1.85406	1.54157	0.0074	0.0320583	yes
XLOC_000311	XLOC_000311	trap-1	I:2928394-2929679	N2-OP50-no2	N2-OG1RF-no2	OK	429.721	227.721	-0.916137	-2.10586	5e-05	0.000666724	yes
XLOC_000335	XLOC_000335	Y54E10A.6	I:3163687-3168022	N2-OP50-no2	N2-OG1RF-no2	OK	46.0044	30.9674	-0.57102	-1.31831	0.00795	0.0337475	yes
XLOC_000336	XLOC_000336	dnc-6	I:3168105-3171230	N2-OP50-no2	N2-OG1RF-no2	OK	74.5531	41.2974	-0.852218	-1.77088	0.00045	0.00397965	yes
XLOC_000339	XLOC_000339	txl-1	I:3229428-3255565	N2-OP50-no2	N2-OG1RF-no2	OK	103.561	52.7483	-0.973283	-1.32734	0.0083	0.0349058	yes
XLOC_000361	XLOC_000361	cdk-2	I:3408032-3415070	N2-OP50-no2	N2-OG1RF-no2	OK	42.0774	27.514	-0.612879	-1.27727	0.0102	0.0404426	yes
XLOC_000366	XLOC_000366	msh-6	I:3449326-3462171	N2-OP50-no2	N2-OG1RF-no2	OK	74.098	50.0409	-0.566328	-1.31549	0.0107	0.0419281	yes
XLOC_000383	XLOC_000383	cah-6	I:3629470-3630744	N2-OP50-no2	N2-OG1RF-no2	OK	2.29945	4.50157	0.969138	1.28355	0.0105	0.0413656	yes
XLOC_000388	XLOC_000388	hus-1	I:3698023-3699300	N2-OP50-no2	N2-OG1RF-no2	OK	37.9703	23.8457	-0.67114	-1.29755	0.0116	0.0443811	yes
XLOC_000393	XLOC_000393	T12F5.2	I:3731351-3732922	N2-OP50-no2	N2-OG1RF-no2	OK	30.3329	19.3476	-0.648731	-1.27236	0.0097	0.0389316	yes
XLOC_000394	XLOC_000394	sld-2	I:3741456-3742723	N2-OP50-no2	N2-OG1RF-no2	OK	61.4581	37.6675	-0.706281	-1.48638	0.0023	0.0137286	yes
XLOC_000397	XLOC_000397	asic-1	I:3769680-3774575	N2-OP50-no2	N2-OG1RF-no2	OK	0.236992	0.638817	1.43057	1.5733	0.00295	0.0163702	yes
XLOC_000398	XLOC_000398	C32E8.6	I:3774705-3777468	N2-OP50-no2	N2-OG1RF-no2	OK	0.168857	0.61953	1.87537	1.79273	0.00105	0.00762501	yes
XLOC_000399	XLOC_000399	C32E8.5	I:3782117-3783296	N2-OP50-no2	N2-OG1RF-no2	OK	97.5722	60.4581	-0.690536	-1.59274	0.00135	0.00919195	yes
XLOC_000400	XLOC_000400	C32E8.4	I:3783834-3784435	N2-OP50-no2	N2-OG1RF-no2	OK	1.53779	4.6195	1.58688	1.65615	0.0023	0.0137286	yes
XLOC_000416	XLOC_000416	pbs-4	I:3908746-3910544	N2-OP50-no2	N2-OG1RF-no2	OK	180.283	106.518	-0.759175	-1.71833	0.0001	0.00120596	yes
XLOC_000420	XLOC_000420	F47B3.4	I:3960973-3962199	N2-OP50-no2	N2-OG1RF-no2	OK	0.0877393	1.26609	3.85101	2.41171	0.0031	0.0170428	yes
XLOC_000425	XLOC_000425	cpn-3	I:3987890-3988702	N2-OP50-no2	N2-OG1RF-no2	OK	475.664	315.094	-0.594163	-1.41261	0.0054	0.0255993	yes
XLOC_000433	XLOC_000433	cyb-2.2	I:4114733-4116369	N2-OP50-no2	N2-OG1RF-no2	OK	213.392	120.916	-0.819506	-1.94909	0.0001	0.00120596	yes
XLOC_000438	XLOC_000438	E01A2.2	I:4132499-4137074	N2-OP50-no2	N2-OG1RF-no2	OK	120.127	81.1736	-0.565473	-1.29544	0.0102	0.0404426	yes
XLOC_000439	XLOC_000439	E01A2.1	I:4139513-4144583	N2-OP50-no2	N2-OG1RF-no2	OK	51.0703	29.67	-0.783481	-1.70951	0.0006	0.00494526	yes
XLOC_000440	XLOC_000440	R12E2.14	I:4149980-4150634	N2-OP50-no2	N2-OG1RF-no2	OK	7.6009	20.3129	1.41815	1.71406	0.00065	0.00526709	yes
XLOC_000455	XLOC_000455	nab-1	I:4229576-4236039	N2-OP50-no2	N2-OG1RF-no2	OK	4.04603	11.3299	1.48556	2.6535	5e-05	0.000666724	yes
XLOC_000456	XLOC_000456	C43E11.5	I:4237033-4238738	N2-OP50-no2	N2-OG1RF-no2	OK	0.435473	1.61743	1.89304	1.8811	0.00065	0.00526709	yes
XLOC_000468	XLOC_000468	anc-1	I:4321094-4359105	N2-OP50-no2	N2-OG1RF-no2	OK	2.8346	4.96237	0.807884	1.84583	0.0002	0.00212688	yes
XLOC_000484	XLOC_000484	Y119C1B.1	I:4554149-4555203	N2-OP50-no2	N2-OG1RF-no2	OK	0.330178	1.62369	2.29796	1.96092	0.00045	0.00397965	yes
XLOC_000487	XLOC_000487	D1007.13	I:4566494-4568389	N2-OP50-no2	N2-OG1RF-no2	OK	0.188042	0.640769	1.76875	1.39241	0.01325	0.0489417	yes
XLOC_000494	XLOC_000494	eaf-1	I:4603222-4604196	N2-OP50-no2	N2-OG1RF-no2	OK	116.056	76.212	-0.606727	-1.38682	0.0061	0.0280283	yes
XLOC_000495	XLOC_000495	D1007.8	I:4604402-4605385	N2-OP50-no2	N2-OG1RF-no2	OK	35.8716	22.9277	-0.645753	-1.26263	0.01225	0.0461791	yes
XLOC_000499	XLOC_000499	lmd-2	I:4644436-4645626	N2-OP50-no2	N2-OG1RF-no2	OK	14.7578	7.68421	-0.941506	-1.4314	0.0039	0.0202337	yes
XLOC_000500	XLOC_000500	B0041.8	I:4647317-4650770	N2-OP50-no2	N2-OG1RF-no2	OK	151.666	79.5331	-0.931268	-1.58145	0.0021	0.0129156	yes
XLOC_000507	XLOC_000507	W09C3.4	I:4704621-4705870	N2-OP50-no2	N2-OG1RF-no2	OK	39.3315	23.2865	-0.756191	-1.5311	0.00245	0.0143895	yes
XLOC_000509	XLOC_000509	W09C3.2	I:4711427-4713446	N2-OP50-no2	N2-OG1RF-no2	OK	0.0621851	0.832024	3.74198	2.41261	0.0026	0.0150014	yes
XLOC_000511	XLOC_000511	C10H11.7	I:4719788-4721098	N2-OP50-no2	N2-OG1RF-no2	OK	0.188797	1.16772	2.62879	2.17119	0.00105	0.00762501	yes
XLOC_000512	XLOC_000512	ugt-26	I:4721177-4723960	N2-OP50-no2	N2-OG1RF-no2	OK	11.4073	7.044	-0.695495	-1.27724	0.01105	0.0428738	yes
XLOC_000513	XLOC_000513	ugt-27	I:4724064-4726779	N2-OP50-no2	N2-OG1RF-no2	OK	0.0590526	0.732282	3.63233	2.42964	0.0014	0.0094281	yes
XLOC_000523	XLOC_000523	F54D7.6	I:4789232-4789592	N2-OP50-no2	N2-OG1RF-no2	OK	504.391	231.839	-1.12142	-2.29112	5e-05	0.000666724	yes
XLOC_000524	XLOC_000524	F54D7.7	I:4790289-4792501	N2-OP50-no2	N2-OG1RF-no2	OK	8892.68	5307.89	-0.744479	-1.35553	0.0084	0.0351726	yes
XLOC_000529	XLOC_000529	F57C9.4	I:4830134-4835871	N2-OP50-no2	N2-OG1RF-no2	OK	72.1521	42.3084	-0.770097	-1.71924	0.0006	0.00494526	yes
XLOC_000537	XLOC_000537	icmt-1	I:4901973-4903173	N2-OP50-no2	N2-OG1RF-no2	OK	0.24607	5.9475	4.59514	4.42039	5e-05	0.000666724	yes
XLOC_000538	XLOC_000538	F21F3.2	I:4903436-4905138	N2-OP50-no2	N2-OG1RF-no2	OK	0.101719	1.08078	3.40941	2.71744	0.00045	0.00397965	yes
XLOC_000551	XLOC_000551	sst-20	I:5006745-5007991	N2-OP50-no2	N2-OG1RF-no2	OK	0.414224	3.06591	2.88783	2.69295	5e-05	0.000666724	yes
XLOC_000553	XLOC_000553	C46H11.6	I:5020876-5023166	N2-OP50-no2	N2-OG1RF-no2	OK	0.12555	0.53803	2.09942	1.55718	0.01335	0.0491694	yes
XLOC_000558	XLOC_000558	C46H11.2	I:5050048-5052523	N2-OP50-no2	N2-OG1RF-no2	OK	3.79339	9.05127	1.25463	1.97214	0.0001	0.00120596	yes
XLOC_000563	XLOC_000563	C30F8.3	I:5096600-5100494	N2-OP50-no2	N2-OG1RF-no2	OK	0.134699	0.575056	2.09396	1.5811	0.0084	0.0351726	yes
XLOC_000566	XLOC_000566	use-1	I:5106220-5107625	N2-OP50-no2	N2-OG1RF-no2	OK	36.4447	22.1001	-0.721656	-1.41036	0.0063	0.0286733	yes
XLOC_000571	XLOC_000571	pfkb-1.1	I:5131287-5134105	N2-OP50-no2	N2-OG1RF-no2	OK	89.6471	62.088	-0.529943	-1.26475	0.0119	0.0452476	yes
XLOC_000591	XLOC_000591	aman-3	I:5324510-5330212	N2-OP50-no2	N2-OG1RF-no2	OK	1.23769	3.98534	1.68705	2.68933	5e-05	0.000666724	yes
XLOC_000601	XLOC_000601	wago-2	I:5368477-5372643	N2-OP50-no2	N2-OG1RF-no2	OK	49.5281	31.6563	-0.645755	-1.50145	0.00255	0.0148017	yes
XLOC_000603	XLOC_000603	C24A11.1	I:5401807-5402893	N2-OP50-no2	N2-OG1RF-no2	OK	1.08306	2.68547	1.31007	1.40413	0.0047	0.0231658	yes
XLOC_000611	XLOC_000611	F27C1.1	I:5433906-5443026	N2-OP50-no2	N2-OG1RF-no2	OK	4.54245	13.8169	1.60489	2.05577	0.00025	0.0025111	yes
XLOC_000614	XLOC_000614	C09D4.3	I:5488339-5490626	N2-OP50-no2	N2-OG1RF-no2	OK	0.514061	2.50184	2.28298	2.45947	5e-05	0.000666724	yes
XLOC_000618	XLOC_000618	F59A3.12	I:5514657-5516025	N2-OP50-no2	N2-OG1RF-no2	OK	45.8491	29.4401	-0.63911	-1.35785	0.0054	0.0255993	yes
XLOC_000623	XLOC_000623	M01A10.1	I:5563829-5566265	N2-OP50-no2	N2-OG1RF-no2	OK	37.9782	25.2606	-0.588287	-1.3263	0.00905	0.0370475	yes
XLOC_000627	XLOC_000627	cey-2	I:5619568-5620668	N2-OP50-no2	N2-OG1RF-no2	OK	2267.41	1138.85	-0.993467	-1.89008	0.0002	0.00212688	yes
XLOC_000666	XLOC_000666	C34G6.3	I:5896639-5897405	N2-OP50-no2	N2-OG1RF-no2	OK	0.493264	2.49204	2.3369	2.12539	0.002	0.0124398	yes
XLOC_000668	XLOC_000668	hpo-27	I:5906661-5918229	N2-OP50-no2	N2-OG1RF-no2	OK	35.1951	23.1634	-0.603524	-1.38356	0.00395	0.020438	yes
XLOC_000674	XLOC_000674	B0207.1	I:5965061-5967211	N2-OP50-no2	N2-OG1RF-no2	OK	0.0887886	0.633994	2.83602	2.3159	0.0004	0.00364645	yes
XLOC_000683	XLOC_000683	B0025.4	I:6027193-6028370	N2-OP50-no2	N2-OG1RF-no2	OK	63.1436	38.4758	-0.714684	-1.39982	0.00465	0.0230078	yes
XLOC_000685	XLOC_000685	C27A12.4	I:6035451-6037757	N2-OP50-no2	N2-OG1RF-no2	OK	0.28904	0.738374	1.35308	1.32575	0.0122	0.046047	yes
XLOC_000686	XLOC_000686	let-391	I:6038405-6041265	N2-OP50-no2	N2-OG1RF-no2	OK	42.4165	26.3395	-0.687395	-1.52635	0.00215	0.0130975	yes
XLOC_000693	XLOC_000693	oaz-1	I:6093304-6094419	N2-OP50-no2	N2-OG1RF-no2	OK	429.822	717.557	0.739355	1.38717	0.0048	0.0235156	yes
XLOC_000694	XLOC_000694	spch-3	I:6098976-6099726	N2-OP50-no2	N2-OG1RF-no2	OK	3.56184	24.6019	2.78807	3.76944	5e-05	0.000666724	yes
XLOC_000695	XLOC_000695	ssp-16	I:6102031-6102465	N2-OP50-no2	N2-OG1RF-no2	OK	1.32502	14.4895	3.45092	3.3958	5e-05	0.000666724	yes
XLOC_000707	XLOC_000707	F56F4.8	I:6149235-6150480	N2-OP50-no2	N2-OG1RF-no2	OK	2.31881	0.897563	-1.3693	-1.5501	0.004	0.0206135	yes
XLOC_000720	XLOC_000720	pigv-1	I:6185461-6188150	N2-OP50-no2	N2-OG1RF-no2	OK	122.917	77.3466	-0.668271	-1.57581	0.0021	0.0129156	yes
XLOC_000732	XLOC_000732	lpd-2	I:6253700-6254938	N2-OP50-no2	N2-OG1RF-no2	OK	58.8845	38.7347	-0.60426	-1.32245	0.00765	0.0328822	yes
XLOC_000745	XLOC_000745	col-58	I:6311250-6312413	N2-OP50-no2	N2-OG1RF-no2	OK	0.522188	1.932	1.88746	1.9643	0.0011	0.00790972	yes
XLOC_000747	XLOC_000747	ima-2	I:6315232-6317267	N2-OP50-no2	N2-OG1RF-no2	OK	355.995	224.097	-0.667732	-1.49447	0.00265	0.0151931	yes
XLOC_000748	XLOC_000748	F26B1.2	I:6317700-6323993	N2-OP50-no2	N2-OG1RF-no2	OK	177.131	105.477	-0.747892	-1.65665	0.0002	0.00212688	yes
XLOC_000750	XLOC_000750	F26B1.8	I:6329535-6330183	N2-OP50-no2	N2-OG1RF-no2	OK	4.74593	12.6519	1.4146	1.89727	0.00055	0.00467075	yes
XLOC_000757	XLOC_000757	ZC308.4	I:6368270-6369598	N2-OP50-no2	N2-OG1RF-no2	OK	137.344	61.4257	-1.16088	-2.66861	5e-05	0.000666724	yes
XLOC_000764	XLOC_000764	ncbp-1	I:6422008-6428942	N2-OP50-no2	N2-OG1RF-no2	OK	62.5887	41.6651	-0.587064	-1.39502	0.0046	0.0228191	yes
XLOC_000766	XLOC_000766	snt-4	I:6436097-6441191	N2-OP50-no2	N2-OG1RF-no2	OK	10.4483	23.6802	1.18041	2.28652	5e-05	0.000666724	yes
XLOC_000775	XLOC_000775	acdh-1	I:6497437-6499559	N2-OP50-no2	N2-OG1RF-no2	OK	881.977	46.6931	-4.23946	-8.91311	5e-05	0.000666724	yes
XLOC_000776	XLOC_000776	C55B7.3	I:6499840-6501413	N2-OP50-no2	N2-OG1RF-no2	OK	4.46929	2.06016	-1.11729	-1.44903	0.00575	0.0267557	yes
XLOC_000780	XLOC_000780	T10E9.4	I:6525048-6528689	N2-OP50-no2	N2-OG1RF-no2	OK	1.1351	6.74196	2.57035	3.63637	5e-05	0.000666724	yes
XLOC_000782	XLOC_000782	T10E9.2	I:6542099-6544965	N2-OP50-no2	N2-OG1RF-no2	OK	42.2639	28.1137	-0.588152	-1.36086	0.0077	0.0330049	yes
XLOC_000785	XLOC_000785	tre-1	I:6554728-6558593	N2-OP50-no2	N2-OG1RF-no2	OK	72.3224	50.644	-0.51405	-1.21565	0.01365	0.0499041	yes
XLOC_000788	XLOC_000788	F57B10.5	I:6562698-6564453	N2-OP50-no2	N2-OG1RF-no2	OK	94.6919	53.603	-0.820926	-1.26661	0.01265	0.0472128	yes
XLOC_000801	XLOC_000801	D2092.8	I:6620664-6621282	N2-OP50-no2	N2-OG1RF-no2	OK	0.477799	4.28902	3.16617	2.72018	0.0001	0.00120596	yes
XLOC_000803	XLOC_000803	ZC581.3	I:6651219-6655429	N2-OP50-no2	N2-OG1RF-no2	OK	6.04236	10.4136	0.785288	1.47833	0.00265	0.0151931	yes
XLOC_000804	XLOC_000804	ZC581.2	I:6655710-6658775	N2-OP50-no2	N2-OG1RF-no2	OK	0.209849	1.1208	2.4171	2.07091	0.001	0.00734862	yes
XLOC_000822	XLOC_000822	acdh-5	I:6784880-6787139	N2-OP50-no2	N2-OG1RF-no2	OK	0.319904	1.38733	2.1166	2.1489	5e-05	0.000666724	yes
XLOC_000830	XLOC_000830	ahcy-1	I:6836389-6838142	N2-OP50-no2	N2-OG1RF-no2	OK	1266.25	568.071	-1.15642	-2.20228	5e-05	0.000666724	yes
XLOC_000832	XLOC_000832	dpy-14	I:6843594-6845136	N2-OP50-no2	N2-OG1RF-no2	OK	43.2115	142.936	1.72588	3.53874	5e-05	0.000666724	yes
XLOC_000835	XLOC_000835	rpb-5	I:6850406-6851321	N2-OP50-no2	N2-OG1RF-no2	OK	183.378	113.567	-0.691285	-1.60512	0.0016	0.0104061	yes
XLOC_000841	XLOC_000841	T21G5.1	I:6874303-6876928	N2-OP50-no2	N2-OG1RF-no2	OK	0.0849148	0.582113	2.77721	2.21263	0.00085	0.00649444	yes
XLOC_000845	XLOC_000845	C48B6.4	I:6889253-6891445	N2-OP50-no2	N2-OG1RF-no2	OK	0.136276	0.841426	2.62631	2.41031	0.00015	0.00168728	yes
XLOC_000848	XLOC_000848	C48B6.2	I:6916765-6917561	N2-OP50-no2	N2-OG1RF-no2	OK	64.4982	33.1075	-0.9621	-1.8488	0.0002	0.00212688	yes
XLOC_000849	XLOC_000849	ztf-4	I:6926261-6929663	N2-OP50-no2	N2-OG1RF-no2	OK	57.8704	37.9973	-0.606928	-1.36686	0.0068	0.0301987	yes
XLOC_000861	XLOC_000861	sem-4	I:7038899-7048834	N2-OP50-no2	N2-OG1RF-no2	OK	3.04853	7.20959	1.2418	2.13177	5e-05	0.000666724	yes
XLOC_000874	XLOC_000874	taf-11.2	I:7132497-7134329	N2-OP50-no2	N2-OG1RF-no2	OK	41.8221	21.2149	-0.979192	-2.01457	5e-05	0.000666724	yes
XLOC_000876	XLOC_000876	mks-6	I:7161015-7166518	N2-OP50-no2	N2-OG1RF-no2	OK	0.271222	0.620814	1.19469	1.42851	0.0055	0.0259375	yes
XLOC_000877	XLOC_000877	K07G5.5	I:7170025-7172189	N2-OP50-no2	N2-OG1RF-no2	OK	3.39139	6.83004	1.01002	1.45166	0.00475	0.0233524	yes
XLOC_000879	XLOC_000879	M05B5.3,trpa-2	I:7183052-7188298	N2-OP50-no2	N2-OG1RF-no2	OK	1.6571	3.28747	0.988318	1.34759	0.00945	0.0382172	yes
XLOC_000900	XLOC_000900	F52A8.1	I:7317645-7321085	N2-OP50-no2	N2-OG1RF-no2	OK	116.714	74.8762	-0.640399	-1.37383	0.00595	0.0274786	yes
XLOC_000904	XLOC_000904	F07A5.2	I:7352443-7353707	N2-OP50-no2	N2-OG1RF-no2	OK	2.01352	10.7348	2.4145	3.26682	5e-05	0.000666724	yes
XLOC_000905	XLOC_000905	scav-6	I:7354490-7357173	N2-OP50-no2	N2-OG1RF-no2	OK	4.00543	8.73298	1.12452	1.91268	0.0002	0.00212688	yes
XLOC_000906	XLOC_000906	C15A11.2	I:7384397-7388795	N2-OP50-no2	N2-OG1RF-no2	OK	0.367158	1.5095	2.0396	1.65166	0.0023	0.0137286	yes
XLOC_000911	XLOC_000911	spe-4	I:7454668-7456887	N2-OP50-no2	N2-OG1RF-no2	OK	0.478272	2.05644	2.10425	2.36617	5e-05	0.000666724	yes
XLOC_000929	XLOC_000929	D2030.11,D2030.7	I:7588652-7591208	N2-OP50-no2	N2-OG1RF-no2	OK	127.878	81.1302	-0.656454	-1.2829	0.0101	0.0401288	yes
XLOC_000930	XLOC_000930	D2030.8	I:7591298-7595198	N2-OP50-no2	N2-OG1RF-no2	OK	50.7291	32.631	-0.636568	-1.48134	0.0023	0.0137286	yes
XLOC_000933	XLOC_000933	lrp-1	I:7614175-7634143	N2-OP50-no2	N2-OG1RF-no2	OK	5.19139	9.63305	0.891873	2.02996	5e-05	0.000666724	yes
XLOC_000934	XLOC_000934	F26A3.5	I:7667728-7669797	N2-OP50-no2	N2-OG1RF-no2	OK	0.521739	3.71642	2.83251	2.92418	5e-05	0.000666724	yes
XLOC_000942	XLOC_000942	gna-2	I:7699542-7700962	N2-OP50-no2	N2-OG1RF-no2	OK	139.453	78.1319	-0.835799	-1.95962	5e-05	0.000666724	yes
XLOC_000947	XLOC_000947	F27D4.4	I:7725018-7727113	N2-OP50-no2	N2-OG1RF-no2	OK	113.87	75.2748	-0.597148	-1.40892	0.005	0.0241722	yes
XLOC_000948	XLOC_000948	tag-173	I:7727266-7729076	N2-OP50-no2	N2-OG1RF-no2	OK	85.1447	59.2486	-0.523135	-1.22919	0.0135	0.0495676	yes
XLOC_000950	XLOC_000950	F27D4.6	I:7731148-7737993	N2-OP50-no2	N2-OG1RF-no2	OK	2.15198	4.08839	0.925865	1.58256	0.0021	0.0129156	yes
XLOC_000958	XLOC_000958	drh-3	I:7820842-7826380	N2-OP50-no2	N2-OG1RF-no2	OK	39.2654	24.1315	-0.702345	-1.64906	0.0013	0.00892655	yes
XLOC_000960	XLOC_000960	F30F8.9	I:7837062-7840021	N2-OP50-no2	N2-OG1RF-no2	OK	38.5668	25.0252	-0.62398	-1.30025	0.0102	0.0404426	yes
XLOC_000978	XLOC_000978	T22C1.9	I:7958692-7960018	N2-OP50-no2	N2-OG1RF-no2	OK	0.53652	1.71122	1.67332	1.508	0.0062	0.0283187	yes
XLOC_000981	XLOC_000981	H05L14.2	I:7980236-7993137	N2-OP50-no2	N2-OG1RF-no2	OK	18.0478	12.3512	-0.547169	-1.24328	0.0132	0.0487921	yes
XLOC_000984	XLOC_000984	C54G4.2	I:8006649-8009118	N2-OP50-no2	N2-OG1RF-no2	OK	0.136248	0.98133	2.84851	2.34921	0.00055	0.00467075	yes
XLOC_000992	XLOC_000992	K04G2.10	I:8057761-8060559	N2-OP50-no2	N2-OG1RF-no2	OK	15.4956	6.65292	-1.2198	-1.96612	0.00015	0.00168728	yes
XLOC_000995	XLOC_000995	F18C12.3	I:8095739-8098442	N2-OP50-no2	N2-OG1RF-no2	OK	36.9799	20.9608	-0.819046	-1.78953	0.0002	0.00212688	yes
XLOC_000998	XLOC_000998	T28B8.1	I:8133890-8135060	N2-OP50-no2	N2-OG1RF-no2	OK	27.3907	59.7586	1.12546	2.39877	5e-05	0.000666724	yes
XLOC_001010	XLOC_001010	ZK265.3	I:8242105-8243571	N2-OP50-no2	N2-OG1RF-no2	OK	1.17027	5.27485	2.17229	2.66233	5e-05	0.000666724	yes
XLOC_001011	XLOC_001011	ZK265.6	I:8255345-8258939	N2-OP50-no2	N2-OG1RF-no2	OK	126.087	79.3187	-0.66869	-1.463	0.00315	0.0172254	yes
XLOC_001012	XLOC_001012	ZK265.7	I:8262038-8268991	N2-OP50-no2	N2-OG1RF-no2	OK	1.05905	3.03941	1.52102	1.89222	0.00045	0.00397965	yes
XLOC_001020	XLOC_001020	mys-4	I:8333153-8336183	N2-OP50-no2	N2-OG1RF-no2	OK	39.0364	25.7058	-0.602724	-1.36438	0.00625	0.0285047	yes
XLOC_001027	XLOC_001027	T19A6.4	I:8401388-8403829	N2-OP50-no2	N2-OG1RF-no2	OK	1.90785	0.691344	-1.46447	-1.65958	0.00215	0.0130975	yes
XLOC_001028	XLOC_001028	F02E9.1	I:8406842-8407647	N2-OP50-no2	N2-OG1RF-no2	OK	76.7596	44.9348	-0.772515	-1.54232	0.00195	0.012178	yes
XLOC_001038	XLOC_001038	D1081.5	I:8481158-8482536	N2-OP50-no2	N2-OG1RF-no2	OK	0.330895	2.66091	3.00747	2.84027	5e-05	0.000666724	yes
XLOC_001039	XLOC_001039	D1081.7	I:8487619-8490938	N2-OP50-no2	N2-OG1RF-no2	OK	191.931	102.389	-0.906522	-2.07778	5e-05	0.000666724	yes
XLOC_001046	XLOC_001046	ran-4	I:8591214-8591995	N2-OP50-no2	N2-OG1RF-no2	OK	201.243	123.809	-0.700819	-1.59643	0.0012	0.00842025	yes
XLOC_001047	XLOC_001047	R05D11.5	I:8592091-8592926	N2-OP50-no2	N2-OG1RF-no2	OK	87.3862	40.8707	-1.09634	-2.16402	5e-05	0.000666724	yes
XLOC_001050	XLOC_001050	snrp-27	I:8601357-8602034	N2-OP50-no2	N2-OG1RF-no2	OK	105.643	69.81	-0.597689	-1.27732	0.01075	0.0420384	yes
XLOC_001051	XLOC_001051	edc-3	I:8602124-8605163	N2-OP50-no2	N2-OG1RF-no2	OK	79.9169	54.9828	-0.53952	-1.27689	0.0101	0.0401288	yes
XLOC_001065	XLOC_001065	F39H2.3	I:8664952-8666497	N2-OP50-no2	N2-OG1RF-no2	OK	57.7346	31.4113	-0.878151	-1.88338	0.00025	0.0025111	yes
XLOC_001067	XLOC_001067	asg-1	I:8692945-8695159	N2-OP50-no2	N2-OG1RF-no2	OK	406.238	258.683	-0.651141	-1.48827	0.00315	0.0172254	yes
XLOC_001071	XLOC_001071	rpb-3	I:8728768-8730070	N2-OP50-no2	N2-OG1RF-no2	OK	149.782	102.724	-0.544093	-1.28056	0.00915	0.0373475	yes
XLOC_001072	XLOC_001072	C36B1.14	I:8730153-8732125	N2-OP50-no2	N2-OG1RF-no2	OK	74.4572	38.3881	-0.955753	-1.70465	0.0005	0.00432733	yes
XLOC_001074	XLOC_001074	dhfr-1	I:8736066-8737035	N2-OP50-no2	N2-OG1RF-no2	OK	109.027	53.9578	-1.01478	-2.19865	5e-05	0.000666724	yes
XLOC_001083	XLOC_001083	F36A2.3	I:8798784-8801661	N2-OP50-no2	N2-OG1RF-no2	OK	27.0956	94.6062	1.80388	3.89866	5e-05	0.000666724	yes
XLOC_001087	XLOC_001087	F36A2.11	I:8822187-8823637	N2-OP50-no2	N2-OG1RF-no2	OK	0.206565	1.33709	2.69443	2.16666	0.0006	0.00494526	yes
XLOC_001095	XLOC_001095	F55H12.5	I:8869714-8871531	N2-OP50-no2	N2-OG1RF-no2	OK	0.590237	2.7241	2.20641	2.34474	5e-05	0.000666724	yes
XLOC_001096	XLOC_001096	snf-2	I:8871838-8875253	N2-OP50-no2	N2-OG1RF-no2	OK	0.0638117	0.566924	3.15126	2.41551	0.0007	0.00556672	yes
XLOC_001097	XLOC_001097	F55H12.3	I:8876371-8893051	N2-OP50-no2	N2-OG1RF-no2	OK	1.81306	4.16945	1.20143	2.37595	5e-05	0.000666724	yes
XLOC_001115	XLOC_001115	F36F2.2	I:9016796-9017994	N2-OP50-no2	N2-OG1RF-no2	OK	12.0516	22.5812	0.905894	1.58076	0.00205	0.0126688	yes
XLOC_001122	XLOC_001122	C31H5.7	I:9041373-9042003	N2-OP50-no2	N2-OG1RF-no2	OK	0.65648	6.23313	3.24713	2.72543	0.0006	0.00494526	yes
XLOC_001124	XLOC_001124	spe-46	I:9056293-9057822	N2-OP50-no2	N2-OG1RF-no2	OK	0.523993	2.54623	2.28074	2.25403	0.00015	0.00168728	yes
XLOC_001126	XLOC_001126	rad-54	I:9065086-9070286	N2-OP50-no2	N2-OG1RF-no2	OK	24.0842	16.2486	-0.56777	-1.25417	0.0115	0.0440862	yes
XLOC_001129	XLOC_001129	mef-2	I:9095956-9100186	N2-OP50-no2	N2-OG1RF-no2	OK	6.5931	11.5395	0.807555	1.34788	0.00825	0.034743	yes
XLOC_001130	XLOC_001130	gld-4	I:9118114-9121761	N2-OP50-no2	N2-OG1RF-no2	OK	125.991	77.851	-0.694534	-1.56787	0.00215	0.0130975	yes
XLOC_001132	XLOC_001132	ZK858.8	I:9124692-9126086	N2-OP50-no2	N2-OG1RF-no2	OK	1.01085	2.89716	1.51907	1.58164	0.0025	0.0146163	yes
XLOC_001137	XLOC_001137	F25H5.7	I:9155538-9157411	N2-OP50-no2	N2-OG1RF-no2	OK	0.264854	0.793824	1.58362	1.53586	0.0038	0.0198555	yes
XLOC_001154	XLOC_001154	cbl-1	I:9327856-9330930	N2-OP50-no2	N2-OG1RF-no2	OK	20.289	12.1063	-0.744943	-1.43844	0.004	0.0206135	yes
XLOC_001175	XLOC_001175	F46A9.1	I:9457455-9458847	N2-OP50-no2	N2-OG1RF-no2	OK	0.236852	1.93903	3.03328	2.95079	5e-05	0.000666724	yes
XLOC_001176	XLOC_001176	F46A9.2	I:9459286-9460550	N2-OP50-no2	N2-OG1RF-no2	OK	0.181495	1.0438	2.52384	1.97948	0.0013	0.00892655	yes
XLOC_001177	XLOC_001177	twk-29	I:9463759-9468917	N2-OP50-no2	N2-OG1RF-no2	OK	0.618229	1.35734	1.13457	1.30281	0.01145	0.0439602	yes
XLOC_001190	XLOC_001190	set-32	I:9519241-9521273	N2-OP50-no2	N2-OG1RF-no2	OK	19.2226	12.1951	-0.656505	-1.30291	0.0104	0.0410557	yes
XLOC_001196	XLOC_001196	swah-1	I:9544747-9558096	N2-OP50-no2	N2-OG1RF-no2	OK	43.3921	28.1784	-0.622841	-1.27938	0.0096	0.0386714	yes
XLOC_001204	XLOC_001204	K07A1.5	I:9590594-9591825	N2-OP50-no2	N2-OG1RF-no2	OK	0.459598	2.11275	2.20068	2.16471	5e-05	0.000666724	yes
XLOC_001209	XLOC_001209	nra-2	I:9620232-9622372	N2-OP50-no2	N2-OG1RF-no2	OK	135.268	84.799	-0.673704	-1.60038	0.00165	0.0106458	yes
XLOC_001210	XLOC_001210	T05F1.2	I:9622547-9624725	N2-OP50-no2	N2-OG1RF-no2	OK	188.885	130.274	-0.535964	-1.23257	0.0128	0.0476685	yes
XLOC_001214	XLOC_001214	T05F1.8	I:9642343-9643794	N2-OP50-no2	N2-OG1RF-no2	OK	0.520626	1.80828	1.7963	1.97304	0.0002	0.00212688	yes
XLOC_001217	XLOC_001217	T05F1.11	I:9653100-9657040	N2-OP50-no2	N2-OG1RF-no2	OK	0.403993	2.18033	2.43215	3.1475	5e-05	0.000666724	yes
XLOC_001222	XLOC_001222	ikb-1	I:9685481-9688648	N2-OP50-no2	N2-OG1RF-no2	OK	2.71658	6.49209	1.25689	1.96872	0.0001	0.00120596	yes
XLOC_001249	XLOC_001249	nhr-62	I:9839597-9844810	N2-OP50-no2	N2-OG1RF-no2	OK	2.45053	4.70299	0.940485	1.41063	0.00515	0.0247341	yes
XLOC_001278	XLOC_001278	his-68	I:9989100-9989615	N2-OP50-no2	N2-OG1RF-no2	OK	74.5544	41.2104	-0.855286	-1.64579	0.001	0.00734862	yes
XLOC_001283	XLOC_001283	C03C11.1	I:10014730-10015497	N2-OP50-no2	N2-OG1RF-no2	OK	0.736143	2.96086	2.00796	1.97152	0.00035	0.00325229	yes
XLOC_001285	XLOC_001285	F10G8.1	I:10019705-10021087	N2-OP50-no2	N2-OG1RF-no2	OK	0.211652	1.36218	2.68615	2.20886	0.00125	0.00868005	yes
XLOC_001297	XLOC_001297	Y106G6D.4	I:10114791-10116586	N2-OP50-no2	N2-OG1RF-no2	OK	0.369111	0.971561	1.39625	1.44134	0.0057	0.0266035	yes
XLOC_001299	XLOC_001299	Y106G6D.7	I:10122470-10130216	N2-OP50-no2	N2-OG1RF-no2	OK	33.5675	23.3917	-0.52107	-1.19799	0.01295	0.0480527	yes
XLOC_001323	XLOC_001323	Y106G6G.1	I:10329026-10330370	N2-OP50-no2	N2-OG1RF-no2	OK	0.725996	2.16651	1.57734	1.72485	0.0014	0.0094281	yes
XLOC_001333	XLOC_001333	F45H11.5	I:10381081-10381975	N2-OP50-no2	N2-OG1RF-no2	OK	54.6323	29.9097	-0.869139	-1.38331	0.006	0.027668	yes
XLOC_001339	XLOC_001339	blmp-1	I:10409358-10414707	N2-OP50-no2	N2-OG1RF-no2	OK	3.25557	6.67069	1.03493	1.78455	0.0006	0.00494526	yes
XLOC_001346	XLOC_001346	Y106G6H.13	I:10471213-10471959	N2-OP50-no2	N2-OG1RF-no2	OK	3.85583	11.6483	1.59501	2.02797	5e-05	0.000666724	yes
XLOC_001351	XLOC_001351	tag-68	I:10501584-10505949	N2-OP50-no2	N2-OG1RF-no2	OK	1.23778	2.70174	1.12613	1.50782	0.0038	0.0198555	yes
XLOC_001355	XLOC_001355	exos-3	I:10518378-10519262	N2-OP50-no2	N2-OG1RF-no2	OK	90.481	45.6304	-0.987618	-2.08041	5e-05	0.000666724	yes
XLOC_001358	XLOC_001358	dhhc-12	I:10522110-10523905	N2-OP50-no2	N2-OG1RF-no2	OK	0.295063	1.37925	2.2248	1.96026	0.0008	0.00618924	yes
XLOC_001359	XLOC_001359	F59C6.3	I:10524441-10525486	N2-OP50-no2	N2-OG1RF-no2	OK	0.179349	0.900005	2.32717	1.58735	0.0089	0.0366577	yes
XLOC_001360	XLOC_001360	F59C6.14	I:10526601-10530094	N2-OP50-no2	N2-OG1RF-no2	OK	3.17942	9.38821	1.56209	1.95897	0.0001	0.00120596	yes
XLOC_001369	XLOC_001369	pas-5	I:10566349-10567394	N2-OP50-no2	N2-OG1RF-no2	OK	359.476	195.793	-0.876564	-2.05501	5e-05	0.000666724	yes
XLOC_001375	XLOC_001375	F29C6.1	I:10579412-10580890	N2-OP50-no2	N2-OG1RF-no2	OK	26.7336	60.7096	1.18327	2.36918	5e-05	0.000666724	yes
XLOC_001378	XLOC_001378	set-18	I:10590719-10593962	N2-OP50-no2	N2-OG1RF-no2	OK	4.28778	7.26073	0.759884	1.26815	0.01135	0.0436962	yes
XLOC_001385	XLOC_001385	lam-3	I:10608465-10621428	N2-OP50-no2	N2-OG1RF-no2	OK	3.83604	5.9554	0.634578	1.35075	0.00615	0.0281655	yes
XLOC_001391	XLOC_001391	tag-344	I:10644283-10645617	N2-OP50-no2	N2-OG1RF-no2	OK	0.512043	1.53474	1.58365	1.64076	0.0027	0.0153766	yes
XLOC_001392	XLOC_001392	fbxa-125	I:10646761-10647777	N2-OP50-no2	N2-OG1RF-no2	OK	0.3946	1.26988	1.68623	1.53988	0.007	0.0307936	yes
XLOC_001396	XLOC_001396	kbp-5	I:10687364-10688070	N2-OP50-no2	N2-OG1RF-no2	OK	144.172	87.7237	-0.716754	-1.52776	0.00195	0.012178	yes
XLOC_001399	XLOC_001399	B0205.10	I:10708362-10710375	N2-OP50-no2	N2-OG1RF-no2	OK	0.808764	6.79811	3.07134	3.99743	5e-05	0.000666724	yes
XLOC_001400	XLOC_001400	B0205.9	I:10720825-10723591	N2-OP50-no2	N2-OG1RF-no2	OK	42.46	29.1069	-0.544741	-1.23931	0.01115	0.0431204	yes
XLOC_001412	XLOC_001412	C35E7.9	I:10806921-10808238	N2-OP50-no2	N2-OG1RF-no2	OK	0.550257	2.35602	2.09818	2.20592	0.0001	0.00120596	yes
XLOC_001418	XLOC_001418	C35E7.4	I:10831900-10834812	N2-OP50-no2	N2-OG1RF-no2	OK	1.42549	4.87891	1.7751	2.63722	5e-05	0.000666724	yes
XLOC_001420	XLOC_001420	C35E7.2	I:10841113-10844647	N2-OP50-no2	N2-OG1RF-no2	OK	1.07307	2.5361	1.24087	1.69039	0.0011	0.00790972	yes
XLOC_001422	XLOC_001422	vet-2	I:10846777-10850101	N2-OP50-no2	N2-OG1RF-no2	OK	12.4243	5.4714	-1.18319	-2.21934	5e-05	0.000666724	yes
XLOC_001426	XLOC_001426	Y37F4.1	I:10859546-10860798	N2-OP50-no2	N2-OG1RF-no2	OK	0.227812	1.46838	2.68831	2.25244	0.00055	0.00467075	yes
XLOC_001439	XLOC_001439	prp-17	I:10936820-10940521	N2-OP50-no2	N2-OG1RF-no2	OK	60.4619	38.9642	-0.633877	-1.48727	0.0036	0.0190171	yes
XLOC_001459	XLOC_001459	clec-97	I:11152713-11155369	N2-OP50-no2	N2-OG1RF-no2	OK	26.8481	3.20844	-3.06488	-4.31542	5e-05	0.000666724	yes
XLOC_001473	XLOC_001473	F46A8.1	I:11250138-11251602	N2-OP50-no2	N2-OG1RF-no2	OK	0.519242	1.59412	1.61828	1.69254	0.00145	0.00965078	yes
XLOC_001475	XLOC_001475	scrm-6	I:11253349-11255883	N2-OP50-no2	N2-OG1RF-no2	OK	0.287821	0.890129	1.62884	1.39633	0.00875	0.0361949	yes
XLOC_001492	XLOC_001492	M04D5.1	I:11334222-11337431	N2-OP50-no2	N2-OG1RF-no2	OK	0.663178	0.237419	-1.48196	-1.40008	0.01085	0.0423648	yes
XLOC_001502	XLOC_001502	nhr-74	I:11429071-11432064	N2-OP50-no2	N2-OG1RF-no2	OK	1.40057	0	#NAME?	#NAME?	5e-05	0.000666724	yes
XLOC_001532	XLOC_001532	C17D12.5	I:11586235-11587331	N2-OP50-no2	N2-OG1RF-no2	OK	0.537171	2.62157	2.28698	2.01789	0.0028	0.0157537	yes
XLOC_001533	XLOC_001533	unc-75	I:11592301-11601605	N2-OP50-no2	N2-OG1RF-no2	OK	1.70458	4.80919	1.49638	1.97887	0.00015	0.00168728	yes
XLOC_001558	XLOC_001558	kpc-1	I:11675942-11682364	N2-OP50-no2	N2-OG1RF-no2	OK	8.08408	14.409	0.833818	1.58687	0.00165	0.0106458	yes
XLOC_001569	XLOC_001569	T02G6.5	I:11815910-11819233	N2-OP50-no2	N2-OG1RF-no2	OK	10.5611	4.98515	-1.08305	-1.78198	0.0006	0.00494526	yes
XLOC_001584	XLOC_001584	R06C1.4	I:11930724-11931759	N2-OP50-no2	N2-OG1RF-no2	OK	388.72	148.082	-1.39234	-3.10941	5e-05	0.000666724	yes
XLOC_001587	XLOC_001587	R06C1.6	I:11947000-11953100	N2-OP50-no2	N2-OG1RF-no2	OK	3.05594	10.7033	1.80836	2.8898	5e-05	0.000666724	yes
XLOC_001594	XLOC_001594	rga-2	I:11979439-11985655	N2-OP50-no2	N2-OG1RF-no2	OK	1.70054	4.36735	1.36077	2.18901	5e-05	0.000666724	yes
XLOC_001599	XLOC_001599	abt-5	I:12011275-12018668	N2-OP50-no2	N2-OG1RF-no2	OK	0.186983	0.514953	1.46153	1.70714	0.0015	0.00990644	yes
XLOC_001600	XLOC_001600	Y53C10A.10	I:12020757-12028313	N2-OP50-no2	N2-OG1RF-no2	OK	0.117909	0.507572	2.10594	2.32635	5e-05	0.000666724	yes
XLOC_001627	XLOC_001627	C15C6.1	I:12202231-12203717	N2-OP50-no2	N2-OG1RF-no2	OK	1.95308	4.57215	1.22712	1.53651	0.00155	0.0101539	yes
XLOC_001628	XLOC_001628	C15C6.2	I:12203799-12205809	N2-OP50-no2	N2-OG1RF-no2	OK	3.16659	19.8695	2.64955	3.73639	5e-05	0.000666724	yes
XLOC_001630	XLOC_001630	C15C6.4	I:12213108-12215184	N2-OP50-no2	N2-OG1RF-no2	OK	59.0537	34.7208	-0.766227	-1.51395	0.00255	0.0148017	yes
XLOC_001659	XLOC_001659	C47F8.1	I:12335058-12336598	N2-OP50-no2	N2-OG1RF-no2	OK	5.34773	2.38626	-1.16417	-1.55953	0.0024	0.0141825	yes
XLOC_001689	XLOC_001689	nlp-39	I:12461644-12462097	N2-OP50-no2	N2-OG1RF-no2	OK	0.39607	6.08265	3.94087	3.11512	0.0007	0.00556672	yes
XLOC_001691	XLOC_001691	sygl-1	I:12484180-12486235	N2-OP50-no2	N2-OG1RF-no2	OK	239.882	146.342	-0.712984	-1.65388	0.00075	0.00588526	yes
XLOC_001696	XLOC_001696	asah-1	I:12505097-12508064	N2-OP50-no2	N2-OG1RF-no2	OK	28.7158	121.226	2.07778	4.5101	5e-05	0.000666724	yes
XLOC_001702	XLOC_001702	W02D9.10	I:12551537-12552370	N2-OP50-no2	N2-OG1RF-no2	OK	12.8325	32.8551	1.35632	2.35965	5e-05	0.000666724	yes
XLOC_001724	XLOC_001724	ndx-1	I:12679210-12681815	N2-OP50-no2	N2-OG1RF-no2	OK	3.0847	6.0346	0.968126	1.38583	0.00735	0.0319136	yes
XLOC_001743	XLOC_001743	pfd-3	I:12728171-12729871	N2-OP50-no2	N2-OG1RF-no2	OK	97.5097	62.6485	-0.638266	-1.43487	0.00405	0.0207877	yes
XLOC_001760	XLOC_001760	fkb-8	I:12916440-12918109	N2-OP50-no2	N2-OG1RF-no2	OK	3.12661	7.47733	1.25793	1.75484	0.00115	0.00817376	yes
XLOC_001762	XLOC_001762	pfn-1	I:12922003-12923546	N2-OP50-no2	N2-OG1RF-no2	OK	423.323	208.408	-1.02235	-2.43298	5e-05	0.000666724	yes
XLOC_001767	XLOC_001767	acox-2	I:12942279-12946585	N2-OP50-no2	N2-OG1RF-no2	OK	4.92964	1.89551	-1.3789	-2.04404	5e-05	0.000666724	yes
XLOC_001768	XLOC_001768	F08A8.4,acox-3	I:12946946-12955216	N2-OP50-no2	N2-OG1RF-no2	OK	11.2456	5.51634	-1.02758	-1.76113	0.0009	0.00680885	yes
XLOC_001775	XLOC_001775	nlp-15	I:12988230-12995473	N2-OP50-no2	N2-OG1RF-no2	OK	9.12487	15.9094	0.802003	1.27919	0.01005	0.0399817	yes
XLOC_001778	XLOC_001778	W05B5.1	I:13033519-13045537	N2-OP50-no2	N2-OG1RF-no2	OK	21.7149	39.2602	0.854384	1.6781	0.00095	0.00708609	yes
XLOC_001798	XLOC_001798	F22G12.1	I:13139131-13141894	N2-OP50-no2	N2-OG1RF-no2	OK	0.234124	1.40564	2.58589	2.35917	0.00025	0.0025111	yes
XLOC_001814	XLOC_001814	ssp-31	I:13219085-13219545	N2-OP50-no2	N2-OG1RF-no2	OK	1.68089	5.3137	1.66049	1.70146	0.0014	0.0094281	yes
XLOC_001816	XLOC_001816	ZK1053.2	I:13232156-13234684	N2-OP50-no2	N2-OG1RF-no2	OK	0.280947	1.88583	2.74683	2.91708	5e-05	0.000666724	yes
XLOC_001819	XLOC_001819	ZK1053.6	I:13238539-13240726	N2-OP50-no2	N2-OG1RF-no2	OK	0.127543	0.414334	1.69981	1.38951	0.0117	0.0446748	yes
XLOC_001823	XLOC_001823	F44F1.3	I:13254140-13257667	N2-OP50-no2	N2-OG1RF-no2	OK	0.101319	0.460402	2.18398	1.82809	0.0029	0.0161744	yes
XLOC_001824	XLOC_001824	vet-6	I:13269994-13272781	N2-OP50-no2	N2-OG1RF-no2	OK	6.06967	3.15095	-0.94583	-1.54694	0.0018	0.0114126	yes
XLOC_001829	XLOC_001829	sdz-30	I:13306204-13308786	N2-OP50-no2	N2-OG1RF-no2	OK	5.7484	2.52979	-1.18414	-1.79022	0.00065	0.00526709	yes
XLOC_001834	XLOC_001834	snr-2	I:13339396-13340227	N2-OP50-no2	N2-OG1RF-no2	OK	504.586	279.276	-0.853406	-2.03786	5e-05	0.000666724	yes
XLOC_001842	XLOC_001842	oxa-1	I:13387818-13391450	N2-OP50-no2	N2-OG1RF-no2	OK	32.4519	18.8638	-0.782683	-1.66531	0.0007	0.00556672	yes
XLOC_001845	XLOC_001845	nlp-38	I:13402446-13404099	N2-OP50-no2	N2-OG1RF-no2	OK	4.61812	9.73736	1.07623	1.49688	0.00425	0.0215696	yes
XLOC_001849	XLOC_001849	W05H12.1	I:13418457-13423379	N2-OP50-no2	N2-OG1RF-no2	OK	4.23113	9.68917	1.19533	1.99337	0.00025	0.0025111	yes
XLOC_001856	XLOC_001856	Y48G10A.1	I:13489586-13491235	N2-OP50-no2	N2-OG1RF-no2	OK	74.4329	50.762	-0.552192	-1.24445	0.0133	0.049091	yes
XLOC_001864	XLOC_001864	Y87G2A.16	I:13560527-13563465	N2-OP50-no2	N2-OG1RF-no2	OK	0.423541	21.8984	5.69218	6.24319	5e-05	0.000666724	yes
XLOC_001867	XLOC_001867	gpi-1	I:13576247-13581592	N2-OP50-no2	N2-OG1RF-no2	OK	127.291	86.9212	-0.550355	-1.28952	0.00965	0.0388119	yes
XLOC_001868	XLOC_001868	ubc-14	I:13581697-13585297	N2-OP50-no2	N2-OG1RF-no2	OK	89.8078	50.6473	-0.826355	-1.681	0.00085	0.00649444	yes
XLOC_001869	XLOC_001869	unc-59	I:13629226-13633496	N2-OP50-no2	N2-OG1RF-no2	OK	94.2608	65.8821	-0.516772	-1.22375	0.0131	0.0485157	yes
XLOC_001875	XLOC_001875	W09C5.7	I:13654028-13658165	N2-OP50-no2	N2-OG1RF-no2	OK	55.9833	32.6596	-0.777491	-1.81367	0.00025	0.0025111	yes
XLOC_001877	XLOC_001877	W04A4.5	I:13663484-13674964	N2-OP50-no2	N2-OG1RF-no2	OK	26.6797	17.3782	-0.618464	-1.41721	0.0046	0.0228191	yes
XLOC_001878	XLOC_001878	W04A4.2	I:13682421-13684340	N2-OP50-no2	N2-OG1RF-no2	OK	6.86861	3.8543	-0.833547	-1.24905	0.01035	0.0409108	yes
XLOC_001911	XLOC_001911	Y71A12B.11	I:13978429-13980148	N2-OP50-no2	N2-OG1RF-no2	OK	11.6239	4.80286	-1.27512	-1.9172	0.00035	0.00325229	yes
XLOC_001915	XLOC_001915	ZC334.7	I:14009870-14011466	N2-OP50-no2	N2-OG1RF-no2	OK	0.215597	0.899162	2.06024	1.556	0.01245	0.0467498	yes
XLOC_001928	XLOC_001928	Y63D3A.7	I:14113635-14114091	N2-OP50-no2	N2-OG1RF-no2	OK	240.285	128.992	-0.897464	-1.84106	0.00035	0.00325229	yes
XLOC_001932	XLOC_001932	fipr-22	I:14155496-14156334	N2-OP50-no2	N2-OG1RF-no2	OK	1.19896	2.90578	1.27715	1.28927	0.01	0.0398653	yes
XLOC_001941	XLOC_001941	best-25	I:14205716-14208581	N2-OP50-no2	N2-OG1RF-no2	OK	0.0691114	0.521091	2.91454	2.11047	0.0028	0.0157537	yes
XLOC_001951	XLOC_001951	pes-7	I:14263300-14271317	N2-OP50-no2	N2-OG1RF-no2	OK	5.83423	10.7516	0.881936	1.82748	0.0004	0.00364645	yes
XLOC_001954	XLOC_001954	fbxb-67	I:14297288-14298326	N2-OP50-no2	N2-OG1RF-no2	OK	5.84487	1.99049	-1.55405	-2.02352	0.00035	0.00325229	yes
XLOC_001978	XLOC_001978	hprt-1	I:14657354-14661414	N2-OP50-no2	N2-OG1RF-no2	OK	90.6431	62.0127	-0.547634	-1.21227	0.01345	0.049443	yes
XLOC_001990	XLOC_001990	K05C4.7	I:14737613-14738795	N2-OP50-no2	N2-OG1RF-no2	OK	105.427	63.4736	-0.732016	-1.69474	0.00055	0.00467075	yes
XLOC_001992	XLOC_001992	K05C4.5	I:14742764-14747790	N2-OP50-no2	N2-OG1RF-no2	OK	60.9396	41.2721	-0.562215	-1.32742	0.0065	0.029289	yes
XLOC_002000	XLOC_002000	K11B4.2	I:14797659-14798714	N2-OP50-no2	N2-OG1RF-no2	OK	67.2613	32.7069	-1.04018	-1.9391	0.0001	0.00120596	yes
XLOC_002018	XLOC_002018	kin-1	I:14919532-14951793	N2-OP50-no2	N2-OG1RF-no2	OK	29.7839	46.631	0.646759	1.38872	0.0078	0.0333407	yes
XLOC_002022	XLOC_002022	klu-1	I:14975418-14980586	N2-OP50-no2	N2-OG1RF-no2	OK	1.17666	3.24989	1.46569	1.98766	0.00025	0.0025111	yes
XLOC_002024	XLOC_002024	tep-1	I:14993820-15001680	N2-OP50-no2	N2-OG1RF-no2	OK	11.9325	19.1517	0.682577	1.37398	0.00195	0.012178	yes
XLOC_002027	XLOC_002027	F33H2.3	I:15034516-15035467	N2-OP50-no2	N2-OG1RF-no2	OK	98.3188	67.8517	-0.535082	-1.2083	0.01295	0.0480527	yes
XLOC_002030	XLOC_002030	psf-2	I:15053024-15059003	N2-OP50-no2	N2-OG1RF-no2	OK	100.957	51.8854	-0.960333	-1.82976	0.0006	0.00494526	yes
XLOC_002033	XLOC_002033	rrn-2.1	I:15064300-15064453	N2-OP50-no2	N2-OG1RF-no2	OK	4284.82	1012.15	-2.08181	-3.80514	5e-05	0.000666724	yes
XLOC_002045	XLOC_002045	Y48G1C.8	I:96534-108161	N2-OP50-no2	N2-OG1RF-no2	OK	66.0463	45.4498	-0.539206	-1.23272	0.0135	0.0495676	yes
XLOC_002084	XLOC_002084	grl-16	I:572176-575119	N2-OP50-no2	N2-OG1RF-no2	OK	4.36635	18.1081	2.05213	3.4673	5e-05	0.000666724	yes
XLOC_002093	XLOC_002093	Y65B4A.9	I:664440-666894	N2-OP50-no2	N2-OG1RF-no2	OK	0.328268	1.79586	2.45173	2.33808	5e-05	0.000666724	yes
XLOC_002095	XLOC_002095	hasp-2	I:680413-686599	N2-OP50-no2	N2-OG1RF-no2	OK	0.204864	0.950158	2.2135	1.67692	0.0057	0.0266035	yes
XLOC_002103	XLOC_002103	Y18H1A.9	I:745858-757010	N2-OP50-no2	N2-OG1RF-no2	OK	0.451869	1.66081	1.87791	2.1662	0.00015	0.00168728	yes
XLOC_002104	XLOC_002104	mps-3	I:760845-761842	N2-OP50-no2	N2-OG1RF-no2	OK	0.188516	2.86272	3.92463	2.81378	0.0011	0.00790972	yes
XLOC_002130	XLOC_002130	aps-3	I:1155342-1156020	N2-OP50-no2	N2-OG1RF-no2	OK	146.236	93.9043	-0.639036	-1.40225	0.0043	0.0217659	yes
XLOC_002133	XLOC_002133	Y48G8AL.20	I:1189969-1190830	N2-OP50-no2	N2-OG1RF-no2	OK	1.45309	4.68372	1.68853	1.87717	0.00045	0.00397965	yes
XLOC_002138	XLOC_002138	grh-1	I:1259488-1268155	N2-OP50-no2	N2-OG1RF-no2	OK	2.21746	7.17319	1.69371	2.58759	5e-05	0.000666724	yes
XLOC_002145	XLOC_002145	Y92H12BR.2	I:1413914-1415809	N2-OP50-no2	N2-OG1RF-no2	OK	100.116	63.1129	-0.665672	-1.43706	0.0044	0.0221049	yes
XLOC_002147	XLOC_002147	F37F2.2	I:1442047-1444133	N2-OP50-no2	N2-OG1RF-no2	OK	93.507	48.9323	-0.934288	-1.80768	0.0007	0.00556672	yes
XLOC_002161	XLOC_002161	Y71G12B.22	I:1663399-1667382	N2-OP50-no2	N2-OG1RF-no2	OK	0.181256	0.971553	2.42226	1.80973	0.00645	0.0291662	yes
XLOC_002169	XLOC_002169	Y71G12B.27	I:1797434-1798695	N2-OP50-no2	N2-OG1RF-no2	OK	1.6459	8.81006	2.42028	2.46742	5e-05	0.000666724	yes
XLOC_002172	XLOC_002172	C53H9.3	I:1832114-1832641	N2-OP50-no2	N2-OG1RF-no2	OK	74.5318	35.8848	-1.05448	-1.9003	5e-05	0.000666724	yes
XLOC_002200	XLOC_002200	dct-9	I:2233750-2234906	N2-OP50-no2	N2-OG1RF-no2	OK	0.388668	1.96032	2.33448	2.03555	0.00035	0.00325229	yes
XLOC_002201	XLOC_002201	W03F11.4	I:2235607-2241167	N2-OP50-no2	N2-OG1RF-no2	OK	0.239438	1.90953	2.99549	3.75327	5e-05	0.000666724	yes
XLOC_002203	XLOC_002203	abt-2	I:2255922-2272866	N2-OP50-no2	N2-OG1RF-no2	OK	2.49002	4.65122	0.901448	1.73911	0.00035	0.00325229	yes
XLOC_002211	XLOC_002211	Y39G10AR.32	I:2322024-2322596	N2-OP50-no2	N2-OG1RF-no2	OK	82.9499	43.8799	-0.91868	-1.747	0.00065	0.00526709	yes
XLOC_002212	XLOC_002212	Y39G10AR.15	I:2323823-2327329	N2-OP50-no2	N2-OG1RF-no2	OK	0.111919	0.730557	2.70654	2.26933	0.00015	0.00168728	yes
XLOC_002213	XLOC_002213	Y39G10AR.16	I:2330894-2332635	N2-OP50-no2	N2-OG1RF-no2	OK	1.42533	5.07451	1.83198	2.12273	5e-05	0.000666724	yes
XLOC_002218	XLOC_002218	F23C8.5	I:2415132-2420404	N2-OP50-no2	N2-OG1RF-no2	OK	286.151	150.564	-0.926399	-2.10299	5e-05	0.000666724	yes
XLOC_002225	XLOC_002225	inx-19	I:2451907-2464637	N2-OP50-no2	N2-OG1RF-no2	OK	0.488397	1.17445	1.26586	1.42362	0.00485	0.0236551	yes
XLOC_002227	XLOC_002227	abtm-1	I:2472271-2485391	N2-OP50-no2	N2-OG1RF-no2	OK	21.4107	13.4395	-0.67185	-1.33486	0.00645	0.0291662	yes
XLOC_002232	XLOC_002232	aat-5	I:2571775-2576020	N2-OP50-no2	N2-OG1RF-no2	OK	2.85661	6.19217	1.11614	1.73247	0.00085	0.00649444	yes
XLOC_002233	XLOC_002233	fbp-1	I:2580934-2586124	N2-OP50-no2	N2-OG1RF-no2	OK	110.877	75.8389	-0.547956	-1.27783	0.00885	0.0365104	yes
XLOC_002239	XLOC_002239	F40E3.5	I:2644964-2657241	N2-OP50-no2	N2-OG1RF-no2	OK	1.48961	5.05434	1.76259	2.1079	5e-05	0.000666724	yes
XLOC_002244	XLOC_002244	cpz-1	I:2686638-2689473	N2-OP50-no2	N2-OG1RF-no2	OK	327.791	216.708	-0.597024	-1.35921	0.0064	0.0290083	yes
XLOC_002248	XLOC_002248	dnj-30	I:2718025-2721477	N2-OP50-no2	N2-OG1RF-no2	OK	69.5584	46.1141	-0.593018	-1.27388	0.0114	0.043801	yes
XLOC_002256	XLOC_002256	W03D8.9	I:2784616-2786068	N2-OP50-no2	N2-OG1RF-no2	OK	1.54083	10.0734	2.70877	3.57552	5e-05	0.000666724	yes
XLOC_002259	XLOC_002259	W03D8.2	I:2798210-2800878	N2-OP50-no2	N2-OG1RF-no2	OK	0.536749	1.36423	1.34577	1.28772	0.0115	0.0440862	yes
XLOC_002260	XLOC_002260	W03D8.3	I:2820842-2822300	N2-OP50-no2	N2-OG1RF-no2	OK	0.295391	1.54282	2.38487	1.88455	0.0035	0.0186489	yes
XLOC_002268	XLOC_002268	W10C8.4	I:2851962-2853855	N2-OP50-no2	N2-OG1RF-no2	OK	1.21581	3.25861	1.42234	1.36032	0.0061	0.0280283	yes
XLOC_002269	XLOC_002269	W10C8.5	I:2853969-2855732	N2-OP50-no2	N2-OG1RF-no2	OK	28.9897	52.613	0.859878	1.88529	0.0002	0.00212688	yes
XLOC_002283	XLOC_002283	bam-2	I:2949608-2957876	N2-OP50-no2	N2-OG1RF-no2	OK	4.36246	9.13141	1.0657	2.06201	5e-05	0.000666724	yes
XLOC_002291	XLOC_002291	rpb-7	I:3031211-3032938	N2-OP50-no2	N2-OG1RF-no2	OK	132.1	84.078	-0.651835	-1.45382	0.00395	0.020438	yes
XLOC_002292	XLOC_002292	mod-5	I:3035237-3047794	N2-OP50-no2	N2-OG1RF-no2	OK	0.704774	1.47376	1.06426	1.33491	0.00695	0.0306613	yes
XLOC_002298	XLOC_002298	C45E1.4	I:3115035-3127661	N2-OP50-no2	N2-OG1RF-no2	OK	3.10778	12.2227	1.9756	2.88824	5e-05	0.000666724	yes
XLOC_002301	XLOC_002301	K09H9.8	I:3138538-3140601	N2-OP50-no2	N2-OG1RF-no2	OK	5.08449	12.6819	1.31859	1.91923	0.00025	0.0025111	yes
XLOC_002306	XLOC_002306	Y54E10A.10	I:3173242-3176319	N2-OP50-no2	N2-OG1RF-no2	OK	76.2772	49.6042	-0.620789	-1.38042	0.00625	0.0285047	yes
XLOC_002316	XLOC_002316	pqn-72	I:3269402-3280883	N2-OP50-no2	N2-OG1RF-no2	OK	1.65071	3.7662	1.19002	1.62741	0.00135	0.00919195	yes
XLOC_002318	XLOC_002318	ace-2	I:3302091-3307465	N2-OP50-no2	N2-OG1RF-no2	OK	4.3339	8.61368	0.990965	1.72221	0.0007	0.00556672	yes
XLOC_002324	XLOC_002324	W05F2.4	I:3374779-3402864	N2-OP50-no2	N2-OG1RF-no2	OK	6.37088	12.2483	0.94302	1.69457	0.001	0.00734862	yes
XLOC_002332	XLOC_002332	ccep-290	I:3487811-3499706	N2-OP50-no2	N2-OG1RF-no2	OK	0.169959	0.653334	1.94263	2.22659	0.00025	0.0025111	yes
XLOC_002342	XLOC_002342	mis-12	I:3603342-3605757	N2-OP50-no2	N2-OG1RF-no2	OK	75.7427	43.4519	-0.801686	-1.61802	0.0012	0.00842025	yes
XLOC_002343	XLOC_002343	Y47G6A.25	I:3606409-3608345	N2-OP50-no2	N2-OG1RF-no2	OK	49.3805	31.3467	-0.655627	-1.46588	0.003	0.0165759	yes
XLOC_002344	XLOC_002344	Y47G6A.26	I:3618889-3619697	N2-OP50-no2	N2-OG1RF-no2	OK	0.319304	3.32136	3.37877	2.86367	5e-05	0.000666724	yes
XLOC_002354	XLOC_002354	msh-2	I:3694298-3697549	N2-OP50-no2	N2-OG1RF-no2	OK	60.3683	41.0319	-0.557046	-1.31722	0.0063	0.0286733	yes
XLOC_002363	XLOC_002363	ric-19	I:3778089-3781658	N2-OP50-no2	N2-OG1RF-no2	OK	2.40637	4.49164	0.900387	1.29258	0.01085	0.0423648	yes
XLOC_002364	XLOC_002364	ptr-2	I:3789305-3792797	N2-OP50-no2	N2-OG1RF-no2	OK	109.4	75.2031	-0.540743	-1.2488	0.01025	0.0406199	yes
XLOC_002370	XLOC_002370	T03F1.6,gsp-4	I:3838236-3841558	N2-OP50-no2	N2-OG1RF-no2	OK	6.379	16.6358	1.38289	2.31664	5e-05	0.000666724	yes
XLOC_002375	XLOC_002375	clec-53	I:3871470-3873416	N2-OP50-no2	N2-OG1RF-no2	OK	7.49387	2.78733	-1.42683	-1.91758	0.00035	0.00325229	yes
XLOC_002376	XLOC_002376	T03F1.12	I:3876042-3876704	N2-OP50-no2	N2-OG1RF-no2	OK	50.2814	30.6631	-0.71352	-1.3055	0.00665	0.0297558	yes
XLOC_002381	XLOC_002381	C50F2.5	I:3895791-3897400	N2-OP50-no2	N2-OG1RF-no2	OK	0.176392	1.08674	2.62316	2.17719	0.00035	0.00325229	yes
XLOC_002382	XLOC_002382	fkb-5	I:3898045-3899906	N2-OP50-no2	N2-OG1RF-no2	OK	25.0471	13.6003	-0.88101	-1.59498	0.0021	0.0129156	yes
XLOC_002384	XLOC_002384	magu-3	I:3901431-3905200	N2-OP50-no2	N2-OG1RF-no2	OK	1.13015	3.50274	1.63196	2.16047	5e-05	0.000666724	yes
XLOC_002387	XLOC_002387	T20F5.4	I:3912636-3915458	N2-OP50-no2	N2-OG1RF-no2	OK	1.41568	9.47659	2.74288	3.78186	5e-05	0.000666724	yes
XLOC_002388	XLOC_002388	T20F5.5	I:3917878-3920172	N2-OP50-no2	N2-OG1RF-no2	OK	1.69799	4.71961	1.47483	1.84166	0.00055	0.00467075	yes
XLOC_002395	XLOC_002395	F47B3.7	I:3968163-3970012	N2-OP50-no2	N2-OG1RF-no2	OK	0.271606	2.08359	2.93948	2.96782	5e-05	0.000666724	yes
XLOC_002409	XLOC_002409	poml-3	I:4145311-4147136	N2-OP50-no2	N2-OG1RF-no2	OK	9.72458	20.1876	1.05376	1.91069	0.0001	0.00120596	yes
XLOC_002411	XLOC_002411	R12E2.15	I:4148831-4149429	N2-OP50-no2	N2-OG1RF-no2	OK	7.75035	33.5476	2.11388	2.493	5e-05	0.000666724	yes
XLOC_002413	XLOC_002413	R12E2.7	I:4153956-4154550	N2-OP50-no2	N2-OG1RF-no2	OK	5.2071	13.3152	1.35452	1.62046	0.00105	0.00762501	yes
XLOC_002416	XLOC_002416	egg-5	I:4168986-4171589	N2-OP50-no2	N2-OG1RF-no2	OK	78.2892	46.5078	-0.75134	-1.75822	0.00025	0.0025111	yes
XLOC_002418	XLOC_002418	R12E2.11	I:4172463-4173624	N2-OP50-no2	N2-OG1RF-no2	OK	66.7035	43.7972	-0.606924	-1.3543	0.0058	0.0269151	yes
XLOC_002423	XLOC_002423	C18E3.9	I:4214292-4215752	N2-OP50-no2	N2-OG1RF-no2	OK	53.0796	35.1576	-0.594319	-1.30153	0.0095	0.0383892	yes
XLOC_002446	XLOC_002446	lpd-5	I:4372253-4373120	N2-OP50-no2	N2-OG1RF-no2	OK	178.515	121.045	-0.560503	-1.2863	0.0094	0.0381052	yes
XLOC_002452	XLOC_002452	C41D11.9	I:4448576-4449776	N2-OP50-no2	N2-OG1RF-no2	OK	37.2713	22.3857	-0.735487	-1.35897	0.0057	0.0266035	yes
XLOC_002453	XLOC_002453	cmt-1	I:4449833-4450925	N2-OP50-no2	N2-OG1RF-no2	OK	95.3844	60.6997	-0.652065	-1.45765	0.00325	0.0176095	yes
XLOC_002454	XLOC_002454	eri-7	I:4451196-4456805	N2-OP50-no2	N2-OG1RF-no2	OK	22.3683	13.5177	-0.726603	-1.53905	0.00265	0.0151931	yes
XLOC_002462	XLOC_002462	Y119C1B.5	I:4511439-4516083	N2-OP50-no2	N2-OG1RF-no2	OK	15.4778	8.08248	-0.937326	-1.88577	0.00025	0.0025111	yes
XLOC_002473	XLOC_002473	D1007.4	I:4579963-4580603	N2-OP50-no2	N2-OG1RF-no2	OK	42.2352	23.9708	-0.817167	-1.44255	0.00325	0.0176095	yes
XLOC_002480	XLOC_002480	acbp-1	I:4635714-4637328	N2-OP50-no2	N2-OG1RF-no2	OK	468.213	299.861	-0.642873	-1.45957	0.00345	0.0184464	yes
XLOC_002493	XLOC_002493	gsp-3	I:4709316-4710708	N2-OP50-no2	N2-OG1RF-no2	OK	1.73145	10.0394	2.53563	3.25878	5e-05	0.000666724	yes
XLOC_002495	XLOC_002495	W09C3.8	I:4716058-4717441	N2-OP50-no2	N2-OG1RF-no2	OK	0.0805617	0.524517	2.70282	1.61563	0.0115	0.0440862	yes
XLOC_002506	XLOC_002506	tofu-4	I:4821932-4826633	N2-OP50-no2	N2-OG1RF-no2	OK	22.6663	13.4151	-0.756685	-1.4919	0.0032	0.0173999	yes
XLOC_002520	XLOC_002520	W03G9.8	I:4957775-4958309	N2-OP50-no2	N2-OG1RF-no2	OK	146.203	66.5258	-1.13599	-2.24909	5e-05	0.000666724	yes
XLOC_002526	XLOC_002526	dyf-1	I:4989554-4994661	N2-OP50-no2	N2-OG1RF-no2	OK	0.52371	1.29763	1.30904	1.57359	0.0032	0.0173999	yes
XLOC_002529	XLOC_002529	pat-10	I:5018769-5020166	N2-OP50-no2	N2-OG1RF-no2	OK	1149.91	420.34	-1.4519	-3.14164	5e-05	0.000666724	yes
XLOC_002530	XLOC_002530	C46H11.7	I:5042194-5043453	N2-OP50-no2	N2-OG1RF-no2	OK	0.137316	0.892766	2.70079	2.04862	0.00445	0.0223123	yes
XLOC_002531	XLOC_002531	phat-1	I:5044200-5045720	N2-OP50-no2	N2-OG1RF-no2	OK	0.188907	1.46718	2.9573	2.55502	0.0003	0.00289611	yes
XLOC_002532	XLOC_002532	phat-2	I:5046395-5048018	N2-OP50-no2	N2-OG1RF-no2	OK	0.892822	5.05207	2.50043	2.80105	5e-05	0.000666724	yes
XLOC_002533	XLOC_002533	C46H11.10	I:5052528-5054883	N2-OP50-no2	N2-OG1RF-no2	OK	0.71269	2.90493	2.02716	2.40059	5e-05	0.000666724	yes
XLOC_002534	XLOC_002534	fhod-1	I:5058250-5068829	N2-OP50-no2	N2-OG1RF-no2	OK	3.42722	10.3698	1.59728	3.11449	5e-05	0.000666724	yes
XLOC_002538	XLOC_002538	chp-1	I:5103579-5104916	N2-OP50-no2	N2-OG1RF-no2	OK	67.668	45.0578	-0.586698	-1.32215	0.00865	0.035897	yes
XLOC_002539	XLOC_002539	pas-3	I:5105106-5106204	N2-OP50-no2	N2-OG1RF-no2	OK	221.673	137.647	-0.687456	-1.63424	0.00145	0.00965078	yes
XLOC_002542	XLOC_002542	elpc-1	I:5114118-5118852	N2-OP50-no2	N2-OG1RF-no2	OK	36.254	20.6309	-0.81333	-1.9048	0.0003	0.00289611	yes
XLOC_002550	XLOC_002550	C32E12.4	I:5230551-5241914	N2-OP50-no2	N2-OG1RF-no2	OK	3.00488	5.03236	0.743927	1.37107	0.0054	0.0255993	yes
XLOC_002553	XLOC_002553	B0261.7	I:5269543-5270934	N2-OP50-no2	N2-OG1RF-no2	OK	156.139	108.323	-0.52749	-1.2605	0.0101	0.0401288	yes
XLOC_002565	XLOC_002565	spe-11	I:5330575-5332175	N2-OP50-no2	N2-OG1RF-no2	OK	0.971581	4.90751	2.33659	2.67115	5e-05	0.000666724	yes
XLOC_002577	XLOC_002577	pqn-44	I:5372850-5384508	N2-OP50-no2	N2-OG1RF-no2	OK	22.9858	34.1689	0.571945	1.27552	0.01205	0.0455815	yes
XLOC_002587	XLOC_002587	dpy-5	I:5432157-5433054	N2-OP50-no2	N2-OG1RF-no2	OK	9.97718	18.5397	0.893913	1.46499	0.00335	0.0179992	yes
XLOC_002600	XLOC_002600	mrpl-24	I:5505394-5507023	N2-OP50-no2	N2-OG1RF-no2	OK	47.7632	27.5719	-0.7927	-1.63778	0.00065	0.00526709	yes
XLOC_002612	XLOC_002612	cey-3	I:5571783-5572973	N2-OP50-no2	N2-OG1RF-no2	OK	911.035	429.916	-1.08345	-2.41138	5e-05	0.000666724	yes
XLOC_002619	XLOC_002619	ubl-5	I:5607821-5608840	N2-OP50-no2	N2-OG1RF-no2	OK	100.374	47.6715	-1.07419	-1.83028	0.0001	0.00120596	yes
XLOC_002628	XLOC_002628	cir-1	I:5653801-5655857	N2-OP50-no2	N2-OG1RF-no2	OK	76.027	46.0673	-0.722769	-1.70183	0.00065	0.00526709	yes
XLOC_002629	XLOC_002629	mff-2,wdr-12	I:5655948-5658712	N2-OP50-no2	N2-OG1RF-no2	OK	124.973	77.6186	-0.687144	-1.44809	0.00355	0.018837	yes
XLOC_002630	XLOC_002630	F55F8.7	I:5659496-5661212	N2-OP50-no2	N2-OG1RF-no2	OK	0.180383	0.998212	2.46829	2.26656	0.00035	0.00325229	yes
XLOC_002632	XLOC_002632	F55F8.9	I:5669946-5673352	N2-OP50-no2	N2-OG1RF-no2	OK	36.05	24.9415	-0.531449	-1.19727	0.0136	0.0498041	yes
XLOC_002639	XLOC_002639	rpt-5	I:5741864-5743571	N2-OP50-no2	N2-OG1RF-no2	OK	185.64	126.077	-0.558203	-1.32599	0.00705	0.030934	yes
XLOC_002646	XLOC_002646	cpb-3	I:5788630-5791752	N2-OP50-no2	N2-OG1RF-no2	OK	81.0938	55.6184	-0.544029	-1.25786	0.0118	0.0449563	yes
XLOC_002652	XLOC_002652	nhr-2	I:5818478-5821108	N2-OP50-no2	N2-OG1RF-no2	OK	12.1037	6.35654	-0.92914	-1.69139	0.00125	0.00868005	yes
XLOC_002657	XLOC_002657	F33D11.7	I:5850037-5851828	N2-OP50-no2	N2-OG1RF-no2	OK	0.159344	0.569394	1.83729	1.42326	0.0081	0.0342237	yes
XLOC_002658	XLOC_002658	F33D11.8	I:5854300-5855047	N2-OP50-no2	N2-OG1RF-no2	OK	1.66432	4.48438	1.42998	1.27154	0.01345	0.049443	yes
XLOC_002661	XLOC_002661	dhhc-3	I:5862640-5866431	N2-OP50-no2	N2-OG1RF-no2	OK	49.9497	32.2431	-0.631484	-1.38938	0.0049	0.0238385	yes
XLOC_002662	XLOC_002662	F33D11.10	I:5866562-5868139	N2-OP50-no2	N2-OG1RF-no2	OK	110.908	71.5593	-0.632149	-1.49354	0.0028	0.0157537	yes
XLOC_002665	XLOC_002665	noah-1	I:5874432-5878954	N2-OP50-no2	N2-OG1RF-no2	OK	8.65703	19.3931	1.1636	2.39958	5e-05	0.000666724	yes
XLOC_002671	XLOC_002671	B0207.7	I:5945756-5947342	N2-OP50-no2	N2-OG1RF-no2	OK	0.156461	0.856383	2.45246	1.90571	0.00325	0.0176095	yes
XLOC_002678	XLOC_002678	C06A5.6	I:5978689-5985869	N2-OP50-no2	N2-OG1RF-no2	OK	63.7743	44.0967	-0.532303	-1.23379	0.01335	0.0491694	yes
XLOC_002696	XLOC_002696	ZK484.5	I:6087368-6087764	N2-OP50-no2	N2-OG1RF-no2	OK	16.184	40.3888	1.31939	1.87988	0.0002	0.00212688	yes
XLOC_002698	XLOC_002698	ZK484.7	I:6095054-6096589	N2-OP50-no2	N2-OG1RF-no2	OK	0.247432	1.58002	2.67484	2.45123	0.0001	0.00120596	yes
XLOC_002699	XLOC_002699	nspd-1	I:6097495-6097837	N2-OP50-no2	N2-OG1RF-no2	OK	14.3998	33.1978	1.20504	1.69513	0.00075	0.00588526	yes
XLOC_002701	XLOC_002701	T27A3.5	I:6100262-6101681	N2-OP50-no2	N2-OG1RF-no2	OK	0.397915	2.45945	2.6278	2.68814	5e-05	0.000666724	yes
XLOC_002713	XLOC_002713	T09B4.7	I:6160053-6161665	N2-OP50-no2	N2-OG1RF-no2	OK	0.101323	0.459758	2.18191	1.56875	0.0097	0.0389316	yes
XLOC_002724	XLOC_002724	ech-1.2	I:6206953-6211155	N2-OP50-no2	N2-OG1RF-no2	OK	121.265	80.4842	-0.591388	-1.3846	0.0051	0.0245707	yes
XLOC_002725	XLOC_002725	mrpl-23	I:6211266-6211885	N2-OP50-no2	N2-OG1RF-no2	OK	71.0211	39.784	-0.836057	-1.61218	0.00065	0.00526709	yes
XLOC_002726	XLOC_002726	fars-1	I:6211985-6214586	N2-OP50-no2	N2-OG1RF-no2	OK	102.437	59.3164	-0.788239	-1.85351	0.0001	0.00120596	yes
XLOC_002730	XLOC_002730	T08B2.12	I:6231497-6232118	N2-OP50-no2	N2-OG1RF-no2	OK	0.743773	2.1474	1.52966	1.35679	0.00985	0.0394513	yes
XLOC_002735	XLOC_002735	oac-9	I:6265690-6269073	N2-OP50-no2	N2-OG1RF-no2	OK	0.109527	0.515351	2.23427	2.12206	0.0005	0.00432733	yes
XLOC_002737	XLOC_002737	C10G11.8	I:6271980-6273768	N2-OP50-no2	N2-OG1RF-no2	OK	2.07063	11.2323	2.43951	3.58961	5e-05	0.000666724	yes
XLOC_002738	XLOC_002738	spch-2	I:6274574-6275268	N2-OP50-no2	N2-OG1RF-no2	OK	0.77492	7.06155	3.18787	3.23703	5e-05	0.000666724	yes
XLOC_002755	XLOC_002755	comp-1	I:6429607-6431585	N2-OP50-no2	N2-OG1RF-no2	OK	0.273442	1.18636	2.11724	2.01464	0.0004	0.00364645	yes
XLOC_002759	XLOC_002759	rab-10	I:6457060-6458479	N2-OP50-no2	N2-OG1RF-no2	OK	132.416	90.5108	-0.548918	-1.26528	0.01105	0.0428738	yes
XLOC_002761	XLOC_002761	cdc-25.1	I:6468128-6471951	N2-OP50-no2	N2-OG1RF-no2	OK	124.261	79.8843	-0.637393	-1.46984	0.0037	0.0194519	yes
XLOC_002764	XLOC_002764	dbr-1,mdt-18	I:6490715-6494246	N2-OP50-no2	N2-OG1RF-no2	OK	71.6505	45.9029	-0.642391	-1.45921	0.00365	0.0192548	yes
XLOC_002765	XLOC_002765	C55B7.10	I:6502306-6503920	N2-OP50-no2	N2-OG1RF-no2	OK	0.141077	0.779661	2.46636	1.97515	0.00255	0.0148017	yes
XLOC_002776	XLOC_002776	F57B10.14	I:6552832-6553379	N2-OP50-no2	N2-OG1RF-no2	OK	614.889	352.017	-0.804682	-1.6963	0.0011	0.00790972	yes
XLOC_002777	XLOC_002777	dad-1	I:6553478-6554292	N2-OP50-no2	N2-OG1RF-no2	OK	311.748	174.247	-0.839248	-1.87315	5e-05	0.000666724	yes
XLOC_002779	XLOC_002779	bag-1	I:6562698-6564453	N2-OP50-no2	N2-OG1RF-no2	OK	110.23	63.6776	-0.791663	-1.27606	0.0103	0.0407551	yes
XLOC_002789	XLOC_002789	try-7	I:6640652-6642643	N2-OP50-no2	N2-OG1RF-no2	OK	0.110551	0.698949	2.66048	2.08699	0.0036	0.0190171	yes
XLOC_002793	XLOC_002793	ZC581.7	I:6660447-6662314	N2-OP50-no2	N2-OG1RF-no2	OK	0.40186	1.22441	1.60732	1.54569	0.00245	0.0143895	yes
XLOC_002798	XLOC_002798	T23B3.5	I:6705547-6706378	N2-OP50-no2	N2-OG1RF-no2	OK	1.63557	8.34396	2.35094	2.93732	5e-05	0.000666724	yes
XLOC_002801	XLOC_002801	lbp-6	I:6724916-6729376	N2-OP50-no2	N2-OG1RF-no2	OK	662.663	232.145	-1.51325	-3.3403	5e-05	0.000666724	yes
XLOC_002803	XLOC_002803	lbp-5	I:6731268-6732280	N2-OP50-no2	N2-OG1RF-no2	OK	49.1158	22.7229	-1.11204	-1.85226	0.00045	0.00397965	yes
XLOC_002804	XLOC_002804	smg-5	I:6734028-6736161	N2-OP50-no2	N2-OG1RF-no2	OK	22.2689	14.0273	-0.666796	-1.38646	0.0058	0.0269151	yes
XLOC_002809	XLOC_002809	unc-87	I:6760431-6767797	N2-OP50-no2	N2-OG1RF-no2	OK	199.267	101.203	-0.977455	-2.22124	5e-05	0.000666724	yes
XLOC_002823	XLOC_002823	smz-2	I:6872596-6873755	N2-OP50-no2	N2-OG1RF-no2	OK	1.56952	5.00063	1.67179	2.06961	5e-05	0.000666724	yes
XLOC_002827	XLOC_002827	bbs-9	I:6917749-6922955	N2-OP50-no2	N2-OG1RF-no2	OK	0.194955	0.697321	1.83868	1.81909	0.00185	0.0116959	yes
XLOC_002828	XLOC_002828	C48B6.10	I:6923075-6923690	N2-OP50-no2	N2-OG1RF-no2	OK	283.886	178.182	-0.671962	-1.42673	0.00405	0.0207877	yes
XLOC_002838	XLOC_002838	C30F12.3	I:6970366-6971798	N2-OP50-no2	N2-OG1RF-no2	OK	1.41937	4.51268	1.66873	2.01647	5e-05	0.000666724	yes
XLOC_002853	XLOC_002853	nuo-6	I:7065262-7069188	N2-OP50-no2	N2-OG1RF-no2	OK	202.311	134.155	-0.592677	-1.35825	0.00685	0.0303594	yes
XLOC_002859	XLOC_002859	prpf-4	I:7090622-7094748	N2-OP50-no2	N2-OG1RF-no2	OK	75.5406	47.4148	-0.671915	-1.31546	0.00705	0.030934	yes
XLOC_002864	XLOC_002864	K10D3.6	I:7116096-7116706	N2-OP50-no2	N2-OG1RF-no2	OK	4.13248	19.2222	2.21769	3.07888	5e-05	0.000666724	yes
XLOC_002869	XLOC_002869	K10D3.4	I:7134742-7139973	N2-OP50-no2	N2-OG1RF-no2	OK	5.66413	11.6297	1.03789	1.91583	0.0002	0.00212688	yes
XLOC_002872	XLOC_002872	fecl-1	I:7149936-7151871	N2-OP50-no2	N2-OG1RF-no2	OK	68.5279	40.0181	-0.776039	-1.75405	0.00055	0.00467075	yes
XLOC_002875	XLOC_002875	K07G5.4	I:7166931-7168684	N2-OP50-no2	N2-OG1RF-no2	OK	0.320279	1.25287	1.96784	1.94849	0.00125	0.00868005	yes
XLOC_002876	XLOC_002876	let-522	I:7172463-7174136	N2-OP50-no2	N2-OG1RF-no2	OK	8.15609	19.074	1.22566	1.96355	0.00015	0.00168728	yes
XLOC_002879	XLOC_002879	M05B5.1	I:7177952-7179430	N2-OP50-no2	N2-OG1RF-no2	OK	0.191791	1.65187	3.1065	2.85883	5e-05	0.000666724	yes
XLOC_002885	XLOC_002885	hasp-1	I:7227863-7233120	N2-OP50-no2	N2-OG1RF-no2	OK	18.5662	12.2855	-0.595715	-1.27803	0.0096	0.0386714	yes
XLOC_002889	XLOC_002889	adsl-1	I:7246823-7248687	N2-OP50-no2	N2-OG1RF-no2	OK	64.1624	38.9343	-0.720686	-1.66779	0.00065	0.00526709	yes
XLOC_002890	XLOC_002890	lin-61	I:7248827-7251282	N2-OP50-no2	N2-OG1RF-no2	OK	39.8299	25.3112	-0.654075	-1.47788	0.00305	0.0167979	yes
XLOC_002891	XLOC_002891	myo-1	I:7258920-7267079	N2-OP50-no2	N2-OG1RF-no2	OK	21.9898	40.5622	0.883298	2.00101	5e-05	0.000666724	yes
XLOC_002896	XLOC_002896	hint-1	I:7279657-7280501	N2-OP50-no2	N2-OG1RF-no2	OK	90.2457	49.2149	-0.874762	-1.82525	0.0005	0.00432733	yes
XLOC_002897	XLOC_002897	rde-2	I:7280551-7282871	N2-OP50-no2	N2-OG1RF-no2	OK	40.5394	27.1682	-0.577407	-1.30407	0.00955	0.0385305	yes
XLOC_002898	XLOC_002898	pfd-6	I:7282959-7283818	N2-OP50-no2	N2-OG1RF-no2	OK	177.002	101.772	-0.798422	-1.7628	0.00035	0.00325229	yes
XLOC_002909	XLOC_002909	F13G3.10	I:7313584-7314279	N2-OP50-no2	N2-OG1RF-no2	OK	218.025	137.585	-0.664172	-1.38516	0.00575	0.0267557	yes
XLOC_002916	XLOC_002916	sue-1	I:7360391-7371534	N2-OP50-no2	N2-OG1RF-no2	OK	1.37036	3.29277	1.26475	1.72695	0.0007	0.00556672	yes
XLOC_002921	XLOC_002921	sol-1	I:7389045-7395918	N2-OP50-no2	N2-OG1RF-no2	OK	0.515441	1.48832	1.52981	1.81623	0.00095	0.00708609	yes
XLOC_002924	XLOC_002924	col-62	I:7403340-7404352	N2-OP50-no2	N2-OG1RF-no2	OK	4.3446	1.91712	-1.18028	-1.49652	0.00275	0.0155864	yes
XLOC_002941	XLOC_002941	D2030.4	I:7580936-7581628	N2-OP50-no2	N2-OG1RF-no2	OK	202.761	133.556	-0.602332	-1.34647	0.007	0.0307936	yes
XLOC_002952	XLOC_002952	del-3	I:7670325-7672713	N2-OP50-no2	N2-OG1RF-no2	OK	0.159103	0.602809	1.92174	1.72128	0.00245	0.0143895	yes
XLOC_002964	XLOC_002964	D2005.6	I:7786676-7793539	N2-OP50-no2	N2-OG1RF-no2	OK	0.86052	3.22115	1.9043	2.36886	0.00015	0.00168728	yes
XLOC_002965	XLOC_002965	nlp-8	I:7800459-7801822	N2-OP50-no2	N2-OG1RF-no2	OK	6.68501	20.8044	1.63789	2.60813	5e-05	0.000666724	yes
XLOC_002968	XLOC_002968	F30F8.1	I:7832713-7835404	N2-OP50-no2	N2-OG1RF-no2	OK	70.3618	49.0054	-0.521852	-1.22029	0.01365	0.0499041	yes
XLOC_002972	XLOC_002972	R11A5.3	I:7862841-7863553	N2-OP50-no2	N2-OG1RF-no2	OK	16.2165	6.61186	-1.29433	-1.8039	0.00045	0.00397965	yes
XLOC_002982	XLOC_002982	T22C1.4	I:7938559-7940757	N2-OP50-no2	N2-OG1RF-no2	OK	89.7988	36.5925	-1.29515	-1.38644	0.01055	0.0415094	yes
XLOC_002983	XLOC_002983	jph-1	I:7946221-7951593	N2-OP50-no2	N2-OG1RF-no2	OK	6.79633	10.7765	0.665058	1.31536	0.00985	0.0394513	yes
XLOC_002985	XLOC_002985	T22C1.8	I:7955977-7958505	N2-OP50-no2	N2-OG1RF-no2	OK	0.415385	1.8701	2.17059	2.5147	5e-05	0.000666724	yes
XLOC_002989	XLOC_002989	H05L14.1	I:7972472-7977053	N2-OP50-no2	N2-OG1RF-no2	OK	0.237597	1.17369	2.30446	2.59814	5e-05	0.000666724	yes
XLOC_002991	XLOC_002991	C54G4.4	I:7996727-8003179	N2-OP50-no2	N2-OG1RF-no2	OK	0.176176	1.03428	2.55353	2.81518	5e-05	0.000666724	yes
XLOC_002994	XLOC_002994	C54G4.3	I:8005126-8006296	N2-OP50-no2	N2-OG1RF-no2	OK	0.290708	2.26828	2.96396	2.57197	0.00025	0.0025111	yes
XLOC_002998	XLOC_002998	C54G4.9	I:8024879-8026525	N2-OP50-no2	N2-OG1RF-no2	OK	33.7879	21.0019	-0.68599	-1.45509	0.0038	0.0198555	yes
XLOC_002999	XLOC_002999	iftb-1	I:8026605-8028752	N2-OP50-no2	N2-OG1RF-no2	OK	178.52	119.153	-0.583277	-1.37058	0.0052	0.0249121	yes
XLOC_003003	XLOC_003003	scbp-2	I:8039883-8040596	N2-OP50-no2	N2-OG1RF-no2	OK	24.7935	11.8651	-1.06324	-1.65819	0.00065	0.00526709	yes
XLOC_003007	XLOC_003007	che-3	I:8062010-8081671	N2-OP50-no2	N2-OG1RF-no2	OK	0.282023	0.666432	1.24064	1.84908	0.0006	0.00494526	yes
XLOC_003019	XLOC_003019	kri-1	I:8226508-8240637	N2-OP50-no2	N2-OG1RF-no2	OK	0.775816	2.28578	1.5589	1.78448	0.0012	0.00842025	yes
XLOC_003023	XLOC_003023	fitm-2	I:8253373-8254926	N2-OP50-no2	N2-OG1RF-no2	OK	62.0519	35.2759	-0.814794	-1.79353	0.0003	0.00289611	yes
XLOC_003032	XLOC_003032	F52B5.7	I:8313227-8315344	N2-OP50-no2	N2-OG1RF-no2	OK	12.0634	6.60272	-0.869501	-1.40343	0.00555	0.0261252	yes
XLOC_003033	XLOC_003033	F52B5.2	I:8315901-8318250	N2-OP50-no2	N2-OG1RF-no2	OK	81.5404	52.9066	-0.624067	-1.43593	0.00425	0.0215696	yes
XLOC_003034	XLOC_003034	F52B5.3	I:8318345-8323983	N2-OP50-no2	N2-OG1RF-no2	OK	37.8814	25.1639	-0.590131	-1.38005	0.00515	0.0247341	yes
XLOC_003038	XLOC_003038	tbcd-1	I:8363953-8369917	N2-OP50-no2	N2-OG1RF-no2	OK	44.7557	29.4451	-0.604046	-1.42711	0.0041	0.0209813	yes
XLOC_003051	XLOC_003051	F10D11.6	I:8445350-8450994	N2-OP50-no2	N2-OG1RF-no2	OK	2.53379	5.25049	1.05115	1.77601	0.00025	0.0025111	yes
XLOC_003057	XLOC_003057	D1081.12	I:8474081-8474732	N2-OP50-no2	N2-OG1RF-no2	OK	0.532398	2.39773	2.17109	1.78597	0.0008	0.00618924	yes
XLOC_003061	XLOC_003061	D1081.9	I:8485809-8487043	N2-OP50-no2	N2-OG1RF-no2	OK	42.883	27.3285	-0.649999	-1.32487	0.0079	0.033628	yes
XLOC_003069	XLOC_003069	zhp-3	I:8529380-8531338	N2-OP50-no2	N2-OG1RF-no2	OK	45.4255	27.7214	-0.7125	-1.52887	0.00195	0.012178	yes
XLOC_003077	XLOC_003077	rskn-1	I:8573850-8580157	N2-OP50-no2	N2-OG1RF-no2	OK	117.858	79.5477	-0.567153	-1.30583	0.00915	0.0373475	yes
XLOC_003081	XLOC_003081	F43G9.4	I:8609920-8612602	N2-OP50-no2	N2-OG1RF-no2	OK	57.4463	35.0225	-0.713934	-1.25787	0.0124	0.0466075	yes
XLOC_003084	XLOC_003084	fer-1	I:8623016-8631184	N2-OP50-no2	N2-OG1RF-no2	OK	0.147502	0.800421	2.44003	2.75155	5e-05	0.000666724	yes
XLOC_003095	XLOC_003095	mrps-15	I:8691041-8692491	N2-OP50-no2	N2-OG1RF-no2	OK	59.3239	35.3167	-0.748264	-1.62751	0.00095	0.00708609	yes
XLOC_003097	XLOC_003097	pbs-7	I:8695202-8696376	N2-OP50-no2	N2-OG1RF-no2	OK	238.847	128.587	-0.893342	-2.11033	5e-05	0.000666724	yes
XLOC_003100	XLOC_003100	pas-4	I:8727213-8728534	N2-OP50-no2	N2-OG1RF-no2	OK	227.492	121.784	-0.901486	-2.1391	5e-05	0.000666724	yes
XLOC_003105	XLOC_003105	gska-3	I:8749615-8751369	N2-OP50-no2	N2-OG1RF-no2	OK	0.836894	3.75088	2.16411	2.56342	5e-05	0.000666724	yes
XLOC_003106	XLOC_003106	C36B1.11	I:8755842-8757605	N2-OP50-no2	N2-OG1RF-no2	OK	139.165	74.3264	-0.904853	-2.13645	5e-05	0.000666724	yes
XLOC_003107	XLOC_003107	DY3.8	I:8758150-8758996	N2-OP50-no2	N2-OG1RF-no2	OK	146.546	83.2287	-0.816202	-1.84635	0.00015	0.00168728	yes
XLOC_003108	XLOC_003108	tin-13	I:8759192-8759790	N2-OP50-no2	N2-OG1RF-no2	OK	195.091	105.279	-0.889922	-1.85126	0.00015	0.00168728	yes
XLOC_003110	XLOC_003110	pqn-26	I:8771433-8777511	N2-OP50-no2	N2-OG1RF-no2	OK	0.323352	2.00675	2.63369	2.93931	5e-05	0.000666724	yes
XLOC_003111	XLOC_003111	mfb-1	I:8779736-8785415	N2-OP50-no2	N2-OG1RF-no2	OK	3.38622	14.5732	2.10557	3.53043	5e-05	0.000666724	yes
XLOC_003119	XLOC_003119	F36A2.14	I:8824431-8825623	N2-OP50-no2	N2-OG1RF-no2	OK	0.724337	2.68816	1.89189	2.14284	5e-05	0.000666724	yes
XLOC_003120	XLOC_003120	F36A2.12	I:8826165-8826653	N2-OP50-no2	N2-OG1RF-no2	OK	1.49743	4.95175	1.72545	1.62917	0.00255	0.0148017	yes
XLOC_003126	XLOC_003126	F55H12.4	I:8893307-8894137	N2-OP50-no2	N2-OG1RF-no2	OK	53.1048	29.3817	-0.853924	-1.67439	0.0007	0.00556672	yes
XLOC_003131	XLOC_003131	T08G11.2	I:8919328-8920516	N2-OP50-no2	N2-OG1RF-no2	OK	0.366933	1.25859	1.77822	1.63294	0.0046	0.0228191	yes
XLOC_003136	XLOC_003136	F53B6.4	I:8947333-8948711	N2-OP50-no2	N2-OG1RF-no2	OK	3.06073	8.45646	1.46618	2.08867	0.0001	0.00120596	yes
XLOC_003145	XLOC_003145	F32H2.7	I:8994001-8999564	N2-OP50-no2	N2-OG1RF-no2	OK	0.997595	6.40229	2.68206	2.36814	0.0006	0.00494526	yes
XLOC_003153	XLOC_003153	acr-19	I:9031273-9036695	N2-OP50-no2	N2-OG1RF-no2	OK	0.347126	2.14939	2.6304	3.04406	5e-05	0.000666724	yes
XLOC_003156	XLOC_003156	C31H5.6	I:9043318-9046889	N2-OP50-no2	N2-OG1RF-no2	OK	16.0372	9.24779	-0.79424	-1.50558	0.0029	0.0161744	yes
XLOC_003163	XLOC_003163	snx-3	I:9063714-9064398	N2-OP50-no2	N2-OG1RF-no2	OK	151.347	101.325	-0.578879	-1.27322	0.01035	0.0409108	yes
XLOC_003164	XLOC_003164	rsbp-1	I:9070398-9075077	N2-OP50-no2	N2-OG1RF-no2	OK	9.00141	15.5506	0.788747	1.47991	0.0032	0.0173999	yes
XLOC_003173	XLOC_003173	ZK858.2	I:9123177-9124459	N2-OP50-no2	N2-OG1RF-no2	OK	1.7304	6.07721	1.8123	2.25474	5e-05	0.000666724	yes
XLOC_003174	XLOC_003174	clec-91	I:9126136-9127072	N2-OP50-no2	N2-OG1RF-no2	OK	314.609	188.885	-0.736053	-1.73639	0.00055	0.00467075	yes
XLOC_003178	XLOC_003178	mrpl-54	I:9159024-9159757	N2-OP50-no2	N2-OG1RF-no2	OK	42.838	22.0165	-0.960305	-1.77282	0.00035	0.00325229	yes
XLOC_003183	XLOC_003183	aspm-1	I:9221825-9226386	N2-OP50-no2	N2-OG1RF-no2	OK	41.1592	27.8611	-0.562959	-1.3239	0.0069	0.0305282	yes
XLOC_003186	XLOC_003186	ent-6	I:9246024-9249383	N2-OP50-no2	N2-OG1RF-no2	OK	48.3073	30.3909	-0.668599	-1.50733	0.00285	0.0159476	yes
XLOC_003188	XLOC_003188	F36H2.5	I:9251849-9254359	N2-OP50-no2	N2-OG1RF-no2	OK	0.459724	1.25018	1.44329	1.5706	0.0044	0.0221049	yes
XLOC_003189	XLOC_003189	F36H2.3	I:9254512-9261640	N2-OP50-no2	N2-OG1RF-no2	OK	0.888876	1.91113	1.10437	1.58451	0.00215	0.0130975	yes
XLOC_003190	XLOC_003190	F14B4.1	I:9265950-9270919	N2-OP50-no2	N2-OG1RF-no2	OK	3.17409	5.81533	0.873519	1.42952	0.0048	0.0235156	yes
XLOC_003192	XLOC_003192	hxk-1	I:9271442-9278689	N2-OP50-no2	N2-OG1RF-no2	OK	185.208	129.959	-0.511084	-1.19017	0.01365	0.0499041	yes
XLOC_003193	XLOC_003193	rpoa-2	I:9280961-9286577	N2-OP50-no2	N2-OG1RF-no2	OK	38.6906	25.5017	-0.601387	-1.41818	0.0035	0.0186489	yes
XLOC_003204	XLOC_003204	lin-41	I:9334849-9342496	N2-OP50-no2	N2-OG1RF-no2	OK	136.153	79.8308	-0.770213	-1.60816	0.0016	0.0104061	yes
XLOC_003207	XLOC_003207	M04C9.3	I:9352880-9354541	N2-OP50-no2	N2-OG1RF-no2	OK	9.27637	4.89176	-0.923206	-1.29387	0.0107	0.0419281	yes
XLOC_003214	XLOC_003214	rtcb-1	I:9390833-9393094	N2-OP50-no2	N2-OG1RF-no2	OK	35.9989	20.0106	-0.847193	-1.83635	0.0002	0.00212688	yes
XLOC_003217	XLOC_003217	C17E4.1	I:9408355-9410094	N2-OP50-no2	N2-OG1RF-no2	OK	0.232742	0.862313	1.88948	1.71926	0.00265	0.0151931	yes
XLOC_003232	XLOC_003232	F30A10.2	I:9479107-9480678	N2-OP50-no2	N2-OG1RF-no2	OK	0.545712	2.07083	1.924	2.02886	0.0005	0.00432733	yes
XLOC_003237	XLOC_003237	smn-1	I:9511189-9512139	N2-OP50-no2	N2-OG1RF-no2	OK	92.4641	61.8112	-0.581024	-1.26046	0.01135	0.0436962	yes
XLOC_003239	XLOC_003239	C41G7.3	I:9517022-9518734	N2-OP50-no2	N2-OG1RF-no2	OK	64.2449	44.2119	-0.539147	-1.23472	0.0137	0.0499918	yes
XLOC_003246	XLOC_003246	irx-1	I:9536487-9540968	N2-OP50-no2	N2-OG1RF-no2	OK	4.98809	8.91513	0.837769	1.44898	0.0039	0.0202337	yes
XLOC_003262	XLOC_003262	rig-5	I:9565393-9574377	N2-OP50-no2	N2-OG1RF-no2	OK	0.97315	2.18274	1.1654	1.34755	0.0085	0.0354466	yes
XLOC_003264	XLOC_003264	C36F7.5	I:9574758-9576024	N2-OP50-no2	N2-OG1RF-no2	OK	0.26611	1.50526	2.49992	2.26435	0.0002	0.00212688	yes
XLOC_003266	XLOC_003266	K07A1.17	I:9581784-9582585	N2-OP50-no2	N2-OG1RF-no2	OK	80.6998	48.0126	-0.749152	-1.56002	0.00165	0.0106458	yes
XLOC_003267	XLOC_003267	K07A1.1	I:9582680-9583521	N2-OP50-no2	N2-OG1RF-no2	OK	103.448	62.3256	-0.731008	-1.54925	0.00155	0.0101539	yes
XLOC_003270	XLOC_003270	K07A1.4	I:9588660-9589931	N2-OP50-no2	N2-OG1RF-no2	OK	0.337068	1.46865	2.12338	1.91101	0.0006	0.00494526	yes
XLOC_003277	XLOC_003277	K07A1.10	I:9615195-9616354	N2-OP50-no2	N2-OG1RF-no2	OK	76.934	41.9559	-0.874748	-1.79504	0.00035	0.00325229	yes
XLOC_003281	XLOC_003281	T05F1.5	I:9633178-9635937	N2-OP50-no2	N2-OG1RF-no2	OK	0.466163	3.08713	2.72736	2.83742	5e-05	0.000666724	yes
XLOC_003289	XLOC_003289	C04F12.1	I:9673666-9678553	N2-OP50-no2	N2-OG1RF-no2	OK	23.9872	15.8407	-0.598633	-1.3372	0.0079	0.033628	yes
XLOC_003292	XLOC_003292	C04F12.12	I:9694621-9695212	N2-OP50-no2	N2-OG1RF-no2	OK	0.265248	2.06267	2.9591	2.10952	0.00405	0.0207877	yes
XLOC_003294	XLOC_003294	C04F12.7	I:9695707-9696762	N2-OP50-no2	N2-OG1RF-no2	OK	5.59025	19.1654	1.77752	2.55383	5e-05	0.000666724	yes
XLOC_003307	XLOC_003307	K02A11.4	I:9748293-9749942	N2-OP50-no2	N2-OG1RF-no2	OK	22.145	11.6319	-0.928896	-1.27029	0.01225	0.0461791	yes
XLOC_003318	XLOC_003318	Y67A6A.1	I:9829758-9830578	N2-OP50-no2	N2-OG1RF-no2	OK	0.802991	3.23815	2.01171	1.87526	0.00085	0.00649444	yes
XLOC_003331	XLOC_003331	F52F12.5	I:9921210-9921938	N2-OP50-no2	N2-OG1RF-no2	OK	1.01916	3.31297	1.70074	1.77304	0.0005	0.00432733	yes
XLOC_003342	XLOC_003342	eif-3.C	I:9976429-9979662	N2-OP50-no2	N2-OG1RF-no2	OK	149.406	95.9584	-0.638758	-1.48277	0.0027	0.0153766	yes
XLOC_003344	XLOC_003344	his-67	I:9988345-9988796	N2-OP50-no2	N2-OG1RF-no2	OK	22.3225	7.93998	-1.49129	-2.10291	5e-05	0.000666724	yes
XLOC_003346	XLOC_003346	cfi-1	I:9994730-9999928	N2-OP50-no2	N2-OG1RF-no2	OK	1.38721	3.79053	1.45021	1.95741	5e-05	0.000666724	yes
XLOC_003356	XLOC_003356	B0379.2	I:10070922-10071830	N2-OP50-no2	N2-OG1RF-no2	OK	0.514188	2.37519	2.20768	2.10322	0.00025	0.0025111	yes
XLOC_003357	XLOC_003357	B0379.7	I:10072581-10074387	N2-OP50-no2	N2-OG1RF-no2	OK	0.756741	4.08405	2.43213	2.97085	5e-05	0.000666724	yes
XLOC_003362	XLOC_003362	Y106G6D.3	I:10112083-10114198	N2-OP50-no2	N2-OG1RF-no2	OK	0.575511	2.26124	1.9742	2.39029	5e-05	0.000666724	yes
XLOC_003366	XLOC_003366	F16C3.2	I:10150283-10155098	N2-OP50-no2	N2-OG1RF-no2	OK	4.4677	9.20413	1.04275	1.55659	0.00235	0.0139406	yes
XLOC_003369	XLOC_003369	C25A1.4	I:10169635-10172645	N2-OP50-no2	N2-OG1RF-no2	OK	77.8004	50.1831	-0.632576	-1.47835	0.00285	0.0159476	yes
XLOC_003384	XLOC_003384	ZC247.1	I:10264309-10279234	N2-OP50-no2	N2-OG1RF-no2	OK	2.80553	6.29348	1.16559	2.52832	5e-05	0.000666724	yes
XLOC_003390	XLOC_003390	Y106G6G.4	I:10319668-10323254	N2-OP50-no2	N2-OG1RF-no2	OK	1.16806	7.65661	2.71259	3.08087	5e-05	0.000666724	yes
XLOC_003395	XLOC_003395	ZC434.8	I:10348048-10349645	N2-OP50-no2	N2-OG1RF-no2	OK	162.094	108.303	-0.581761	-1.33232	0.0087	0.0360559	yes
XLOC_003396	XLOC_003396	ned-8	I:10373369-10374300	N2-OP50-no2	N2-OG1RF-no2	OK	239.079	148.158	-0.690351	-1.51727	0.00215	0.0130975	yes
XLOC_003397	XLOC_003397	maf-1,mgl-2	I:10382745-10391395	N2-OP50-no2	N2-OG1RF-no2	OK	3.58659	10.9927	1.61586	2.07422	5e-05	0.000666724	yes
XLOC_003399	XLOC_003399	cup-2	I:10398907-10400195	N2-OP50-no2	N2-OG1RF-no2	OK	159.29	109.126	-0.545656	-1.27972	0.0095	0.0383892	yes
XLOC_003410	XLOC_003410	duo-3	I:10464327-10471056	N2-OP50-no2	N2-OG1RF-no2	OK	43.0302	27.7801	-0.631297	-1.48221	0.0031	0.0170428	yes
XLOC_003411	XLOC_003411	Y106G6H.14	I:10472195-10473389	N2-OP50-no2	N2-OG1RF-no2	OK	57.052	33.0519	-0.787545	-1.61053	0.0013	0.00892655	yes
XLOC_003412	XLOC_003412	ska-1	I:10473509-10474449	N2-OP50-no2	N2-OG1RF-no2	OK	67.2639	38.612	-0.800782	-1.66141	0.00115	0.00817376	yes
XLOC_003413	XLOC_003413	row-1	I:10474852-10478129	N2-OP50-no2	N2-OG1RF-no2	OK	56.9251	37.5898	-0.598724	-1.32254	0.0089	0.0366577	yes
XLOC_003422	XLOC_003422	F59C6.15	I:10516977-10517150	N2-OP50-no2	N2-OG1RF-no2	OK	2.64942	0	#NAME?	#NAME?	0.004	0.0206135	yes
XLOC_003426	XLOC_003426	ndk-1	I:10553111-10553913	N2-OP50-no2	N2-OG1RF-no2	OK	2919.22	1816.65	-0.684307	-1.37216	0.0058	0.0269151	yes
XLOC_003432	XLOC_003432	B0511.7	I:10628742-10633152	N2-OP50-no2	N2-OG1RF-no2	OK	72.3627	47.9436	-0.593908	-1.30416	0.0077	0.0330049	yes
XLOC_003437	XLOC_003437	eif-3.E	I:10640392-10642281	N2-OP50-no2	N2-OG1RF-no2	OK	102.543	71.2096	-0.526079	-1.24655	0.01335	0.0491694	yes
XLOC_003444	XLOC_003444	C34B2.5	I:10675165-10676811	N2-OP50-no2	N2-OG1RF-no2	OK	69.6235	43.2883	-0.685596	-1.42397	0.00475	0.0233524	yes
XLOC_003446	XLOC_003446	C34B2.10	I:10682470-10683150	N2-OP50-no2	N2-OG1RF-no2	OK	135.255	73.0714	-0.888306	-1.86089	0.00025	0.0025111	yes
XLOC_003452	XLOC_003452	B0205.13	I:10727750-10728795	N2-OP50-no2	N2-OG1RF-no2	OK	24.5035	3.30132	-2.89187	-3.4291	5e-05	0.000666724	yes
XLOC_003454	XLOC_003454	rpn-10	I:10730728-10732448	N2-OP50-no2	N2-OG1RF-no2	OK	128.482	81.158	-0.662761	-1.56945	0.0016	0.0104061	yes
XLOC_003457	XLOC_003457	B0205.4	I:10741368-10744443	N2-OP50-no2	N2-OG1RF-no2	OK	0.119551	0.543623	2.18498	1.60101	0.0114	0.043801	yes
XLOC_003469	XLOC_003469	C35E7.10	I:10810647-10812865	N2-OP50-no2	N2-OG1RF-no2	OK	0.532231	1.47913	1.47463	1.52035	0.00235	0.0139406	yes
XLOC_003472	XLOC_003472	Y37F4.5	I:10861192-10863564	N2-OP50-no2	N2-OG1RF-no2	OK	0.188464	0.60098	1.67303	1.509	0.00525	0.0250891	yes
XLOC_003479	XLOC_003479	nspd-10	I:10876208-10879572	N2-OP50-no2	N2-OG1RF-no2	OK	5.32266	23.0442	2.11418	2.3472	5e-05	0.000666724	yes
XLOC_003481	XLOC_003481	F49D11.6	I:10906811-10912203	N2-OP50-no2	N2-OG1RF-no2	OK	0.28327	1.27731	2.17285	1.93037	0.00105	0.00762501	yes
XLOC_003491	XLOC_003491	Y95D11A.2	I:10958296-10959906	N2-OP50-no2	N2-OG1RF-no2	OK	1.50023	0.618889	-1.27743	-1.36199	0.0068	0.0301987	yes
XLOC_003513	XLOC_003513	F46A8.7	I:11237692-11238227	N2-OP50-no2	N2-OG1RF-no2	OK	1.09618	27.1917	4.63261	5.19435	5e-05	0.000666724	yes
XLOC_003525	XLOC_003525	Y53H1B.2	I:11292660-11294182	N2-OP50-no2	N2-OG1RF-no2	OK	67.5455	101.018	0.580688	1.28704	0.0097	0.0389316	yes
XLOC_003526	XLOC_003526	cutl-10	I:11294635-11297193	N2-OP50-no2	N2-OG1RF-no2	OK	0.919555	2.76818	1.58993	1.92787	0.00025	0.0025111	yes
XLOC_003556	XLOC_003556	K08C9.1	I:11484769-11486536	N2-OP50-no2	N2-OG1RF-no2	OK	0.452352	1.83147	2.01749	1.93997	0.00065	0.00526709	yes
XLOC_003557	XLOC_003557	K08C9.2	I:11486895-11488446	N2-OP50-no2	N2-OG1RF-no2	OK	1.46534	7.55926	2.36701	2.89055	5e-05	0.000666724	yes
XLOC_003558	XLOC_003558	col-65	I:11489157-11490560	N2-OP50-no2	N2-OG1RF-no2	OK	3.28861	23.8115	2.85611	4.31949	5e-05	0.000666724	yes
XLOC_003564	XLOC_003564	F32B4.2	I:11512820-11513833	N2-OP50-no2	N2-OG1RF-no2	OK	0.782121	5.698	2.86499	2.89176	5e-05	0.000666724	yes
XLOC_003584	XLOC_003584	W04G5.10,rab-11.2	I:11633001-11640414	N2-OP50-no2	N2-OG1RF-no2	OK	0.220148	0.968171	2.13679	1.48221	0.0042	0.0213652	yes
XLOC_003594	XLOC_003594	sri-11	I:11695338-11697943	N2-OP50-no2	N2-OG1RF-no2	OK	0.172735	0.550705	1.67272	1.51086	0.00675	0.0300895	yes
XLOC_003599	XLOC_003599	F35E2.9	I:11723412-11726282	N2-OP50-no2	N2-OG1RF-no2	OK	0.41575	1.79255	2.10823	2.3798	5e-05	0.000666724	yes
XLOC_003604	XLOC_003604	F35E2.5	I:11741529-11743951	N2-OP50-no2	N2-OG1RF-no2	OK	0.125048	0.585593	2.22742	1.90388	0.0016	0.0104061	yes
XLOC_003612	XLOC_003612	Y47H9C.1	I:11830984-11833166	N2-OP50-no2	N2-OG1RF-no2	OK	3.63355	14.9152	2.03733	2.82839	5e-05	0.000666724	yes
XLOC_003621	XLOC_003621	R09B3.2	I:11909355-11910104	N2-OP50-no2	N2-OG1RF-no2	OK	1121.28	380.317	-1.55987	-3.49306	5e-05	0.000666724	yes
XLOC_003622	XLOC_003622	R09B3.3	I:11910327-11911021	N2-OP50-no2	N2-OG1RF-no2	OK	3321.18	1848.8	-0.845106	-1.6781	0.0006	0.00494526	yes
XLOC_003640	XLOC_003640	Y53C10A.6	I:11998780-12004997	N2-OP50-no2	N2-OG1RF-no2	OK	60.7833	37.721	-0.688305	-1.28531	0.0109	0.0424954	yes
XLOC_003642	XLOC_003642	F58D5.7	I:12032333-12033703	N2-OP50-no2	N2-OG1RF-no2	OK	0.639412	3.40909	2.41457	2.45456	0.0001	0.00120596	yes
XLOC_003649	XLOC_003649	Y47H10A.3	I:12088119-12089983	N2-OP50-no2	N2-OG1RF-no2	OK	0.182541	1.5827	3.1161	2.32685	0.00085	0.00649444	yes
XLOC_003651	XLOC_003651	Y47H10A.5	I:12095734-12097939	N2-OP50-no2	N2-OG1RF-no2	OK	3.48086	12.5949	1.85533	2.56532	5e-05	0.000666724	yes
XLOC_003664	XLOC_003664	R05D7.1	I:12162397-12163535	N2-OP50-no2	N2-OG1RF-no2	OK	6.16649	13.8282	1.16509	1.55256	0.0019	0.0119238	yes
XLOC_003672	XLOC_003672	F14B6.2	I:12218436-12222217	N2-OP50-no2	N2-OG1RF-no2	OK	1.16014	2.16103	0.897422	1.23897	0.0127	0.047342	yes
XLOC_003706	XLOC_003706	E03H4.8	I:12424554-12426766	N2-OP50-no2	N2-OG1RF-no2	OK	3.49522	6.0779	0.79819	1.24029	0.0106	0.0416635	yes
XLOC_003707	XLOC_003707	clec-17	I:12430028-12431474	N2-OP50-no2	N2-OG1RF-no2	OK	0.527263	6.00356	3.50922	4.03971	5e-05	0.000666724	yes
XLOC_003715	XLOC_003715	T27F6.8	I:12497439-12504938	N2-OP50-no2	N2-OG1RF-no2	OK	2.20947	5.36752	1.28055	1.53142	0.00475	0.0233524	yes
XLOC_003722	XLOC_003722	dlk-1	I:12564355-12572801	N2-OP50-no2	N2-OG1RF-no2	OK	12.252	21.9974	0.844315	1.79422	0.00055	0.00467075	yes
XLOC_003729	XLOC_003729	flp-33	I:12624248-12625238	N2-OP50-no2	N2-OG1RF-no2	OK	6.4221	15.2134	1.24423	1.6612	0.0014	0.0094281	yes
XLOC_003746	XLOC_003746	T06G6.3	I:12708862-12711596	N2-OP50-no2	N2-OG1RF-no2	OK	0.241475	0.874821	1.85711	1.93031	0.00035	0.00325229	yes
XLOC_003754	XLOC_003754	amx-2	I:12759585-12764960	N2-OP50-no2	N2-OG1RF-no2	OK	4.18982	7.84831	0.905494	1.60623	0.00135	0.00919195	yes
XLOC_003761	XLOC_003761	Y18D10A.11	I:12861971-12863532	N2-OP50-no2	N2-OG1RF-no2	OK	210.891	108.294	-0.96155	-2.27517	5e-05	0.000666724	yes
XLOC_003765	XLOC_003765	Y18D10A.16	I:12903057-12904056	N2-OP50-no2	N2-OG1RF-no2	OK	76.5498	43.5198	-0.814727	-1.56339	0.00135	0.00919195	yes
XLOC_003781	XLOC_003781	Y26D4A.12	I:13082680-13082966	N2-OP50-no2	N2-OG1RF-no2	OK	0	0.998263	inf	#NAME?	0.00105	0.00762501	yes
XLOC_003788	XLOC_003788	C17H1.7	I:13136466-13138521	N2-OP50-no2	N2-OG1RF-no2	OK	0.608888	3.11562	2.35527	2.48189	5e-05	0.000666724	yes
XLOC_003796	XLOC_003796	ZK1225.4	I:13214094-13216223	N2-OP50-no2	N2-OG1RF-no2	OK	0.165426	1.24004	2.90613	2.66274	0.0001	0.00120596	yes
XLOC_003807	XLOC_003807	sepa-1	I:13298223-13300715	N2-OP50-no2	N2-OG1RF-no2	OK	7.654	3.77108	-1.02124	-1.71165	0.001	0.00734862	yes
XLOC_003808	XLOC_003808	T04D3.1	I:13302755-13304304	N2-OP50-no2	N2-OG1RF-no2	OK	16.4299	7.31837	-1.16673	-2.06625	0.0001	0.00120596	yes
XLOC_003834	XLOC_003834	Y87G2A.20	I:13528705-13531444	N2-OP50-no2	N2-OG1RF-no2	OK	0.331412	1.29664	1.96808	1.59374	0.01305	0.0483538	yes
XLOC_003838	XLOC_003838	cyn-15	I:13564566-13572063	N2-OP50-no2	N2-OG1RF-no2	OK	39.671	25.8226	-0.619451	-1.426	0.0042	0.0213652	yes
XLOC_003839	XLOC_003839	vps-28	I:13586181-13588831	N2-OP50-no2	N2-OG1RF-no2	OK	85.7675	50.6127	-0.760933	-1.54799	0.0019	0.0119238	yes
XLOC_003858	XLOC_003858	lagr-1	I:13724574-13731990	N2-OP50-no2	N2-OG1RF-no2	OK	0.728452	2.56316	1.81502	2.05722	0.00015	0.00168728	yes
XLOC_003862	XLOC_003862	ndx-4	I:13792637-13794152	N2-OP50-no2	N2-OG1RF-no2	OK	53.5411	28.5022	-0.909574	-1.61979	0.00125	0.00868005	yes
XLOC_003871	XLOC_003871	W04A8.4	I:13842134-13843258	N2-OP50-no2	N2-OG1RF-no2	OK	20.0846	44.7331	1.15525	2.12169	5e-05	0.000666724	yes
XLOC_003898	XLOC_003898	smd-1	I:14048084-14051003	N2-OP50-no2	N2-OG1RF-no2	OK	48.3123	118.272	1.29165	3.00272	5e-05	0.000666724	yes
XLOC_003918	XLOC_003918	ZK849.1,gopc-1	I:14182786-14196295	N2-OP50-no2	N2-OG1RF-no2	OK	1.08129	3.07582	1.50821	1.87674	0.0003	0.00289611	yes
XLOC_003921	XLOC_003921	best-11	I:14216755-14220575	N2-OP50-no2	N2-OG1RF-no2	OK	0.0742994	0.45797	2.62383	1.93334	0.00415	0.0211949	yes
XLOC_003927	XLOC_003927	F09C3.2	I:14271894-14274205	N2-OP50-no2	N2-OG1RF-no2	OK	4.96352	9.79412	0.980553	1.50583	0.0033	0.0177927	yes
XLOC_003936	XLOC_003936	bbs-1	I:14371141-14376018	N2-OP50-no2	N2-OG1RF-no2	OK	0.214428	0.694964	1.69645	1.71564	0.00115	0.00817376	yes
XLOC_003943	XLOC_003943	catp-1	I:14436906-14451878	N2-OP50-no2	N2-OG1RF-no2	OK	3.89959	6.74993	0.79155	1.43705	0.0051	0.0245707	yes
XLOC_003946	XLOC_003946	Y105E8A.50	I:14465994-14466087	N2-OP50-no2	N2-OG1RF-no2	OK	94.0945	0	#NAME?	#NAME?	0.01035	0.0409108	yes
XLOC_003956	XLOC_003956	Y105E8A.36	I:14566306-14566783	N2-OP50-no2	N2-OG1RF-no2	OK	16.8751	30.884	0.871964	1.38218	0.0069	0.0305282	yes
XLOC_003963	XLOC_003963	ttm-5	I:14688671-14691723	N2-OP50-no2	N2-OG1RF-no2	OK	5.46769	9.70909	0.828404	1.35079	0.0075	0.0324003	yes
XLOC_003967	XLOC_003967	pbs-5	I:14716611-14720477	N2-OP50-no2	N2-OG1RF-no2	OK	185.632	110.603	-0.747055	-1.73732	0.0005	0.00432733	yes
XLOC_003972	XLOC_003972	mtx-1	I:14755150-14756426	N2-OP50-no2	N2-OG1RF-no2	OK	100.694	63.8125	-0.658067	-1.53289	0.00205	0.0126688	yes
XLOC_003980	XLOC_003980	eva-1	I:14829666-14834839	N2-OP50-no2	N2-OG1RF-no2	OK	2.10551	6.09931	1.53448	2.2837	5e-05	0.000666724	yes
XLOC_003991	XLOC_003991	F33H2.6	I:15014850-15016595	N2-OP50-no2	N2-OG1RF-no2	OK	52.4437	33.1668	-0.661029	-1.39212	0.00515	0.0247341	yes
XLOC_004005	XLOC_004005	C01B12.9	II:5128-5483	N2-OP50-no2	N2-OG1RF-no2	OK	0.868198	3.58216	2.04474	1.62416	0.00425	0.0215696	yes
XLOC_004006	XLOC_004006	osta-1	II:6663-9233	N2-OP50-no2	N2-OG1RF-no2	OK	0.263047	0.802321	1.60886	1.48462	0.00475	0.0233524	yes
XLOC_004011	XLOC_004011	C01B12.8	II:24760-28418	N2-OP50-no2	N2-OG1RF-no2	OK	74.4884	39.8513	-0.902389	-1.50627	0.00375	0.0196342	yes
XLOC_004017	XLOC_004017	sptl-1	II:51071-57607	N2-OP50-no2	N2-OG1RF-no2	OK	125.979	82.9979	-0.602033	-1.39969	0.0053	0.0252497	yes
XLOC_004023	XLOC_004023	C50D2.5	II:98150-98962	N2-OP50-no2	N2-OG1RF-no2	OK	118.372	70.1505	-0.754801	-1.63183	0.001	0.00734862	yes
XLOC_004027	XLOC_004027	C50D2.2	II:109164-111427	N2-OP50-no2	N2-OG1RF-no2	OK	0.485391	1.08783	1.16424	1.35807	0.00875	0.0361949	yes
XLOC_004037	XLOC_004037	chs-2	II:196984-211924	N2-OP50-no2	N2-OG1RF-no2	OK	1.33026	2.46228	0.888294	1.4949	0.0032	0.0173999	yes
XLOC_004040	XLOC_004040	B0432.14	II:264352-266305	N2-OP50-no2	N2-OG1RF-no2	OK	4.41801	10.1083	1.19407	1.34124	0.0083	0.0349058	yes
XLOC_004049	XLOC_004049	K01A2.3	II:314124-315786	N2-OP50-no2	N2-OG1RF-no2	OK	1.38056	3.12457	1.17841	1.42091	0.00485	0.0236551	yes
XLOC_004050	XLOC_004050	far-7	II:319792-321107	N2-OP50-no2	N2-OG1RF-no2	OK	3.8153	39.4875	3.37153	4.53555	5e-05	0.000666724	yes
XLOC_004054	XLOC_004054	D1069.1	II:340538-341906	N2-OP50-no2	N2-OG1RF-no2	OK	0.34132	1.54438	2.17783	1.87954	0.0042	0.0213652	yes
XLOC_004058	XLOC_004058	C03H5.3	II:386193-387920	N2-OP50-no2	N2-OG1RF-no2	OK	83.8977	57.1676	-0.553434	-1.24907	0.01095	0.0426039	yes
XLOC_004061	XLOC_004061	clec-10	II:402659-404235	N2-OP50-no2	N2-OG1RF-no2	OK	12.0765	6.44397	-0.906177	-1.55038	0.0018	0.0114126	yes
XLOC_004077	XLOC_004077	mab-9	II:516013-521622	N2-OP50-no2	N2-OG1RF-no2	OK	0.345112	0.863678	1.32343	1.35241	0.00695	0.0306613	yes
XLOC_004083	XLOC_004083	lips-7	II:553094-554786	N2-OP50-no2	N2-OG1RF-no2	OK	0.1758	1.15605	2.71719	2.24274	0.00075	0.00588526	yes
XLOC_004084	XLOC_004084	C09E8.1	II:556484-564124	N2-OP50-no2	N2-OG1RF-no2	OK	8.3401	13.1725	0.659392	1.33071	0.00835	0.0350395	yes
XLOC_004088	XLOC_004088	W08F4.3	II:580601-582015	N2-OP50-no2	N2-OG1RF-no2	OK	233.648	140.253	-0.73631	-1.7372	0.00075	0.00588526	yes
XLOC_004101	XLOC_004101	sdz-24	II:658668-659867	N2-OP50-no2	N2-OG1RF-no2	OK	3.31429	15.4028	2.21642	3.23458	5e-05	0.000666724	yes
XLOC_004132	XLOC_004132	alg-2	II:873175-878954	N2-OP50-no2	N2-OG1RF-no2	OK	33.6399	19.6874	-0.772906	-1.75188	0.0004	0.00364645	yes
XLOC_004140	XLOC_004140	fbxa-200	II:904424-906039	N2-OP50-no2	N2-OG1RF-no2	OK	4.53352	1.53149	-1.5657	-2.01126	0.00025	0.0025111	yes
XLOC_004151	XLOC_004151	clec-43	II:944065-946151	N2-OP50-no2	N2-OG1RF-no2	OK	1.62441	0.488877	-1.73237	-1.95224	0.0008	0.00618924	yes
XLOC_004163	XLOC_004163	fbxb-28,fbxc-42	II:991648-993638	N2-OP50-no2	N2-OG1RF-no2	OK	6.87274	2.05074	-1.74474	-2.40211	0.0001	0.00120596	yes
XLOC_004169	XLOC_004169	math-34	II:1026027-1033664	N2-OP50-no2	N2-OG1RF-no2	OK	0.581249	3.55805	2.61386	3.4912	5e-05	0.000666724	yes
XLOC_004179	XLOC_004179	snf-3	II:1092005-1097899	N2-OP50-no2	N2-OG1RF-no2	OK	8.38735	16.5635	0.981717	1.9316	0.00035	0.00325229	yes
XLOC_004184	XLOC_004184	pod-2	II:1136800-1152705	N2-OP50-no2	N2-OG1RF-no2	OK	85.3753	128.157	0.586022	1.23402	0.0123	0.0463222	yes
XLOC_004185	XLOC_004185	T23F4.2	II:1163574-1165486	N2-OP50-no2	N2-OG1RF-no2	OK	5.59894	12.9413	1.20876	1.87378	0.0003	0.00289611	yes
XLOC_004192	XLOC_004192	clec-119	II:1255936-1258353	N2-OP50-no2	N2-OG1RF-no2	OK	0.289523	1.34898	2.22012	2.41778	5e-05	0.000666724	yes
XLOC_004196	XLOC_004196	Y57G7A.3	II:1285796-1286371	N2-OP50-no2	N2-OG1RF-no2	OK	0	1.2043	inf	#NAME?	5e-05	0.000666724	yes
XLOC_004220	XLOC_004220	Y51H7C.8	II:1401809-1402105	N2-OP50-no2	N2-OG1RF-no2	OK	0.743535	6.18632	3.05661	2.38697	0.00655	0.0294196	yes
XLOC_004221	XLOC_004221	Y51H7C.7	II:1402568-1403214	N2-OP50-no2	N2-OG1RF-no2	OK	106.435	61.5532	-0.790071	-1.61235	0.00125	0.00868005	yes
XLOC_004232	XLOC_004232	Y51H7C.3	II:1438496-1439698	N2-OP50-no2	N2-OG1RF-no2	OK	155.627	86.4306	-0.848475	-1.83426	0.00015	0.00168728	yes
XLOC_004234	XLOC_004234	Y51H7C.1	II:1467726-1469674	N2-OP50-no2	N2-OG1RF-no2	OK	11.5134	3.94841	-1.54397	-2.21822	5e-05	0.000666724	yes
XLOC_004247	XLOC_004247	poml-4	II:1540927-1542718	N2-OP50-no2	N2-OG1RF-no2	OK	0.572746	3.31403	2.53262	2.82326	5e-05	0.000666724	yes
XLOC_004257	XLOC_004257	bath-47	II:1601788-1604618	N2-OP50-no2	N2-OG1RF-no2	OK	1.00023	3.97985	1.99237	2.77454	5e-05	0.000666724	yes
XLOC_004266	XLOC_004266	nhx-6	II:1670832-1674513	N2-OP50-no2	N2-OG1RF-no2	OK	1.65929	0.17564	-3.23988	-3.17906	0.00685	0.0303594	yes
XLOC_004267	XLOC_004267	fbxb-17	II:1676410-1677291	N2-OP50-no2	N2-OG1RF-no2	OK	2.91813	1.30785	-1.15785	-1.29037	0.01095	0.0426039	yes
XLOC_004274	XLOC_004274	btb-7	II:1713257-1714395	N2-OP50-no2	N2-OG1RF-no2	OK	8.35894	3.34797	-1.32004	-1.90973	0.00015	0.00168728	yes
XLOC_004275	XLOC_004275	btb-6	II:1715161-1716497	N2-OP50-no2	N2-OG1RF-no2	OK	14.4037	7.62437	-0.917752	-1.57122	0.00175	0.01116	yes
XLOC_004280	XLOC_004280	ceh-82	II:1732275-1733291	N2-OP50-no2	N2-OG1RF-no2	OK	2.0776	0.860671	-1.27139	-1.36774	0.00925	0.0376359	yes
XLOC_004288	XLOC_004288	math-28	II:1763371-1766594	N2-OP50-no2	N2-OG1RF-no2	OK	0.0564026	0.435627	2.94926	2.2008	0.0006	0.00494526	yes
XLOC_004289	XLOC_004289	math-27	II:1767801-1771047	N2-OP50-no2	N2-OG1RF-no2	OK	8.07047	29.1533	1.85294	2.7155	5e-05	0.000666724	yes
XLOC_004290	XLOC_004290	math-26	II:1771646-1774955	N2-OP50-no2	N2-OG1RF-no2	OK	3.11316	5.76689	0.889414	1.52895	0.00265	0.0151931	yes
XLOC_004291	XLOC_004291	F36H5.14,math-3	II:1775546-1778526	N2-OP50-no2	N2-OG1RF-no2	OK	7.73971	17.3908	1.16797	1.82176	0.0007	0.00556672	yes
XLOC_004297	XLOC_004297	math-41	II:1824628-1830195	N2-OP50-no2	N2-OG1RF-no2	OK	2.42659	4.34864	0.841635	1.33519	0.0061	0.0280283	yes
XLOC_004301	XLOC_004301	C52E2.4	II:1843188-1846234	N2-OP50-no2	N2-OG1RF-no2	OK	0.661421	2.47195	1.90201	2.52294	5e-05	0.000666724	yes
XLOC_004304	XLOC_004304	fbxb-95	II:1854384-1855360	N2-OP50-no2	N2-OG1RF-no2	OK	2.31351	0.905523	-1.35326	-1.42968	0.00705	0.030934	yes
XLOC_004307	XLOC_004307	math-15	II:1866385-1867894	N2-OP50-no2	N2-OG1RF-no2	OK	0.241991	0.971198	2.00481	1.7767	0.0017	0.0108998	yes
XLOC_004308	XLOC_004308	math-14	II:1869409-1870797	N2-OP50-no2	N2-OG1RF-no2	OK	3.71218	33.0356	3.15368	4.84519	5e-05	0.000666724	yes
XLOC_004315	XLOC_004315	math-24	II:1900237-1901921	N2-OP50-no2	N2-OG1RF-no2	OK	2.22037	4.82415	1.11947	1.58158	0.00175	0.01116	yes
XLOC_004327	XLOC_004327	math-20	II:1996536-1998530	N2-OP50-no2	N2-OG1RF-no2	OK	2.56638	6.09831	1.24868	1.83993	0.00085	0.00649444	yes
XLOC_004342	XLOC_004342	math-42	II:2098870-2104149	N2-OP50-no2	N2-OG1RF-no2	OK	0.168228	0.438006	1.38053	1.36472	0.00605	0.0278651	yes
XLOC_004350	XLOC_004350	math-18	II:2154011-2155220	N2-OP50-no2	N2-OG1RF-no2	OK	1.48016	4.16039	1.49097	1.86885	0.00035	0.00325229	yes
XLOC_004352	XLOC_004352	gba-1	II:2176891-2181975	N2-OP50-no2	N2-OG1RF-no2	OK	12.0193	28.8308	1.26226	2.58417	5e-05	0.000666724	yes
XLOC_004354	XLOC_004354	Y59C2A.1	II:2208111-2212863	N2-OP50-no2	N2-OG1RF-no2	OK	5.85624	11.9699	1.03136	1.80619	0.00035	0.00325229	yes
XLOC_004360	XLOC_004360	K09F6.3	II:2256305-2261167	N2-OP50-no2	N2-OG1RF-no2	OK	0.202569	0.745639	1.88006	2.23342	0.0001	0.00120596	yes
XLOC_004387	XLOC_004387	fbxc-20	II:2419471-2420794	N2-OP50-no2	N2-OG1RF-no2	OK	0.581185	1.58098	1.44375	1.47182	0.00685	0.0303594	yes
XLOC_004388	XLOC_004388	F42G2.2	II:2421069-2425343	N2-OP50-no2	N2-OG1RF-no2	OK	3.01699	12.9385	2.10049	3.4672	5e-05	0.000666724	yes
XLOC_004391	XLOC_004391	vab-19	II:2443291-2451140	N2-OP50-no2	N2-OG1RF-no2	OK	3.76206	7.43745	0.983284	1.83346	0.00055	0.00467075	yes
XLOC_004403	XLOC_004403	K02F6.3	II:2546288-2553571	N2-OP50-no2	N2-OG1RF-no2	OK	0.428307	0.925808	1.11207	1.3712	0.00895	0.0368144	yes
XLOC_004410	XLOC_004410	D2062.7	II:2616904-2617371	N2-OP50-no2	N2-OG1RF-no2	OK	1.37259	5.00779	1.86727	1.81407	0.00115	0.00817376	yes
XLOC_004411	XLOC_004411	D2062.6	II:2619441-2619747	N2-OP50-no2	N2-OG1RF-no2	OK	2.25862	7.5701	1.74487	1.50455	0.00415	0.0211949	yes
XLOC_004417	XLOC_004417	D2062.1	II:2631465-2633054	N2-OP50-no2	N2-OG1RF-no2	OK	0.203999	1.65583	3.02092	2.2129	0.00125	0.00868005	yes
XLOC_004428	XLOC_004428	F22E5.1	II:2675787-2677588	N2-OP50-no2	N2-OG1RF-no2	OK	8.31155	0.648434	-3.68009	-4.57016	5e-05	0.000666724	yes
XLOC_004429	XLOC_004429	F22E5.17	II:2678058-2679162	N2-OP50-no2	N2-OG1RF-no2	OK	47.458	22.0605	-1.10518	-2.22856	5e-05	0.000666724	yes
XLOC_004452	XLOC_004452	Y110A2AL.4	II:2839303-2840386	N2-OP50-no2	N2-OG1RF-no2	OK	6.98291	36.8121	2.39828	3.56302	5e-05	0.000666724	yes
XLOC_004457	XLOC_004457	Y110A2AL.2	II:2867992-2870758	N2-OP50-no2	N2-OG1RF-no2	OK	0.0705472	0.702059	3.31493	2.35305	0.0014	0.0094281	yes
XLOC_004468	XLOC_004468	nhr-88	II:2976638-2986981	N2-OP50-no2	N2-OG1RF-no2	OK	8.95095	17.1452	0.937689	1.93946	0.00015	0.00168728	yes
XLOC_004470	XLOC_004470	K08A2.2	II:2991612-2994309	N2-OP50-no2	N2-OG1RF-no2	OK	0.642513	1.92048	1.57967	1.70996	0.0008	0.00618924	yes
XLOC_004475	XLOC_004475	C41H7.3	II:3005845-3007507	N2-OP50-no2	N2-OG1RF-no2	OK	28.1921	15.2628	-0.885267	-1.75484	0.0002	0.00212688	yes
XLOC_004480	XLOC_004480	B0454.6	II:3032779-3036117	N2-OP50-no2	N2-OG1RF-no2	OK	3.73933	7.35609	0.97616	1.64014	0.00075	0.00588526	yes
XLOC_004493	XLOC_004493	Y25C1A.6	II:3061099-3062112	N2-OP50-no2	N2-OG1RF-no2	OK	8.52301	4.15646	-1.03601	-1.4051	0.0062	0.0283187	yes
XLOC_004500	XLOC_004500	clec-123	II:3114254-3116759	N2-OP50-no2	N2-OG1RF-no2	OK	0.565932	2.85051	2.33252	2.80424	5e-05	0.000666724	yes
XLOC_004511	XLOC_004511	sri-40	II:3177965-3180468	N2-OP50-no2	N2-OG1RF-no2	OK	33.0517	13.7236	-1.26806	-2.4921	5e-05	0.000666724	yes
XLOC_004517	XLOC_004517	ZC239.21	II:3206938-3207388	N2-OP50-no2	N2-OG1RF-no2	OK	3.33399	0.943516	-1.82113	-1.63187	0.00435	0.0219396	yes
XLOC_004529	XLOC_004529	F02E11.7	II:3267662-3271502	N2-OP50-no2	N2-OG1RF-no2	OK	1.91352	5.00485	1.3871	1.40973	0.00855	0.0355684	yes
XLOC_004531	XLOC_004531	wht-4	II:3278986-3281706	N2-OP50-no2	N2-OG1RF-no2	OK	0.12215	0.714175	2.54762	2.20181	0.0005	0.00432733	yes
XLOC_004533	XLOC_004533	nep-13	II:3282652-3287152	N2-OP50-no2	N2-OG1RF-no2	OK	0.112393	0.592241	2.39763	1.86008	0.00565	0.0264503	yes
XLOC_004537	XLOC_004537	btb-17	II:3295413-3296582	N2-OP50-no2	N2-OG1RF-no2	OK	2.63664	5.87729	1.15645	1.5774	0.00225	0.0135141	yes
XLOC_004538	XLOC_004538	btb-16	II:3296907-3298176	N2-OP50-no2	N2-OG1RF-no2	OK	1.62379	9.31129	2.51961	3.47263	5e-05	0.000666724	yes
XLOC_004562	XLOC_004562	T06D4.1	II:3381835-3384020	N2-OP50-no2	N2-OG1RF-no2	OK	40.6255	25.2716	-0.684868	-1.49198	0.00355	0.018837	yes
XLOC_004563	XLOC_004563	nep-8	II:3403918-3406788	N2-OP50-no2	N2-OG1RF-no2	OK	0.145124	2.07621	3.83859	3.78659	5e-05	0.000666724	yes
XLOC_004572	XLOC_004572	C16C8.16	II:3445764-3446737	N2-OP50-no2	N2-OG1RF-no2	OK	64.4542	39.5706	-0.703845	-1.47923	0.00335	0.0179992	yes
XLOC_004585	XLOC_004585	Y49F6B.2	II:3502967-3504909	N2-OP50-no2	N2-OG1RF-no2	OK	46.186	29.0071	-0.671048	-1.34553	0.0055	0.0259375	yes
XLOC_004590	XLOC_004590	clec-125	II:3516007-3518898	N2-OP50-no2	N2-OG1RF-no2	OK	0.670123	0.205509	-1.70522	-1.65207	0.0016	0.0104061	yes
XLOC_004594	XLOC_004594	W10G11.19	II:3550650-3553450	N2-OP50-no2	N2-OG1RF-no2	OK	4.74322	8.09478	0.771125	1.2851	0.00795	0.0337475	yes
XLOC_004595	XLOC_004595	dnc-3	II:3553779-3554618	N2-OP50-no2	N2-OG1RF-no2	OK	76.4181	45.5438	-0.746659	-1.4976	0.0032	0.0173999	yes
XLOC_004611	XLOC_004611	wago-11	II:3603386-3607384	N2-OP50-no2	N2-OG1RF-no2	OK	0.74516	0.270809	-1.46027	-1.66884	0.00105	0.00762501	yes
XLOC_004612	XLOC_004612	F40E12.2	II:3610408-3615435	N2-OP50-no2	N2-OG1RF-no2	OK	0.165993	0.446743	1.42832	1.50974	0.00425	0.0215696	yes
XLOC_004614	XLOC_004614	M151.7	II:3622313-3624055	N2-OP50-no2	N2-OG1RF-no2	OK	21.9512	12.6318	-0.797239	-1.52672	0.00265	0.0151931	yes
XLOC_004615	XLOC_004615	M151.4	II:3624197-3626950	N2-OP50-no2	N2-OG1RF-no2	OK	1.56314	0.747401	-1.06449	-1.29756	0.0114	0.043801	yes
XLOC_004616	XLOC_004616	M151.3	II:3627197-3629131	N2-OP50-no2	N2-OG1RF-no2	OK	7.3267	3.24266	-1.17599	-1.81791	5e-05	0.000666724	yes
XLOC_004617	XLOC_004617	M151.9	II:3629294-3630860	N2-OP50-no2	N2-OG1RF-no2	OK	0.488956	0.0944631	-2.37188	-1.66681	0.00545	0.0257807	yes
XLOC_004618	XLOC_004618	M151.2	II:3631443-3633875	N2-OP50-no2	N2-OG1RF-no2	OK	1.09752	0.317023	-1.79158	-1.91011	0.00085	0.00649444	yes
XLOC_004623	XLOC_004623	F19B10.5	II:3655697-3657732	N2-OP50-no2	N2-OG1RF-no2	OK	7.5447	2.54763	-1.56631	-2.1253	0.0001	0.00120596	yes
XLOC_004627	XLOC_004627	F19B10.2	II:3675623-3676737	N2-OP50-no2	N2-OG1RF-no2	OK	28.639	13.4085	-1.09483	-1.97739	5e-05	0.000666724	yes
XLOC_004637	XLOC_004637	C46E10.1	II:3724259-3725849	N2-OP50-no2	N2-OG1RF-no2	OK	0.595846	2.33833	1.97247	2.076	0.0001	0.00120596	yes
XLOC_004639	XLOC_004639	F12E12.3	II:3737333-3738282	N2-OP50-no2	N2-OG1RF-no2	OK	1.4786	0.471381	-1.64926	-1.41341	0.0098	0.0393022	yes
XLOC_004641	XLOC_004641	F12E12.1	II:3741883-3743819	N2-OP50-no2	N2-OG1RF-no2	OK	48.3666	27.3194	-0.824087	-1.36636	0.00755	0.0325706	yes
XLOC_004643	XLOC_004643	T24E12.5	II:3753920-3757356	N2-OP50-no2	N2-OG1RF-no2	OK	0.34324	1.89939	2.46825	2.9094	5e-05	0.000666724	yes
XLOC_004652	XLOC_004652	Y8A9A.2	II:3795622-3800608	N2-OP50-no2	N2-OG1RF-no2	OK	1.8216	6.3579	1.80334	3.07634	5e-05	0.000666724	yes
XLOC_004654	XLOC_004654	F54D10.3	II:3812294-3813521	N2-OP50-no2	N2-OG1RF-no2	OK	1.57621	4.11517	1.38449	1.8313	0.00045	0.00397965	yes
XLOC_004655	XLOC_004655	fbxa-24	II:3816960-3818238	N2-OP50-no2	N2-OG1RF-no2	OK	1.99653	24.7951	3.63449	5.44424	5e-05	0.000666724	yes
XLOC_004656	XLOC_004656	skr-15	II:3824146-3825614	N2-OP50-no2	N2-OG1RF-no2	OK	7.97026	3.89173	-1.03421	-1.65132	0.001	0.00734862	yes
XLOC_004668	XLOC_004668	F53C3.6	II:3898141-3899709	N2-OP50-no2	N2-OG1RF-no2	OK	0.725014	2.17915	1.58769	1.76475	0.00095	0.00708609	yes
XLOC_004669	XLOC_004669	F53C3.5	II:3899850-3900954	N2-OP50-no2	N2-OG1RF-no2	OK	0.845148	2.18033	1.36727	1.44982	0.0074	0.0320583	yes
XLOC_004670	XLOC_004670	F53C3.4	II:3901407-3902741	N2-OP50-no2	N2-OG1RF-no2	OK	0.537972	1.78914	1.73366	1.52994	0.0046	0.0228191	yes
XLOC_004673	XLOC_004673	F53C3.1	II:3912046-3913371	N2-OP50-no2	N2-OG1RF-no2	OK	0.196515	0.937045	2.25348	1.72448	0.00245	0.0143895	yes
XLOC_004685	XLOC_004685	ephx-1	II:4004888-4016077	N2-OP50-no2	N2-OG1RF-no2	OK	7.02163	12.2387	0.801574	1.49896	0.00225	0.0135141	yes
XLOC_004688	XLOC_004688	W06A11.4	II:4055938-4057653	N2-OP50-no2	N2-OG1RF-no2	OK	9.31411	4.543	-1.03577	-1.43226	0.00515	0.0247341	yes
XLOC_004691	XLOC_004691	R11F4.3	II:4070008-4072942	N2-OP50-no2	N2-OG1RF-no2	OK	1.5368	2.98099	0.955868	1.27938	0.01195	0.0453369	yes
XLOC_004692	XLOC_004692	R11F4.2	II:4083064-4086226	N2-OP50-no2	N2-OG1RF-no2	OK	0.261864	0.644568	1.29952	1.23835	0.0126	0.0471519	yes
XLOC_004693	XLOC_004693	R11F4.1	II:4091836-4094348	N2-OP50-no2	N2-OG1RF-no2	OK	12.57	35.2366	1.48709	3.14868	5e-05	0.000666724	yes
XLOC_004700	XLOC_004700	F56D3.1	II:4142815-4149679	N2-OP50-no2	N2-OG1RF-no2	OK	1.3596	6.776	2.31726	3.24924	5e-05	0.000666724	yes
XLOC_004701	XLOC_004701	R03H10.2	II:4155771-4167367	N2-OP50-no2	N2-OG1RF-no2	OK	2.75577	6.52465	1.24344	1.80731	0.0004	0.00364645	yes
XLOC_004704	XLOC_004704	cpna-1	II:4186665-4208499	N2-OP50-no2	N2-OG1RF-no2	OK	13.0275	21.0265	0.690644	1.40845	0.00475	0.0233524	yes
XLOC_004712	XLOC_004712	C16A11.10	II:4231382-4234620	N2-OP50-no2	N2-OG1RF-no2	OK	10.6873	6.28094	-0.766842	-1.33129	0.0064	0.0290083	yes
XLOC_004723	XLOC_004723	mog-2	II:4324360-4326153	N2-OP50-no2	N2-OG1RF-no2	OK	82.1043	47.9105	-0.777115	-1.75342	0.00055	0.00467075	yes
XLOC_004724	XLOC_004724	pfd-2	II:4326719-4328288	N2-OP50-no2	N2-OG1RF-no2	OK	107.007	64.5144	-0.730008	-1.52544	0.0025	0.0146163	yes
XLOC_004729	XLOC_004729	H20J04.1	II:4355632-4358858	N2-OP50-no2	N2-OG1RF-no2	OK	0.0787247	0.440373	2.48384	2.12666	0.0012	0.00842025	yes
XLOC_004730	XLOC_004730	lat-2	II:4359081-4368281	N2-OP50-no2	N2-OG1RF-no2	OK	0.634766	1.46462	1.20623	1.37961	0.00535	0.025417	yes
XLOC_004735	XLOC_004735	sod-5	II:4417682-4419131	N2-OP50-no2	N2-OG1RF-no2	OK	0.135846	1.03563	2.93047	1.93908	0.009	0.0369017	yes
XLOC_004745	XLOC_004745	W06B4.1	II:4471400-4473745	N2-OP50-no2	N2-OG1RF-no2	OK	99.4525	68.5939	-0.535928	-1.27765	0.00915	0.0373475	yes
XLOC_004746	XLOC_004746	T05C1.1	II:4478612-4480785	N2-OP50-no2	N2-OG1RF-no2	OK	0.745175	2.24288	1.5897	1.70085	0.00205	0.0126688	yes
XLOC_004747	XLOC_004747	cyp-23A1	II:4512210-4516133	N2-OP50-no2	N2-OG1RF-no2	OK	0.25537	0.682161	1.41753	1.40373	0.0069	0.0305282	yes
XLOC_004755	XLOC_004755	dao-2	II:4562852-4563546	N2-OP50-no2	N2-OG1RF-no2	OK	31.1589	52.8874	0.763278	1.28165	0.01335	0.0491694	yes
XLOC_004760	XLOC_004760	F35D11.4	II:4603197-4604163	N2-OP50-no2	N2-OG1RF-no2	OK	56.4729	29.0628	-0.958385	-1.83403	0.0005	0.00432733	yes
XLOC_004762	XLOC_004762	F35D11.3	II:4608371-4612053	N2-OP50-no2	N2-OG1RF-no2	OK	7.28374	12.3764	0.764845	1.43453	0.0053	0.0252497	yes
XLOC_004763	XLOC_004763	pqn-35	II:4612988-4626103	N2-OP50-no2	N2-OG1RF-no2	OK	3.80493	8.97308	1.23773	1.86064	0.001	0.00734862	yes
XLOC_004765	XLOC_004765	lgc-27	II:4649093-4655934	N2-OP50-no2	N2-OG1RF-no2	OK	1.3865	4.36633	1.65497	1.53922	0.01365	0.0499041	yes
XLOC_004769	XLOC_004769	T05A7.1	II:4678025-4679638	N2-OP50-no2	N2-OG1RF-no2	OK	32.8047	20.3378	-0.689742	-1.27865	0.00935	0.0379525	yes
XLOC_004776	XLOC_004776	tsn-1	II:4706820-4710169	N2-OP50-no2	N2-OG1RF-no2	OK	288.491	159.807	-0.852195	-1.77342	0.00045	0.00397965	yes
XLOC_004781	XLOC_004781	F41C3.5	II:4737616-4739906	N2-OP50-no2	N2-OG1RF-no2	OK	259.071	129.625	-0.999006	-2.31751	5e-05	0.000666724	yes
XLOC_004783	XLOC_004783	acs-11	II:4742127-4745281	N2-OP50-no2	N2-OG1RF-no2	OK	40.9655	75.7454	0.886748	2.0743	5e-05	0.000666724	yes
XLOC_004784	XLOC_004784	F41C3.2	II:4749967-4751823	N2-OP50-no2	N2-OG1RF-no2	OK	3.46761	6.99043	1.01144	1.64317	0.001	0.00734862	yes
XLOC_004785	XLOC_004785	F41C3.1	II:4752387-4752942	N2-OP50-no2	N2-OG1RF-no2	OK	0.77165	11.4425	3.89031	3.44064	5e-05	0.000666724	yes
XLOC_004786	XLOC_004786	C27D9.1	II:4753442-4756784	N2-OP50-no2	N2-OG1RF-no2	OK	63.4765	42.0126	-0.595401	-1.37564	0.00565	0.0264503	yes
XLOC_004795	XLOC_004795	C33F10.4	II:4795760-4797217	N2-OP50-no2	N2-OG1RF-no2	OK	29.2166	16.2344	-0.847732	-1.6434	0.00115	0.00817376	yes
XLOC_004802	XLOC_004802	msp-40	II:4825379-4825845	N2-OP50-no2	N2-OG1RF-no2	OK	13.9149	29.371	1.07776	1.6411	0.00125	0.00868005	yes
XLOC_004804	XLOC_004804	C33F10.1	II:4835028-4835717	N2-OP50-no2	N2-OG1RF-no2	OK	4.18852	23.4479	2.48495	3.23395	5e-05	0.000666724	yes
XLOC_004807	XLOC_004807	dnj-9	II:4852055-4857710	N2-OP50-no2	N2-OG1RF-no2	OK	40.4449	27.7261	-0.544712	-1.24373	0.01175	0.0448213	yes
XLOC_004809	XLOC_004809	F11G11.4	II:4860659-4861688	N2-OP50-no2	N2-OG1RF-no2	OK	0.606226	2.62636	2.11514	1.73146	0.00215	0.0130975	yes
XLOC_004811	XLOC_004811	gst-6	II:4879884-4881110	N2-OP50-no2	N2-OG1RF-no2	OK	12.1799	46.7302	1.93985	3.3074	5e-05	0.000666724	yes
XLOC_004812	XLOC_004812	gst-7	II:4882070-4883361	N2-OP50-no2	N2-OG1RF-no2	OK	233.092	91.3551	-1.35134	-3.00396	5e-05	0.000666724	yes
XLOC_004825	XLOC_004825	ZK546.2	II:4946024-4948073	N2-OP50-no2	N2-OG1RF-no2	OK	93.4064	62.1474	-0.587828	-1.30424	0.01045	0.0412003	yes
XLOC_004826	XLOC_004826	zyg-12	II:4949901-4953488	N2-OP50-no2	N2-OG1RF-no2	OK	64.2898	42.7369	-0.589108	-1.3741	0.0067	0.0299273	yes
XLOC_004835	XLOC_004835	F59A6.4	II:5005090-5008068	N2-OP50-no2	N2-OG1RF-no2	OK	0.181544	1.04032	2.51863	2.61147	5e-05	0.000666724	yes
XLOC_004837	XLOC_004837	F59A6.2	II:5014724-5015324	N2-OP50-no2	N2-OG1RF-no2	OK	0.366352	2.54962	2.79898	2.25411	0.00365	0.0192548	yes
XLOC_004844	XLOC_004844	smc-5	II:5062128-5067995	N2-OP50-no2	N2-OG1RF-no2	OK	72.8332	49.3799	-0.560672	-1.32722	0.0061	0.0280283	yes
XLOC_004851	XLOC_004851	mpk-2	II:5104117-5108901	N2-OP50-no2	N2-OG1RF-no2	OK	2.90273	17.1057	2.55899	4.12473	5e-05	0.000666724	yes
XLOC_004852	XLOC_004852	F09C12.2	II:5110028-5112232	N2-OP50-no2	N2-OG1RF-no2	OK	0.0567626	2.61137	5.52372	3.28538	0.00505	0.0243756	yes
XLOC_004853	XLOC_004853	F09C12.8	II:5112381-5114155	N2-OP50-no2	N2-OG1RF-no2	OK	0.297732	2.67943	3.16984	3.1732	5e-05	0.000666724	yes
XLOC_004864	XLOC_004864	msp-49	II:5194331-5194792	N2-OP50-no2	N2-OG1RF-no2	OK	8.48882	17.5718	1.04962	1.45498	0.0034	0.0182107	yes
XLOC_004865	XLOC_004865	C34F11.5	II:5195894-5199259	N2-OP50-no2	N2-OG1RF-no2	OK	0.381383	1.56437	2.03627	2.4895	5e-05	0.000666724	yes
XLOC_004866	XLOC_004866	msp-50	II:5199762-5200222	N2-OP50-no2	N2-OG1RF-no2	OK	11.4153	24.7926	1.11894	1.60559	0.001	0.00734862	yes
XLOC_004868	XLOC_004868	C34F11.2	II:5212225-5212789	N2-OP50-no2	N2-OG1RF-no2	OK	1.11616	4.39909	1.97866	1.835	0.0012	0.00842025	yes
XLOC_004887	XLOC_004887	ZK622.1	II:5293816-5295628	N2-OP50-no2	N2-OG1RF-no2	OK	0.198251	0.688465	1.79606	1.59413	0.00355	0.018837	yes
XLOC_004890	XLOC_004890	vhp-1	II:5323006-5340818	N2-OP50-no2	N2-OG1RF-no2	OK	12.9517	30.0636	1.21487	2.58086	5e-05	0.000666724	yes
XLOC_004893	XLOC_004893	F09E5.8	II:5350668-5351992	N2-OP50-no2	N2-OG1RF-no2	OK	50.2499	32.0621	-0.648254	-1.30222	0.00895	0.0368144	yes
XLOC_004901	XLOC_004901	F09E5.3	II:5373996-5375178	N2-OP50-no2	N2-OG1RF-no2	OK	102.954	62.5281	-0.719428	-1.65379	0.00105	0.00762501	yes
XLOC_004905	XLOC_004905	mog-5	II:5399538-5407634	N2-OP50-no2	N2-OG1RF-no2	OK	47.5295	33.2756	-0.514358	-1.21977	0.0115	0.0440862	yes
XLOC_004907	XLOC_004907	EEED8.3	II:5414288-5415577	N2-OP50-no2	N2-OG1RF-no2	OK	216.538	91.6919	-1.23976	-2.8009	5e-05	0.000666724	yes
XLOC_004911	XLOC_004911	tofu-6	II:5421252-5423831	N2-OP50-no2	N2-OG1RF-no2	OK	114.234	77.1303	-0.566619	-1.30814	0.0091	0.0372027	yes
XLOC_004913	XLOC_004913	F07F6.1	II:5437890-5446807	N2-OP50-no2	N2-OG1RF-no2	OK	0.48074	2.04592	2.08942	2.12007	0.00025	0.0025111	yes
XLOC_004922	XLOC_004922	F56D1.1	II:5478577-5480492	N2-OP50-no2	N2-OG1RF-no2	OK	57.7793	38.1201	-0.600001	-1.38192	0.00595	0.0274786	yes
XLOC_004927	XLOC_004927	F12A10.1	II:5496625-5497043	N2-OP50-no2	N2-OG1RF-no2	OK	40.8828	15.9227	-1.36041	-1.8286	0.00065	0.00526709	yes
XLOC_004929	XLOC_004929	fzy-1	II:5501632-5503906	N2-OP50-no2	N2-OG1RF-no2	OK	107.958	74.1069	-0.542793	-1.29208	0.0106	0.0416635	yes
XLOC_004934	XLOC_004934	ZK177.1	II:5528138-5529637	N2-OP50-no2	N2-OG1RF-no2	OK	23.3234	10.49	-1.15277	-2.19249	5e-05	0.000666724	yes
XLOC_004946	XLOC_004946	C17C3.1,C17C3.15	II:5570636-5574943	N2-OP50-no2	N2-OG1RF-no2	OK	49.5474	28.5178	-0.796949	-1.35972	0.0027	0.0153766	yes
XLOC_004948	XLOC_004948	T25E4.1	II:5578319-5579965	N2-OP50-no2	N2-OG1RF-no2	OK	0.637277	5.40547	3.08443	3.27219	5e-05	0.000666724	yes
XLOC_004949	XLOC_004949	C17G10.3	II:5583035-5584748	N2-OP50-no2	N2-OG1RF-no2	OK	0.2566	1.18973	2.21304	1.99231	0.00045	0.00397965	yes
XLOC_004951	XLOC_004951	C17G10.2	II:5594735-5596462	N2-OP50-no2	N2-OG1RF-no2	OK	48.2012	29.6967	-0.698767	-1.5521	0.0023	0.0137286	yes
XLOC_004952	XLOC_004952	C17G10.1	II:5596546-5598450	N2-OP50-no2	N2-OG1RF-no2	OK	62.6044	39.2855	-0.672266	-1.55396	0.0022	0.0133229	yes
XLOC_004953	XLOC_004953	npl-4.2	II:5622894-5624979	N2-OP50-no2	N2-OG1RF-no2	OK	17.5786	11.4277	-0.621283	-1.24276	0.0135	0.0495676	yes
XLOC_004956	XLOC_004956	zyg-1	II:5649736-5654421	N2-OP50-no2	N2-OG1RF-no2	OK	41.616	27.6007	-0.592437	-1.36244	0.0063	0.0286733	yes
XLOC_004963	XLOC_004963	flp-27	II:5680988-5682669	N2-OP50-no2	N2-OG1RF-no2	OK	7.97643	15.3011	0.939819	1.34353	0.0065	0.029289	yes
XLOC_004964	XLOC_004964	C25H3.4	II:5691720-5693935	N2-OP50-no2	N2-OG1RF-no2	OK	38.7667	24.1266	-0.684193	-1.53261	0.0018	0.0114126	yes
XLOC_004972	XLOC_004972	C18A3.3	II:5716306-5718039	N2-OP50-no2	N2-OG1RF-no2	OK	94.353	61.9733	-0.606423	-1.41585	0.00425	0.0215696	yes
XLOC_004982	XLOC_004982	ifb-2	II:5750189-5754141	N2-OP50-no2	N2-OG1RF-no2	OK	52.4231	126.39	1.2696	2.95749	5e-05	0.000666724	yes
XLOC_004991	XLOC_004991	acdh-8	II:5794506-5796274	N2-OP50-no2	N2-OG1RF-no2	OK	0.912667	3.44468	1.91621	2.28195	0.0001	0.00120596	yes
XLOC_004992	XLOC_004992	msp-142	II:5797892-5798339	N2-OP50-no2	N2-OG1RF-no2	OK	5.96256	16.0879	1.43198	1.85748	0.0002	0.00212688	yes
XLOC_004993	XLOC_004993	K05F1.1	II:5801381-5803947	N2-OP50-no2	N2-OG1RF-no2	OK	0.361563	1.23516	1.77238	1.93126	0.0009	0.00680885	yes
XLOC_004995	XLOC_004995	ZK1248.5	II:5810578-5811750	N2-OP50-no2	N2-OG1RF-no2	OK	0.315459	2.22426	2.8178	2.6784	5e-05	0.000666724	yes
XLOC_005004	XLOC_005004	H41C03.1	II:5854421-5857066	N2-OP50-no2	N2-OG1RF-no2	OK	6.06807	3.24467	-0.903167	-1.3658	0.00655	0.0294196	yes
XLOC_005010	XLOC_005010	rfip-1	II:5884551-5892675	N2-OP50-no2	N2-OG1RF-no2	OK	13.1157	20.3524	0.633901	1.30622	0.00985	0.0394513	yes
XLOC_005022	XLOC_005022	frh-1	II:5917421-5918319	N2-OP50-no2	N2-OG1RF-no2	OK	36.504	19.3959	-0.912302	-1.56729	0.0017	0.0108998	yes
XLOC_005023	XLOC_005023	ptp-2	II:5918625-5921617	N2-OP50-no2	N2-OG1RF-no2	OK	57.5274	38.2957	-0.587067	-1.38597	0.0044	0.0221049	yes
XLOC_005026	XLOC_005026	egl-44	II:5933492-5940801	N2-OP50-no2	N2-OG1RF-no2	OK	11.7283	19.4621	0.730668	1.50049	0.0027	0.0153766	yes
XLOC_005029	XLOC_005029	F28B12.1	II:5942988-5943880	N2-OP50-no2	N2-OG1RF-no2	OK	1.06963	3.70449	1.79217	1.77127	0.00095	0.00708609	yes
XLOC_005036	XLOC_005036	B0034.1	II:5970104-5972655	N2-OP50-no2	N2-OG1RF-no2	OK	1.42503	3.79868	1.4145	1.72672	0.00115	0.00817376	yes
XLOC_005040	XLOC_005040	ins-4	II:5996369-5997003	N2-OP50-no2	N2-OG1RF-no2	OK	1.98166	4.51542	1.18815	1.37328	0.0077	0.0330049	yes
XLOC_005043	XLOC_005043	ins-20	II:6010843-6011321	N2-OP50-no2	N2-OG1RF-no2	OK	0	1.2584	inf	#NAME?	5e-05	0.000666724	yes
XLOC_005044	XLOC_005044	ZK84.2	II:6014373-6015838	N2-OP50-no2	N2-OG1RF-no2	OK	0.833004	2.48034	1.57414	1.57975	0.00215	0.0130975	yes
XLOC_005047	XLOC_005047	ZK84.1	II:6020652-6025006	N2-OP50-no2	N2-OG1RF-no2	OK	2.65963	7.28415	1.45353	1.5894	0.01235	0.0464764	yes
XLOC_005051	XLOC_005051	R12C12.1	II:6050374-6054306	N2-OP50-no2	N2-OG1RF-no2	OK	50.0632	22.5775	-1.14886	-2.47943	5e-05	0.000666724	yes
XLOC_005057	XLOC_005057	rbbp-5	II:6097829-6099849	N2-OP50-no2	N2-OG1RF-no2	OK	51.4481	34.2908	-0.585297	-1.30915	0.00845	0.0353243	yes
XLOC_005065	XLOC_005065	abts-3	II:6136093-6161022	N2-OP50-no2	N2-OG1RF-no2	OK	2.83686	4.90824	0.790911	1.33701	0.0072	0.0314576	yes
XLOC_005071	XLOC_005071	F40H3.2	II:6173641-6174866	N2-OP50-no2	N2-OG1RF-no2	OK	7.39897	2.40187	-1.62317	-2.14269	0.00015	0.00168728	yes
XLOC_005076	XLOC_005076	cpb-2	II:6192832-6195204	N2-OP50-no2	N2-OG1RF-no2	OK	0.298968	1.23069	2.04141	2.08143	5e-05	0.000666724	yes
XLOC_005078	XLOC_005078	szy-4	II:6198728-6208218	N2-OP50-no2	N2-OG1RF-no2	OK	97.3093	64.475	-0.593838	-1.38534	0.00555	0.0261252	yes
XLOC_005085	XLOC_005085	blos-4	II:6245130-6246257	N2-OP50-no2	N2-OG1RF-no2	OK	70.8623	33.2287	-1.09259	-1.9355	5e-05	0.000666724	yes
XLOC_005086	XLOC_005086	T24H7.3	II:6246356-6247219	N2-OP50-no2	N2-OG1RF-no2	OK	74.1058	43.7776	-0.759392	-1.56086	0.0015	0.00990644	yes
XLOC_005089	XLOC_005089	phb-2	II:6251410-6256073	N2-OP50-no2	N2-OG1RF-no2	OK	188.224	119.524	-0.655154	-1.54592	0.00195	0.012178	yes
XLOC_005091	XLOC_005091	F13H8.12	II:6262536-6263324	N2-OP50-no2	N2-OG1RF-no2	OK	0.548274	1.88336	1.78034	1.33694	0.0073	0.0317323	yes
XLOC_005092	XLOC_005092	F13H8.3	II:6264060-6265508	N2-OP50-no2	N2-OG1RF-no2	OK	17.1038	5.40715	-1.66138	-2.63217	5e-05	0.000666724	yes
XLOC_005093	XLOC_005093	linc-4	II:6268971-6270188	N2-OP50-no2	N2-OG1RF-no2	OK	1.91836	0.581132	-1.72293	-1.74002	0.0015	0.00990644	yes
XLOC_005097	XLOC_005097	F13H8.1	II:6283385-6284727	N2-OP50-no2	N2-OG1RF-no2	OK	2.37174	6.58137	1.47244	1.90504	0.0003	0.00289611	yes
XLOC_005108	XLOC_005108	clec-88	II:6365739-6366948	N2-OP50-no2	N2-OG1RF-no2	OK	367.31	234.083	-0.649976	-1.49533	0.0032	0.0173999	yes
XLOC_005109	XLOC_005109	ctsa-1	II:6366990-6369210	N2-OP50-no2	N2-OG1RF-no2	OK	19.2657	81.6446	2.08332	4.29255	5e-05	0.000666724	yes
XLOC_005120	XLOC_005120	btb-2	II:6401972-6403102	N2-OP50-no2	N2-OG1RF-no2	OK	0.281075	1.00287	1.83511	1.56033	0.00455	0.0226881	yes
XLOC_005133	XLOC_005133	cutl-16	II:6441427-6443921	N2-OP50-no2	N2-OG1RF-no2	OK	1.98756	4.30413	1.11473	1.60375	0.00085	0.00649444	yes
XLOC_005134	XLOC_005134	K06A1.2	II:6444027-6446134	N2-OP50-no2	N2-OG1RF-no2	OK	0.0886144	0.734912	3.05196	2.23182	0.00165	0.0106458	yes
XLOC_005135	XLOC_005135	aptf-1	II:6454973-6456440	N2-OP50-no2	N2-OG1RF-no2	OK	0.113856	0.568585	2.32017	1.74114	0.012	0.045493	yes
XLOC_005140	XLOC_005140	rsp-5	II:6490157-6491337	N2-OP50-no2	N2-OG1RF-no2	OK	251.827	148.528	-0.761701	-1.80167	0.00025	0.0025111	yes
XLOC_005170	XLOC_005170	klf-3	II:6618217-6622171	N2-OP50-no2	N2-OG1RF-no2	OK	4.90383	10.7704	1.13509	1.84581	0.00055	0.00467075	yes
XLOC_005173	XLOC_005173	T19D12.4	II:6631153-6643117	N2-OP50-no2	N2-OG1RF-no2	OK	12.6829	24.5962	0.955555	1.45544	0.00415	0.0211949	yes
XLOC_005177	XLOC_005177	T19D12.2	II:6661566-6665222	N2-OP50-no2	N2-OG1RF-no2	OK	3.35271	6.22762	0.893355	1.44738	0.00395	0.020438	yes
XLOC_005178	XLOC_005178	T19D12.1	II:6666897-6673747	N2-OP50-no2	N2-OG1RF-no2	OK	5.19972	15.0648	1.53468	3.21598	5e-05	0.000666724	yes
XLOC_005179	XLOC_005179	H43E16.1	II:6674267-6679363	N2-OP50-no2	N2-OG1RF-no2	OK	2.7664	8.0016	1.53228	2.81602	5e-05	0.000666724	yes
XLOC_005180	XLOC_005180	ift-74	II:6679544-6682971	N2-OP50-no2	N2-OG1RF-no2	OK	0.297363	0.925214	1.63756	1.85303	0.00055	0.00467075	yes
XLOC_005189	XLOC_005189	dpy-2	II:6714291-6715997	N2-OP50-no2	N2-OG1RF-no2	OK	4.2888	10.4751	1.28831	1.94697	0.00035	0.00325229	yes
XLOC_005195	XLOC_005195	T14B4.3	II:6734906-6736098	N2-OP50-no2	N2-OG1RF-no2	OK	62.9952	38.8934	-0.695716	-1.51361	0.00285	0.0159476	yes
XLOC_005196	XLOC_005196	T14B4.2	II:6736200-6736791	N2-OP50-no2	N2-OG1RF-no2	OK	83.2451	48.9104	-0.767223	-1.4686	0.0027	0.0153766	yes
XLOC_005198	XLOC_005198	exos-8	II:6741690-6742819	N2-OP50-no2	N2-OG1RF-no2	OK	57.3035	37.0294	-0.629953	-1.32456	0.0073	0.0317323	yes
XLOC_005202	XLOC_005202	fis-1	II:6755141-6755965	N2-OP50-no2	N2-OG1RF-no2	OK	0.431184	2.35221	2.44764	1.95758	0.0031	0.0170428	yes
XLOC_005203	XLOC_005203	F41G3.3	II:6756475-6758921	N2-OP50-no2	N2-OG1RF-no2	OK	0.142113	0.941696	2.72822	2.55992	0.00015	0.00168728	yes
XLOC_005204	XLOC_005204	F41G3.2	II:6759290-6760315	N2-OP50-no2	N2-OG1RF-no2	OK	0.158688	0.84578	2.41409	1.78608	0.0068	0.0301987	yes
XLOC_005208	XLOC_005208	ssup-72	II:6777073-6777871	N2-OP50-no2	N2-OG1RF-no2	OK	67.4352	39.2885	-0.779396	-1.52151	0.00275	0.0155864	yes
XLOC_005211	XLOC_005211	T13C2.3	II:6789247-6791783	N2-OP50-no2	N2-OG1RF-no2	OK	1.16873	2.81467	1.26802	1.67622	0.0015	0.00990644	yes
XLOC_005214	XLOC_005214	snt-1	II:6810962-6816454	N2-OP50-no2	N2-OG1RF-no2	OK	3.14094	5.54599	0.820251	1.31438	0.0097	0.0389316	yes
XLOC_005234	XLOC_005234	psmd-9	II:6902094-6907757	N2-OP50-no2	N2-OG1RF-no2	OK	77.3055	36.8713	-1.06807	-1.8025	0.00055	0.00467075	yes
XLOC_005251	XLOC_005251	C52E12.1	II:7025801-7030162	N2-OP50-no2	N2-OG1RF-no2	OK	49.5921	33.174	-0.580055	-1.35137	0.0049	0.0238385	yes
XLOC_005258	XLOC_005258	ZK1127.12,ZK1127.13	II:7052098-7053835	N2-OP50-no2	N2-OG1RF-no2	OK	80.5295	46.8296	-0.782096	-1.59808	0.00145	0.00965078	yes
XLOC_005259	XLOC_005259	ZK1127.4	II:7053944-7055208	N2-OP50-no2	N2-OG1RF-no2	OK	51.8792	34.1977	-0.601256	-1.30568	0.01005	0.0399817	yes
XLOC_005262	XLOC_005262	nos-2	II:7065026-7069966	N2-OP50-no2	N2-OG1RF-no2	OK	121.567	71.1498	-0.772819	-1.49799	0.00305	0.0167979	yes
XLOC_005263	XLOC_005263	kat-1	II:7073795-7075551	N2-OP50-no2	N2-OG1RF-no2	OK	183.555	96.3916	-0.929234	-2.17635	5e-05	0.000666724	yes
XLOC_005266	XLOC_005266	T02G5.4	II:7082101-7084083	N2-OP50-no2	N2-OG1RF-no2	OK	16.7063	10.2015	-0.711609	-1.31672	0.0077	0.0330049	yes
XLOC_005267	XLOC_005267	T02G5.15	II:7087360-7087875	N2-OP50-no2	N2-OG1RF-no2	OK	1.22824	4.97561	2.01828	2.04091	0.0016	0.0104061	yes
XLOC_005271	XLOC_005271	F10E7.5	II:7111977-7112985	N2-OP50-no2	N2-OG1RF-no2	OK	191.297	130.324	-0.55371	-1.27866	0.00955	0.0385305	yes
XLOC_005281	XLOC_005281	C27H5.2	II:7155630-7160938	N2-OP50-no2	N2-OG1RF-no2	OK	4.06636	8.62121	1.08415	1.77376	0.00075	0.00588526	yes
XLOC_005283	XLOC_005283	pdl-1	II:7183824-7185159	N2-OP50-no2	N2-OG1RF-no2	OK	2.44652	6.16539	1.33346	1.46	0.0055	0.0259375	yes
XLOC_005285	XLOC_005285	maoc-1	II:7196275-7199565	N2-OP50-no2	N2-OG1RF-no2	OK	55.07	30.5503	-0.850082	-1.58388	0.0017	0.0108998	yes
XLOC_005290	XLOC_005290	F32A5.4	II:7228783-7230615	N2-OP50-no2	N2-OG1RF-no2	OK	33.2393	63.0713	0.924095	1.80641	0.0001	0.00120596	yes
XLOC_005299	XLOC_005299	C30G12.2	II:7290372-7291943	N2-OP50-no2	N2-OG1RF-no2	OK	16.8646	1.0968	-3.94262	-5.32987	5e-05	0.000666724	yes
XLOC_005305	XLOC_005305	nhr-21	II:7339228-7349476	N2-OP50-no2	N2-OG1RF-no2	OK	4.92679	15.2983	1.63465	2.83218	5e-05	0.000666724	yes
XLOC_005309	XLOC_005309	rpb-4	II:7374496-7375189	N2-OP50-no2	N2-OG1RF-no2	OK	214.532	136.1	-0.656526	-1.43245	0.004	0.0206135	yes
XLOC_005327	XLOC_005327	R10H1.1	II:7494459-7496175	N2-OP50-no2	N2-OG1RF-no2	OK	5.72515	16.0825	1.4901	2.22824	5e-05	0.000666724	yes
XLOC_005335	XLOC_005335	rnh-1.1	II:7525764-7528241	N2-OP50-no2	N2-OG1RF-no2	OK	0.299255	1.82231	2.60632	2.77018	5e-05	0.000666724	yes
XLOC_005338	XLOC_005338	wrt-1	II:7531154-7533247	N2-OP50-no2	N2-OG1RF-no2	OK	1.12298	5.5493	2.30497	3.05365	5e-05	0.000666724	yes
XLOC_005340	XLOC_005340	ZK1290.13	II:7535128-7536989	N2-OP50-no2	N2-OG1RF-no2	OK	4.31759	9.11558	1.07811	1.56912	0.00265	0.0151931	yes
XLOC_005368	XLOC_005368	lir-2	II:7667992-7671905	N2-OP50-no2	N2-OG1RF-no2	OK	17.8455	10.5909	-0.752739	-1.4829	0.0036	0.0190171	yes
XLOC_005387	XLOC_005387	skr-17	II:7783816-7784647	N2-OP50-no2	N2-OG1RF-no2	OK	78.7062	46.0565	-0.773074	-1.65384	0.00125	0.00868005	yes
XLOC_005388	XLOC_005388	C06A8.3	II:7785073-7794319	N2-OP50-no2	N2-OG1RF-no2	OK	671.835	408.55	-0.717595	-1.68152	0.00085	0.00649444	yes
XLOC_005396	XLOC_005396	cki-1	II:7811239-7812103	N2-OP50-no2	N2-OG1RF-no2	OK	11.512	20.9446	0.863437	1.44026	0.00405	0.0207877	yes
XLOC_005413	XLOC_005413	T09A5.15	II:7857872-7858334	N2-OP50-no2	N2-OG1RF-no2	OK	55.9147	25.8002	-1.11585	-1.89863	0.00015	0.00168728	yes
XLOC_005414	XLOC_005414	sds-22	II:7858400-7859753	N2-OP50-no2	N2-OG1RF-no2	OK	94.2131	58.5236	-0.686908	-1.5688	0.0019	0.0119238	yes
XLOC_005416	XLOC_005416	ostb-1	II:7864073-7870162	N2-OP50-no2	N2-OG1RF-no2	OK	185.736	109.553	-0.761625	-1.54776	0.00185	0.0116959	yes
XLOC_005418	XLOC_005418	perm-1	II:7880811-7882767	N2-OP50-no2	N2-OG1RF-no2	OK	94.9384	54.0437	-0.812866	-1.89009	0.0001	0.00120596	yes
XLOC_005423	XLOC_005423	ZK675.4	II:7911322-7912115	N2-OP50-no2	N2-OG1RF-no2	OK	0.40539	2.79045	2.78312	2.26638	0.00215	0.0130975	yes
XLOC_005434	XLOC_005434	DH11.2	II:8012815-8015254	N2-OP50-no2	N2-OG1RF-no2	OK	21.5412	9.99042	-1.10848	-2.11017	0.0001	0.00120596	yes
XLOC_005438	XLOC_005438	T05H10.1	II:8042588-8047446	N2-OP50-no2	N2-OG1RF-no2	OK	73.4786	46.5883	-0.657357	-1.51519	0.0028	0.0157537	yes
XLOC_005440	XLOC_005440	T05H10.4	II:8053136-8054965	N2-OP50-no2	N2-OG1RF-no2	OK	43.5979	20.2901	-1.10348	-2.36938	5e-05	0.000666724	yes
XLOC_005460	XLOC_005460	T05C12.1	II:8173679-8177344	N2-OP50-no2	N2-OG1RF-no2	OK	0.368342	2.46466	2.74227	2.48127	0.00045	0.00397965	yes
XLOC_005465	XLOC_005465	qua-1	II:8198802-8204005	N2-OP50-no2	N2-OG1RF-no2	OK	0.981545	3.19397	1.70223	2.57001	5e-05	0.000666724	yes
XLOC_005466	XLOC_005466	col-76	II:8204340-8207573	N2-OP50-no2	N2-OG1RF-no2	OK	5.98329	14.11	1.2377	2.25035	5e-05	0.000666724	yes
XLOC_005469	XLOC_005469	dab-1	II:8226131-8229150	N2-OP50-no2	N2-OG1RF-no2	OK	183.883	110.376	-0.736358	-1.6728	0.0008	0.00618924	yes
XLOC_005478	XLOC_005478	K01C8.1	II:8264660-8269914	N2-OP50-no2	N2-OG1RF-no2	OK	29.2053	11.0256	-1.40537	-2.8504	5e-05	0.000666724	yes
XLOC_005486	XLOC_005486	C26D10.4	II:8329757-8333466	N2-OP50-no2	N2-OG1RF-no2	OK	0.781023	1.57952	1.01605	1.35022	0.00885	0.0365104	yes
XLOC_005493	XLOC_005493	drd-1	II:8388124-8389891	N2-OP50-no2	N2-OG1RF-no2	OK	38.6533	5.18429	-2.89837	-4.58248	5e-05	0.000666724	yes
XLOC_005501	XLOC_005501	lips-10	II:8439149-8442152	N2-OP50-no2	N2-OG1RF-no2	OK	9.4478	5.1504	-0.875294	-1.34824	0.0074	0.0320583	yes
XLOC_005504	XLOC_005504	F22B5.4	II:8449700-8452679	N2-OP50-no2	N2-OG1RF-no2	OK	1.85862	6.47612	1.8009	1.81824	0.001	0.00734862	yes
XLOC_005507	XLOC_005507	fars-3	II:8464847-8467079	N2-OP50-no2	N2-OG1RF-no2	OK	84.0643	58.8462	-0.514544	-1.20508	0.0136	0.0498041	yes
XLOC_005511	XLOC_005511	gbh-2	II:8485937-8508965	N2-OP50-no2	N2-OG1RF-no2	OK	5.71739	14.8739	1.37935	1.56755	0.00485	0.0236551	yes
XLOC_005515	XLOC_005515	rnh-2	II:8517149-8518412	N2-OP50-no2	N2-OG1RF-no2	OK	56.0462	33.6197	-0.737308	-1.58564	0.00205	0.0126688	yes
XLOC_005519	XLOC_005519	W01C9.2	II:8536359-8538570	N2-OP50-no2	N2-OG1RF-no2	OK	0.134735	2.05475	3.93077	3.50223	5e-05	0.000666724	yes
XLOC_005521	XLOC_005521	pqn-73	II:8540719-8545452	N2-OP50-no2	N2-OG1RF-no2	OK	0.904879	6.29655	2.79876	3.95874	5e-05	0.000666724	yes
XLOC_005522	XLOC_005522	decr-1.2	II:8545691-8546826	N2-OP50-no2	N2-OG1RF-no2	OK	0.33374	2.30609	2.78866	2.71065	0.00015	0.00168728	yes
XLOC_005534	XLOC_005534	aptf-4	II:8591130-8592973	N2-OP50-no2	N2-OG1RF-no2	OK	4.22374	2.10215	-1.00666	-1.46081	0.0048	0.0235156	yes
XLOC_005540	XLOC_005540	F28C6.8	II:8606848-8607742	N2-OP50-no2	N2-OG1RF-no2	OK	78.3245	50.5181	-0.632662	-1.29772	0.01045	0.0412003	yes
XLOC_005544	XLOC_005544	sptf-2	II:8625727-8627620	N2-OP50-no2	N2-OG1RF-no2	OK	0.424508	2.00229	2.23779	2.03081	0.00085	0.00649444	yes
XLOC_005550	XLOC_005550	D2085.3	II:8661868-8664722	N2-OP50-no2	N2-OG1RF-no2	OK	31.2435	18.2365	-0.776726	-1.72351	0.001	0.00734862	yes
XLOC_005554	XLOC_005554	C34C6.3	II:8691921-8694182	N2-OP50-no2	N2-OG1RF-no2	OK	0.588516	2.15944	1.87551	2.25965	5e-05	0.000666724	yes
XLOC_005556	XLOC_005556	C34C6.7	II:8707154-8708854	N2-OP50-no2	N2-OG1RF-no2	OK	2.97401	16.4902	2.47113	3.89417	5e-05	0.000666724	yes
XLOC_005562	XLOC_005562	rol-6	II:8733049-8734314	N2-OP50-no2	N2-OG1RF-no2	OK	1.61639	4.15744	1.36292	1.61394	0.00295	0.0163702	yes
XLOC_005566	XLOC_005566	atf-2	II:8751985-8753939	N2-OP50-no2	N2-OG1RF-no2	OK	2.67297	10.2929	1.94513	2.83473	5e-05	0.000666724	yes
XLOC_005571	XLOC_005571	F07H5.4	II:8786456-8787119	N2-OP50-no2	N2-OG1RF-no2	OK	26.7277	46.9501	0.812791	1.47667	0.0033	0.0177927	yes
XLOC_005572	XLOC_005572	F07H5.5	II:8787769-8789716	N2-OP50-no2	N2-OG1RF-no2	OK	261.464	618.121	1.24128	2.75443	5e-05	0.000666724	yes
XLOC_005592	XLOC_005592	cct-2	II:8927740-8929815	N2-OP50-no2	N2-OG1RF-no2	OK	208.656	142.808	-0.547049	-1.26838	0.012	0.045493	yes
XLOC_005595	XLOC_005595	T21B10.3	II:8934381-8940488	N2-OP50-no2	N2-OG1RF-no2	OK	65.4939	43.052	-0.60528	-1.22508	0.0137	0.0499918	yes
XLOC_005604	XLOC_005604	ooc-5	II:8993168-8994535	N2-OP50-no2	N2-OG1RF-no2	OK	95.2821	54.0632	-0.817559	-1.88707	0.0001	0.00120596	yes
XLOC_005626	XLOC_005626	T24H10.5	II:9102709-9105451	N2-OP50-no2	N2-OG1RF-no2	OK	0.517044	1.23496	1.2561	1.37339	0.0057	0.0266035	yes
XLOC_005628	XLOC_005628	2018-06-01	II:9113218-9132213	N2-OP50-no2	N2-OG1RF-no2	OK	15.5244	26.6827	0.781371	1.4723	0.00375	0.0196342	yes
XLOC_005632	XLOC_005632	Y9C2UA.1	II:9139709-9145314	N2-OP50-no2	N2-OG1RF-no2	OK	2.81113	5.90453	1.07067	1.56712	0.0025	0.0146163	yes
XLOC_005636	XLOC_005636	oac-54	II:9158107-9159874	N2-OP50-no2	N2-OG1RF-no2	OK	1.18655	0.471617	-1.33109	-1.46548	0.0032	0.0173999	yes
XLOC_005637	XLOC_005637	rhy-1	II:9161378-9165764	N2-OP50-no2	N2-OG1RF-no2	OK	11.4016	4.77901	-1.25445	-2.17523	5e-05	0.000666724	yes
XLOC_005646	XLOC_005646	T26C5.2	II:9233222-9236197	N2-OP50-no2	N2-OG1RF-no2	OK	0.449149	1.76169	1.9717	2.34156	5e-05	0.000666724	yes
XLOC_005648	XLOC_005648	C01G6.2	II:9267335-9268303	N2-OP50-no2	N2-OG1RF-no2	OK	0.499093	1.82562	1.87101	1.68166	0.0011	0.00790972	yes
XLOC_005649	XLOC_005649	C01G6.3	II:9269893-9273042	N2-OP50-no2	N2-OG1RF-no2	OK	144.985	86.8951	-0.738559	-1.46911	0.0042	0.0213652	yes
XLOC_005651	XLOC_005651	mtrr-1	II:9285931-9289136	N2-OP50-no2	N2-OG1RF-no2	OK	78.9785	39.4286	-1.00222	-2.29144	5e-05	0.000666724	yes
XLOC_005655	XLOC_005655	tag-175	II:9323959-9324820	N2-OP50-no2	N2-OG1RF-no2	OK	15.9334	7.92271	-1.00799	-1.6496	0.0014	0.0094281	yes
XLOC_005658	XLOC_005658	eif-3.F	II:9331642-9333966	N2-OP50-no2	N2-OG1RF-no2	OK	120.513	80.5678	-0.580911	-1.36972	0.00645	0.0291662	yes
XLOC_005668	XLOC_005668	C06C3.11	II:9378556-9379596	N2-OP50-no2	N2-OG1RF-no2	OK	0.521728	1.36721	1.38987	1.37794	0.00705	0.030934	yes
XLOC_005674	XLOC_005674	Y51B9A.7	II:9400052-9400570	N2-OP50-no2	N2-OG1RF-no2	OK	0	0.713964	inf	#NAME?	5e-05	0.000666724	yes
XLOC_005690	XLOC_005690	AH6.3	II:9519095-9521670	N2-OP50-no2	N2-OG1RF-no2	OK	0.297397	1.66548	2.48548	2.15669	0.00035	0.00325229	yes
XLOC_005692	XLOC_005692	mex-6	II:9524173-9526366	N2-OP50-no2	N2-OG1RF-no2	OK	267.673	183.34	-0.545949	-1.23695	0.01285	0.0478085	yes
XLOC_005704	XLOC_005704	exc-7	II:9575970-9581469	N2-OP50-no2	N2-OG1RF-no2	OK	4.95474	8.95023	0.853117	1.5138	0.00195	0.012178	yes
XLOC_005707	XLOC_005707	E02H1.5	II:9595223-9596599	N2-OP50-no2	N2-OG1RF-no2	OK	53.8888	30.238	-0.833626	-1.66267	0.001	0.00734862	yes
XLOC_005708	XLOC_005708	E02H1.6	II:9596700-9597530	N2-OP50-no2	N2-OG1RF-no2	OK	48.8689	25.9036	-0.915763	-1.69895	0.00085	0.00649444	yes
XLOC_005709	XLOC_005709	mrpl-53	II:9597613-9605526	N2-OP50-no2	N2-OG1RF-no2	OK	74.1725	40.9725	-0.856227	-1.39255	0.00755	0.0325706	yes
XLOC_005718	XLOC_005718	ZK1320.7	II:9671607-9673261	N2-OP50-no2	N2-OG1RF-no2	OK	27.4532	14.5099	-0.919937	-1.77106	0.00045	0.00397965	yes
XLOC_005731	XLOC_005731	cyp-13A7	II:9803619-9805510	N2-OP50-no2	N2-OG1RF-no2	OK	0.22954	44.4355	7.59683	8.90599	5e-05	0.000666724	yes
XLOC_005732	XLOC_005732	ZK938.1	II:9829417-9830754	N2-OP50-no2	N2-OG1RF-no2	OK	2.26218	11.2464	2.31368	3.24577	5e-05	0.000666724	yes
XLOC_005736	XLOC_005736	C08H9.15	II:9881192-9882532	N2-OP50-no2	N2-OG1RF-no2	OK	21.3766	9.4411	-1.179	-1.82702	0.00035	0.00325229	yes
XLOC_005741	XLOC_005741	C05C10.5	II:9939153-9940337	N2-OP50-no2	N2-OG1RF-no2	OK	272.384	177.388	-0.618736	-1.45368	0.00375	0.0196342	yes
XLOC_005743	XLOC_005743	egl-43	II:9955185-9962244	N2-OP50-no2	N2-OG1RF-no2	OK	1.92929	4.81959	1.32084	1.96323	0.00025	0.0025111	yes
XLOC_005746	XLOC_005746	psf-1	II:9968607-9970515	N2-OP50-no2	N2-OG1RF-no2	OK	100.333	50.6102	-0.987297	-1.49225	0.0064	0.0290083	yes
XLOC_005750	XLOC_005750	ZK892.3	II:10001845-10003971	N2-OP50-no2	N2-OG1RF-no2	OK	0.115203	0.593725	2.36561	1.97364	0.00185	0.0116959	yes
XLOC_005753	XLOC_005753	ZK892.5	II:10008230-10009381	N2-OP50-no2	N2-OG1RF-no2	OK	0.392767	1.87554	2.25556	2.10718	0.00035	0.00325229	yes
XLOC_005775	XLOC_005775	phg-1	II:10137655-10139217	N2-OP50-no2	N2-OG1RF-no2	OK	0.848953	5.03719	2.56886	2.7231	0.0001	0.00120596	yes
XLOC_005776	XLOC_005776	F27E5.1	II:10139589-10144192	N2-OP50-no2	N2-OG1RF-no2	OK	29.7332	55.0009	0.887381	1.9265	5e-05	0.000666724	yes
XLOC_005780	XLOC_005780	gpd-4	II:10171269-10172496	N2-OP50-no2	N2-OG1RF-no2	OK	176.124	89.8494	-0.971011	-2.25017	5e-05	0.000666724	yes
XLOC_005782	XLOC_005782	F33H1.4	II:10174647-10180187	N2-OP50-no2	N2-OG1RF-no2	OK	59.3703	39.1693	-0.600015	-1.39582	0.0059	0.0273215	yes
XLOC_005786	XLOC_005786	R05H5.3	II:10197399-10199768	N2-OP50-no2	N2-OG1RF-no2	OK	464.141	242.939	-0.933968	-2.1227	5e-05	0.000666724	yes
XLOC_005792	XLOC_005792	atad-3	II:10248990-10251171	N2-OP50-no2	N2-OG1RF-no2	OK	78.0073	40.0549	-0.961631	-2.2579	5e-05	0.000666724	yes
XLOC_005800	XLOC_005800	ZK970.8	II:10309636-10310156	N2-OP50-no2	N2-OG1RF-no2	OK	0.345932	1.65877	2.26155	1.7333	0.0039	0.0202337	yes
XLOC_005801	XLOC_005801	ZK970.7	II:10310399-10316219	N2-OP50-no2	N2-OG1RF-no2	OK	0.749236	2.36012	1.65537	1.67112	0.0019	0.0119238	yes
XLOC_005804	XLOC_005804	M02G9.2	II:10321460-10324850	N2-OP50-no2	N2-OG1RF-no2	OK	0.156492	0.81946	2.38858	2.08004	0.0016	0.0104061	yes
XLOC_005805	XLOC_005805	M02G9.1	II:10326129-10335762	N2-OP50-no2	N2-OG1RF-no2	OK	0.210466	1.73199	3.04077	3.41363	5e-05	0.000666724	yes
XLOC_005807	XLOC_005807	C07E3.9	II:10350759-10351617	N2-OP50-no2	N2-OG1RF-no2	OK	27.6194	14.3917	-0.940438	-1.48467	0.00325	0.0176095	yes
XLOC_005810	XLOC_005810	C07E3.4	II:10360870-10362997	N2-OP50-no2	N2-OG1RF-no2	OK	0.0583697	0.395064	2.75879	1.76222	0.0132	0.0487921	yes
XLOC_005841	XLOC_005841	F59B10.3	II:10510541-10512991	N2-OP50-no2	N2-OG1RF-no2	OK	0.547117	2.79874	2.35486	2.38332	5e-05	0.000666724	yes
XLOC_005847	XLOC_005847	C06A1.3	II:10572262-10574070	N2-OP50-no2	N2-OG1RF-no2	OK	0.613169	2.10021	1.77617	1.93412	0.00025	0.0025111	yes
XLOC_005850	XLOC_005850	mrps-22	II:10582617-10584236	N2-OP50-no2	N2-OG1RF-no2	OK	57.7739	38.2281	-0.595783	-1.34549	0.00795	0.0337475	yes
XLOC_005852	XLOC_005852	crn-3	II:10588041-10592653	N2-OP50-no2	N2-OG1RF-no2	OK	62.5464	42.5255	-0.556599	-1.31492	0.00865	0.035897	yes
XLOC_005854	XLOC_005854	C14A4.9	II:10599336-10602276	N2-OP50-no2	N2-OG1RF-no2	OK	0.892775	4.41701	2.3067	2.08814	0.00115	0.00817376	yes
XLOC_005855	XLOC_005855	C14A4.12	II:10613019-10618335	N2-OP50-no2	N2-OG1RF-no2	OK	1.62418	3.44917	1.08654	1.64004	0.001	0.00734862	yes
XLOC_005856	XLOC_005856	C14A4.13	II:10618470-10620504	N2-OP50-no2	N2-OG1RF-no2	OK	0.107757	1.25685	3.54396	2.94877	0.0002	0.00212688	yes
XLOC_005858	XLOC_005858	M28.8	II:10628268-10633217	N2-OP50-no2	N2-OG1RF-no2	OK	3.14286	12.1329	1.94878	3.49401	5e-05	0.000666724	yes
XLOC_005860	XLOC_005860	M28.9	II:10639456-10643536	N2-OP50-no2	N2-OG1RF-no2	OK	0.327554	0.978207	1.57841	1.83728	0.0006	0.00494526	yes
XLOC_005862	XLOC_005862	M28.10	II:10647515-10648676	N2-OP50-no2	N2-OG1RF-no2	OK	65.4368	188.874	1.52925	3.49729	5e-05	0.000666724	yes
XLOC_005865	XLOC_005865	ptb-1	II:10675601-10690406	N2-OP50-no2	N2-OG1RF-no2	OK	3.84991	7.16618	0.896381	1.53349	0.0023	0.0137286	yes
XLOC_005869	XLOC_005869	col-80	II:10695053-10714299	N2-OP50-no2	N2-OG1RF-no2	OK	1563.07	368.5	-2.08465	-3.65048	5e-05	0.000666724	yes
XLOC_005873	XLOC_005873	mks-5	II:10720230-10729252	N2-OP50-no2	N2-OG1RF-no2	OK	0.203615	0.769165	1.91745	2.27714	5e-05	0.000666724	yes
XLOC_005878	XLOC_005878	ceh-62	II:10805393-10809992	N2-OP50-no2	N2-OG1RF-no2	OK	3.09433	6.07802	0.973977	1.42383	0.00395	0.020438	yes
XLOC_005879	XLOC_005879	R06F6.7	II:10811065-10812188	N2-OP50-no2	N2-OG1RF-no2	OK	7.40822	20.9958	1.5029	2.09794	0.00015	0.00168728	yes
XLOC_005890	XLOC_005890	tba-4	II:10918705-10920184	N2-OP50-no2	N2-OG1RF-no2	OK	52.4701	34.8452	-0.590536	-1.31854	0.0071	0.0311267	yes
XLOC_005891	XLOC_005891	Y19D2B.2	II:10923715-10924654	N2-OP50-no2	N2-OG1RF-no2	OK	1.54336	0.289694	-2.41347	-1.72893	0.00585	0.0271144	yes
XLOC_005892	XLOC_005892	metr-1	II:10926560-10931077	N2-OP50-no2	N2-OG1RF-no2	OK	96.1272	51.467	-0.901298	-2.07385	5e-05	0.000666724	yes
XLOC_005894	XLOC_005894	R03D7.5	II:10947565-10949184	N2-OP50-no2	N2-OG1RF-no2	OK	0.341671	0.876985	1.35994	1.23906	0.0137	0.0499918	yes
XLOC_005919	XLOC_005919	C09H10.9	II:11104461-11106046	N2-OP50-no2	N2-OG1RF-no2	OK	0.271378	1.04538	1.94566	1.81614	0.00095	0.00708609	yes
XLOC_005924	XLOC_005924	lsm-1	II:11126931-11127530	N2-OP50-no2	N2-OG1RF-no2	OK	146.609	82.8472	-0.823445	-1.72673	0.00085	0.00649444	yes
XLOC_005937	XLOC_005937	sfxn-1.2	II:11186027-11188080	N2-OP50-no2	N2-OG1RF-no2	OK	0.0711576	0.906554	3.6713	2.27188	0.00505	0.0243756	yes
XLOC_005938	XLOC_005938	F37H8.5	II:11188205-11189440	N2-OP50-no2	N2-OG1RF-no2	OK	99.0638	58.0495	-0.771075	-1.72294	0.0011	0.00790972	yes
XLOC_005941	XLOC_005941	srap-1	II:11203821-11220642	N2-OP50-no2	N2-OG1RF-no2	OK	5.1165	12.784	1.3211	2.77044	5e-05	0.000666724	yes
XLOC_005944	XLOC_005944	T06D8.3	II:11222302-11226548	N2-OP50-no2	N2-OG1RF-no2	OK	0.997857	5.17722	2.37527	3.09505	5e-05	0.000666724	yes
XLOC_005964	XLOC_005964	rsf-1	II:11306398-11311940	N2-OP50-no2	N2-OG1RF-no2	OK	6.45098	10.596	0.715934	1.31348	0.00905	0.0370475	yes
XLOC_005979	XLOC_005979	C05D12.2	II:11418313-11423381	N2-OP50-no2	N2-OG1RF-no2	OK	1.15106	4.72052	2.03599	3.01563	5e-05	0.000666724	yes
XLOC_005989	XLOC_005989	rsp-1	II:11453979-11459356	N2-OP50-no2	N2-OG1RF-no2	OK	211.176	112.033	-0.914522	-2.14081	5e-05	0.000666724	yes
XLOC_005992	XLOC_005992	B0334.9	II:11480431-11482385	N2-OP50-no2	N2-OG1RF-no2	OK	1.00412	0.357787	-1.48876	-1.57625	0.00335	0.0179992	yes
XLOC_005997	XLOC_005997	B0334.4	II:11495691-11496669	N2-OP50-no2	N2-OG1RF-no2	OK	123.721	73.8535	-0.744351	-1.65102	0.00075	0.00588526	yes
XLOC_005999	XLOC_005999	B0334.6	II:11510674-11513890	N2-OP50-no2	N2-OG1RF-no2	OK	0.392054	1.00212	1.35394	1.43814	0.00435	0.0219396	yes
XLOC_006011	XLOC_006011	dnj-13	II:11545700-11547366	N2-OP50-no2	N2-OG1RF-no2	OK	202.514	129.895	-0.640673	-1.52872	0.00215	0.0130975	yes
XLOC_006017	XLOC_006017	F54D5.4	II:11569817-11571002	N2-OP50-no2	N2-OG1RF-no2	OK	129.943	36.6194	-1.82719	-3.51603	5e-05	0.000666724	yes
XLOC_006018	XLOC_006018	F54D5.3	II:11571804-11573028	N2-OP50-no2	N2-OG1RF-no2	OK	213.803	362.59	0.762057	1.69322	0.0008	0.00618924	yes
XLOC_006020	XLOC_006020	smc-6	II:11578715-11582758	N2-OP50-no2	N2-OG1RF-no2	OK	89.8136	60.5152	-0.569637	-1.3271	0.00855	0.0355684	yes
XLOC_006032	XLOC_006032	ghi-1	II:11646746-11649109	N2-OP50-no2	N2-OG1RF-no2	OK	2.13106	5.00642	1.23221	1.75308	0.0002	0.00212688	yes
XLOC_006033	XLOC_006033	rpn-12	II:11653052-11654194	N2-OP50-no2	N2-OG1RF-no2	OK	175.451	92.5109	-0.92337	-2.16315	5e-05	0.000666724	yes
XLOC_006040	XLOC_006040	VF13D12L.3	II:11705988-11713610	N2-OP50-no2	N2-OG1RF-no2	OK	97.921	63.5894	-0.622832	-1.40465	0.00515	0.0247341	yes
XLOC_006043	XLOC_006043	ldh-1	II:11725324-11726532	N2-OP50-no2	N2-OG1RF-no2	OK	81.0335	53.6841	-0.594023	-1.34744	0.00655	0.0294196	yes
XLOC_006058	XLOC_006058	hda-5	II:11799036-11802409	N2-OP50-no2	N2-OG1RF-no2	OK	3.78487	8.41138	1.1521	1.88913	0.0002	0.00212688	yes
XLOC_006060	XLOC_006060	jmjd-1.1	II:11806566-11808829	N2-OP50-no2	N2-OG1RF-no2	OK	0.0485249	0.719901	3.891	2.67823	0.00305	0.0167979	yes
XLOC_006061	XLOC_006061	F43G6.10	II:11809354-11810289	N2-OP50-no2	N2-OG1RF-no2	OK	67.0518	37.5569	-0.8362	-1.47	0.0032	0.0173999	yes
XLOC_006062	XLOC_006062	F43G6.7	II:11810787-11811674	N2-OP50-no2	N2-OG1RF-no2	OK	75.0054	37.4748	-1.00108	-1.78573	0.00045	0.00397965	yes
XLOC_006079	XLOC_006079	ZK930.4	II:11906576-11908599	N2-OP50-no2	N2-OG1RF-no2	OK	0.412103	2.16332	2.39217	2.01179	0.00045	0.00397965	yes
XLOC_006098	XLOC_006098	Y17G7B.10	II:12049582-12059889	N2-OP50-no2	N2-OG1RF-no2	OK	48.5488	75.2089	0.63147	1.43761	0.0041	0.0209813	yes
XLOC_006102	XLOC_006102	Y57A10A.1	II:12133534-12147134	N2-OP50-no2	N2-OG1RF-no2	OK	8.69686	5.6267	-0.628206	-1.28701	0.00855	0.0355684	yes
XLOC_006104	XLOC_006104	Y57A10A.3	II:12150891-12151886	N2-OP50-no2	N2-OG1RF-no2	OK	11.9074	6.57565	-0.856647	-1.29667	0.00875	0.0361949	yes
XLOC_006110	XLOC_006110	rol-1	II:12172572-12176071	N2-OP50-no2	N2-OG1RF-no2	OK	3.69788	6.77993	0.874572	1.33965	0.0061	0.0280283	yes
XLOC_006141	XLOC_006141	Y57A10B.6	II:12390126-12392657	N2-OP50-no2	N2-OG1RF-no2	OK	2.25104	0.754803	-1.57642	-1.84112	0.0004	0.00364645	yes
XLOC_006151	XLOC_006151	F15A4.2	II:12462528-12464082	N2-OP50-no2	N2-OG1RF-no2	OK	4.04471	1.64476	-1.29816	-1.57419	0.00255	0.0148017	yes
XLOC_006187	XLOC_006187	nspe-7	II:12627186-12627562	N2-OP50-no2	N2-OG1RF-no2	OK	4.76539	14.1835	1.57355	1.77775	0.00135	0.00919195	yes
XLOC_006188	XLOC_006188	nspe-5	II:12628941-12629380	N2-OP50-no2	N2-OG1RF-no2	OK	0.548733	3.47554	2.66306	2.14557	0.00115	0.00817376	yes
XLOC_006199	XLOC_006199	Y46G5A.8	II:12756352-12757674	N2-OP50-no2	N2-OG1RF-no2	OK	8.98175	3.27276	-1.45649	-1.87453	0.00015	0.00168728	yes
XLOC_006210	XLOC_006210	Y46G5A.28	II:12850433-12851902	N2-OP50-no2	N2-OG1RF-no2	OK	2.74505	0.953701	-1.52523	-1.75565	0.0019	0.0119238	yes
XLOC_006216	XLOC_006216	clec-63	II:12895637-12897462	N2-OP50-no2	N2-OG1RF-no2	OK	667.552	1769.04	1.40601	2.57015	5e-05	0.000666724	yes
XLOC_006217	XLOC_006217	clec-64	II:12898289-12900403	N2-OP50-no2	N2-OG1RF-no2	OK	0.157896	1.21495	2.94385	2.59251	0.00025	0.0025111	yes
XLOC_006218	XLOC_006218	clec-65	II:12901293-12903335	N2-OP50-no2	N2-OG1RF-no2	OK	57.2508	117.739	1.04022	2.4117	5e-05	0.000666724	yes
XLOC_006228	XLOC_006228	ptr-18	II:12965567-12978156	N2-OP50-no2	N2-OG1RF-no2	OK	0.974549	3.49805	1.84374	2.65954	5e-05	0.000666724	yes
XLOC_006238	XLOC_006238	F42G4.2	II:13047940-13050803	N2-OP50-no2	N2-OG1RF-no2	OK	1.26849	2.8989	1.1924	1.3829	0.00655	0.0294196	yes
XLOC_006242	XLOC_006242	F42G4.6	II:13079415-13080756	N2-OP50-no2	N2-OG1RF-no2	OK	0.509189	1.65605	1.70148	1.61703	0.003	0.0165759	yes
XLOC_006260	XLOC_006260	flp-16	II:13235305-13237352	N2-OP50-no2	N2-OG1RF-no2	OK	13.8949	28.2074	1.02151	1.66083	0.0008	0.00618924	yes
XLOC_006261	XLOC_006261	F15D4.5	II:13245429-13247774	N2-OP50-no2	N2-OG1RF-no2	OK	0.922792	2.42748	1.39538	1.74902	0.0008	0.00618924	yes
XLOC_006266	XLOC_006266	mrpl-20	II:13338280-13339968	N2-OP50-no2	N2-OG1RF-no2	OK	72.1372	39.2577	-0.877768	-1.76834	0.00075	0.00588526	yes
XLOC_006281	XLOC_006281	nep-17	II:13507818-13516481	N2-OP50-no2	N2-OG1RF-no2	OK	97.5477	152.231	0.642084	1.36197	0.0073	0.0317323	yes
XLOC_006286	XLOC_006286	csc-1	II:13596954-13598035	N2-OP50-no2	N2-OG1RF-no2	OK	138.776	93.7912	-0.565236	-1.32653	0.0094	0.0381052	yes
XLOC_006288	XLOC_006288	tag-10	II:13632654-13636982	N2-OP50-no2	N2-OG1RF-no2	OK	50.3569	180.591	1.84246	4.23483	5e-05	0.000666724	yes
XLOC_006303	XLOC_006303	arrd-11	II:13763426-13765584	N2-OP50-no2	N2-OG1RF-no2	OK	0.0576225	0.421786	2.87181	1.65262	0.00845	0.0353243	yes
XLOC_006309	XLOC_006309	ZK131.11	II:13792228-13817374	N2-OP50-no2	N2-OG1RF-no2	OK	9.00321	20.2682	1.17071	2.17714	5e-05	0.000666724	yes
XLOC_006352	XLOC_006352	rpb-11	II:14059837-14060622	N2-OP50-no2	N2-OG1RF-no2	OK	105.313	56.9394	-0.887189	-1.90127	0.0002	0.00212688	yes
XLOC_006354	XLOC_006354	lem-2	II:14063449-14065904	N2-OP50-no2	N2-OG1RF-no2	OK	124.018	85.5594	-0.535546	-1.26944	0.0094	0.0381052	yes
XLOC_006367	XLOC_006367	ace-3,hot-7	II:14205632-14213102	N2-OP50-no2	N2-OG1RF-no2	OK	1.43027	4.01097	1.48767	1.89766	0.0008	0.00618924	yes
XLOC_006373	XLOC_006373	Y54G11A.3	II:14276650-14283977	N2-OP50-no2	N2-OG1RF-no2	OK	80.5614	46.1748	-0.802983	-1.86645	0.00025	0.0025111	yes
XLOC_006376	XLOC_006376	Y54G11A.7	II:14297296-14302050	N2-OP50-no2	N2-OG1RF-no2	OK	12.3811	43.4164	1.8101	2.35665	5e-05	0.000666724	yes
XLOC_006381	XLOC_006381	imb-2	II:14365704-14377890	N2-OP50-no2	N2-OG1RF-no2	OK	80.6872	52.4717	-0.6208	-1.33474	0.0064	0.0290083	yes
XLOC_006398	XLOC_006398	K10H10.4	II:14500483-14501663	N2-OP50-no2	N2-OG1RF-no2	OK	0.971223	4.22028	2.11947	2.32725	0.0001	0.00120596	yes
XLOC_006401	XLOC_006401	K10H10.10	II:14508067-14510162	N2-OP50-no2	N2-OG1RF-no2	OK	0.0865677	0.82273	3.24852	2.2039	0.00355	0.018837	yes
XLOC_006402	XLOC_006402	pot-2	II:14524172-14525111	N2-OP50-no2	N2-OG1RF-no2	OK	48.9778	30.1816	-0.698461	-1.41391	0.0046	0.0228191	yes
XLOC_006405	XLOC_006405	C04H5.1	II:14534297-14535266	N2-OP50-no2	N2-OG1RF-no2	OK	69.6757	44.103	-0.659779	-1.28608	0.01015	0.0402962	yes
XLOC_006406	XLOC_006406	C04H5.7	II:14537945-14540542	N2-OP50-no2	N2-OG1RF-no2	OK	24.9934	7.6744	-1.70342	-2.75009	5e-05	0.000666724	yes
XLOC_006416	XLOC_006416	catp-4	II:14593611-14597640	N2-OP50-no2	N2-OG1RF-no2	OK	0.71574	3.61791	2.33765	3.23269	5e-05	0.000666724	yes
XLOC_006423	XLOC_006423	tag-297	II:14627629-14630122	N2-OP50-no2	N2-OG1RF-no2	OK	0.921093	3.67588	1.99667	2.64313	5e-05	0.000666724	yes
XLOC_006427	XLOC_006427	C09F9.1	II:14698714-14699331	N2-OP50-no2	N2-OG1RF-no2	OK	0.477398	1.78535	1.90294	1.52785	0.00725	0.0316132	yes
XLOC_006428	XLOC_006428	C09F9.2	II:14705515-14712600	N2-OP50-no2	N2-OG1RF-no2	OK	2.12385	4.70984	1.149	1.9405	0.0004	0.00364645	yes
XLOC_006445	XLOC_006445	R05H10.1	II:14852429-14853627	N2-OP50-no2	N2-OG1RF-no2	OK	0.430907	4.10857	3.25319	3.35463	5e-05	0.000666724	yes
XLOC_006448	XLOC_006448	gpx-2	II:14866765-14869577	N2-OP50-no2	N2-OG1RF-no2	OK	95.2883	63.8971	-0.57655	-1.29823	0.00905	0.0370475	yes
XLOC_006464	XLOC_006464	Y53F4B.11	II:15010791-15014333	N2-OP50-no2	N2-OG1RF-no2	OK	1.0997	3.46719	1.65666	1.36732	0.0119	0.0452476	yes
XLOC_006469	XLOC_006469	Y53F4B.19	II:15077272-15079475	N2-OP50-no2	N2-OG1RF-no2	OK	0.940539	2.0582	1.12983	1.26383	0.0125	0.0468803	yes
XLOC_006470	XLOC_006470	Y53F4B.20	II:15084475-15089626	N2-OP50-no2	N2-OG1RF-no2	OK	0.413674	1.01609	1.29647	1.42134	0.00585	0.0271144	yes
XLOC_006477	XLOC_006477	Y53F4B.25	II:15136205-15145273	N2-OP50-no2	N2-OG1RF-no2	OK	0.0929267	1.05704	3.50779	2.84874	0.00015	0.00168728	yes
XLOC_006478	XLOC_006478	Y53F4B.27	II:15145947-15151917	N2-OP50-no2	N2-OG1RF-no2	OK	0.241161	1.41265	2.55034	2.70479	5e-05	0.000666724	yes
XLOC_006482	XLOC_006482	Y46E12BR.1	II:15196213-15198075	N2-OP50-no2	N2-OG1RF-no2	OK	0.0859413	0.602002	2.80835	1.74567	0.01165	0.0445281	yes
XLOC_006503	XLOC_006503	rpt-4	II:42206-47480	N2-OP50-no2	N2-OG1RF-no2	OK	186.925	91.2981	-1.0338	-1.91203	0.0003	0.00289611	yes
XLOC_006505	XLOC_006505	C23H3.9	II:71674-77460	N2-OP50-no2	N2-OG1RF-no2	OK	3.57535	6.73626	0.913862	1.45385	0.0066	0.0295837	yes
XLOC_006523	XLOC_006523	abu-11	II:192530-194558	N2-OP50-no2	N2-OG1RF-no2	OK	1.46794	5.8776	2.00144	2.43829	5e-05	0.000666724	yes
XLOC_006527	XLOC_006527	ubxn-3	II:217264-220642	N2-OP50-no2	N2-OG1RF-no2	OK	142.668	89.5843	-0.671345	-1.58189	0.0013	0.00892655	yes
XLOC_006537	XLOC_006537	B0432.10	II:283886-286275	N2-OP50-no2	N2-OG1RF-no2	OK	31.4006	20.4479	-0.618835	-1.21966	0.01355	0.0496801	yes
XLOC_006541	XLOC_006541	clec-117	II:296274-297017	N2-OP50-no2	N2-OG1RF-no2	OK	0.286748	1.26672	2.14324	1.5335	0.00785	0.0334893	yes
XLOC_006547	XLOC_006547	K01A2.10	II:321441-323098	N2-OP50-no2	N2-OG1RF-no2	OK	3.75856	13.0465	1.79542	2.42684	5e-05	0.000666724	yes
XLOC_006548	XLOC_006548	cbn-1	II:328563-332513	N2-OP50-no2	N2-OG1RF-no2	OK	0.619489	2.55666	2.04511	2.47164	5e-05	0.000666724	yes
XLOC_006552	XLOC_006552	ptr-3	II:362493-367555	N2-OP50-no2	N2-OG1RF-no2	OK	0.373143	1.41366	1.92163	2.40677	0.0001	0.00120596	yes
XLOC_006555	XLOC_006555	C03H5.6	II:396690-399423	N2-OP50-no2	N2-OG1RF-no2	OK	0.61786	2.35344	1.92942	2.06772	0.0006	0.00494526	yes
XLOC_006568	XLOC_006568	tomm-22	II:468369-470475	N2-OP50-no2	N2-OG1RF-no2	OK	144.585	75.6988	-0.933579	-1.90422	0.00025	0.0025111	yes
XLOC_006577	XLOC_006577	mlt-8	II:569268-572110	N2-OP50-no2	N2-OG1RF-no2	OK	7.11393	14.4053	1.01789	1.62806	0.00225	0.0135141	yes
XLOC_006603	XLOC_006603	snt-6	II:745461-750164	N2-OP50-no2	N2-OG1RF-no2	OK	1.90324	5.52106	1.53649	2.05336	5e-05	0.000666724	yes
XLOC_006605	XLOC_006605	C08G5.7	II:756193-765317	N2-OP50-no2	N2-OG1RF-no2	OK	2.51262	7.00051	1.47827	1.97274	0.00015	0.00168728	yes
XLOC_006613	XLOC_006613	F46F5.6	II:814468-814866	N2-OP50-no2	N2-OG1RF-no2	OK	0.743944	2.89411	1.95985	1.46385	0.0066	0.0295837	yes
XLOC_006621	XLOC_006621	acdh-9	II:846866-848602	N2-OP50-no2	N2-OG1RF-no2	OK	78.11	44.2936	-0.81841	-1.88256	0.0002	0.00212688	yes
XLOC_006625	XLOC_006625	T07D3.9	II:898043-900930	N2-OP50-no2	N2-OG1RF-no2	OK	25.9435	11.5758	-1.16426	-2.2985	5e-05	0.000666724	yes
XLOC_006630	XLOC_006630	fbxc-32	II:946485-948181	N2-OP50-no2	N2-OG1RF-no2	OK	19.3116	6.57217	-1.55502	-2.72997	5e-05	0.000666724	yes
XLOC_006631	XLOC_006631	fbxc-41	II:948431-950507	N2-OP50-no2	N2-OG1RF-no2	OK	0.217044	1.01571	2.22643	2.25422	5e-05	0.000666724	yes
XLOC_006642	XLOC_006642	btb-11	II:1023700-1024786	N2-OP50-no2	N2-OG1RF-no2	OK	4.89577	2.25879	-1.11599	-1.45679	0.00275	0.0155864	yes
XLOC_006667	XLOC_006667	lin-42	II:1233243-1244035	N2-OP50-no2	N2-OG1RF-no2	OK	6.34031	12.3052	0.956644	1.67203	0.0012	0.00842025	yes
XLOC_006672	XLOC_006672	Y57G7A.5	II:1273206-1275535	N2-OP50-no2	N2-OG1RF-no2	OK	0.583506	2.24219	1.94209	1.88706	0.00075	0.00588526	yes
XLOC_006674	XLOC_006674	Y57G7A.6	II:1281973-1285585	N2-OP50-no2	N2-OG1RF-no2	OK	0.323919	2.07236	2.67757	3.21129	5e-05	0.000666724	yes
XLOC_006701	XLOC_006701	Y51H7C.9	II:1409183-1411472	N2-OP50-no2	N2-OG1RF-no2	OK	0.312256	1.12952	1.85492	1.84616	0.00045	0.00397965	yes
XLOC_006710	XLOC_006710	H17B01.5	II:1472911-1473560	N2-OP50-no2	N2-OG1RF-no2	OK	2.56637	6.57942	1.35823	1.29844	0.01	0.0398653	yes
XLOC_006713	XLOC_006713	lips-14	II:1484093-1485951	N2-OP50-no2	N2-OG1RF-no2	OK	0.704845	0.112034	-2.65337	-1.71591	0.00955	0.0385305	yes
XLOC_006724	XLOC_006724	math-38	II:1577368-1579986	N2-OP50-no2	N2-OG1RF-no2	OK	0.362444	5.61152	3.95256	4.64365	5e-05	0.000666724	yes
XLOC_006732	XLOC_006732	fbxa-162	II:1607868-1609014	N2-OP50-no2	N2-OG1RF-no2	OK	0.454488	1.96583	2.11283	1.92652	0.00145	0.00965078	yes
XLOC_006733	XLOC_006733	fbxa-163	II:1609254-1610715	N2-OP50-no2	N2-OG1RF-no2	OK	0.0592406	0.744034	3.65071	2.28453	0.0105	0.0413656	yes
XLOC_006736	XLOC_006736	fbxa-166	II:1616911-1619004	N2-OP50-no2	N2-OG1RF-no2	OK	0.221885	0.81661	1.87984	1.64145	0.0046	0.0228191	yes
XLOC_006737	XLOC_006737	fbxa-158	II:1619796-1621261	N2-OP50-no2	N2-OG1RF-no2	OK	0.114286	1.08926	3.25263	2.33468	0.00325	0.0176095	yes
XLOC_006741	XLOC_006741	C08E3.13	II:1631994-1634089	N2-OP50-no2	N2-OG1RF-no2	OK	2.94934	20.399	2.79003	2.71076	5e-05	0.000666724	yes
XLOC_006751	XLOC_006751	ZC204.12	II:1656262-1657302	N2-OP50-no2	N2-OG1RF-no2	OK	5.16849	35.6866	2.78757	4.53647	5e-05	0.000666724	yes
XLOC_006753	XLOC_006753	ZC204.14	II:1661819-1662951	N2-OP50-no2	N2-OG1RF-no2	OK	17.2133	9.18483	-0.906198	-1.25328	0.01235	0.0464764	yes
XLOC_006766	XLOC_006766	ceh-83	II:1733679-1736533	N2-OP50-no2	N2-OG1RF-no2	OK	15.6778	9.06159	-0.790889	-1.52343	0.0022	0.0133229	yes
XLOC_006803	XLOC_006803	ZK250.13	II:1937086-1940147	N2-OP50-no2	N2-OG1RF-no2	OK	0.711239	1.62864	1.19526	1.56598	0.0018	0.0114126	yes
XLOC_006843	XLOC_006843	math-37	II:2117058-2122181	N2-OP50-no2	N2-OG1RF-no2	OK	0.38966	5.24735	3.7513	4.29956	5e-05	0.000666724	yes
XLOC_006862	XLOC_006862	cbs-2	II:2220431-2223540	N2-OP50-no2	N2-OG1RF-no2	OK	0.407114	1.2552	1.62441	1.64917	0.0033	0.0177927	yes
XLOC_006868	XLOC_006868	K09F6.5	II:2272061-2273384	N2-OP50-no2	N2-OG1RF-no2	OK	0.419058	1.68106	2.00415	2.12567	0.00025	0.0025111	yes
XLOC_006870	XLOC_006870	K09F6.9	II:2280677-2282876	N2-OP50-no2	N2-OG1RF-no2	OK	2.3372	4.39764	0.911948	1.42817	0.00615	0.0281655	yes
XLOC_006876	XLOC_006876	B0281.5	II:2299847-2300882	N2-OP50-no2	N2-OG1RF-no2	OK	18.8316	9.65051	-0.964478	-1.53025	0.0037	0.0194519	yes
XLOC_006898	XLOC_006898	fbxa-182	II:2409642-2412741	N2-OP50-no2	N2-OG1RF-no2	OK	1.49208	3.20581	1.10336	1.59519	0.0013	0.00892655	yes
XLOC_006900	XLOC_006900	F42G2.5	II:2416410-2417971	N2-OP50-no2	N2-OG1RF-no2	OK	1.38801	3.35156	1.27181	1.59274	0.0027	0.0153766	yes
XLOC_006904	XLOC_006904	pqn-42	II:2452969-2458981	N2-OP50-no2	N2-OG1RF-no2	OK	1.58888	3.81195	1.26252	1.77418	0.0006	0.00494526	yes
XLOC_006907	XLOC_006907	mnat-1	II:2473523-2479090	N2-OP50-no2	N2-OG1RF-no2	OK	48.8985	31.4705	-0.635789	-1.45143	0.00315	0.0172254	yes
XLOC_006909	XLOC_006909	linc-8	II:2501837-2503802	N2-OP50-no2	N2-OG1RF-no2	OK	2.82401	7.10134	1.33035	1.71839	0.0011	0.00790972	yes
XLOC_006940	XLOC_006940	set-11	II:2690471-2694311	N2-OP50-no2	N2-OG1RF-no2	OK	0.182876	0.725323	1.98776	1.67074	0.00585	0.0271144	yes
XLOC_006947	XLOC_006947	T05A8.3	II:2714639-2717435	N2-OP50-no2	N2-OG1RF-no2	OK	23.9349	45.5495	0.928322	1.75024	0.00055	0.00467075	yes
XLOC_006962	XLOC_006962	sdz-9	II:2772388-2773617	N2-OP50-no2	N2-OG1RF-no2	OK	3.12356	1.42115	-1.13613	-1.39107	0.00605	0.0278651	yes
XLOC_006984	XLOC_006984	pinn-1	II:2886377-2889016	N2-OP50-no2	N2-OG1RF-no2	OK	119.768	74.5554	-0.683859	-1.43394	0.005	0.0241722	yes
XLOC_007007	XLOC_007007	clec-3	II:3017471-3019787	N2-OP50-no2	N2-OG1RF-no2	OK	1.32367	2.99595	1.17847	1.4722	0.0046	0.0228191	yes
XLOC_007008	XLOC_007008	clec-2	II:3020560-3023431	N2-OP50-no2	N2-OG1RF-no2	OK	0.0552823	0.512666	3.21313	2.17582	0.0074	0.0320583	yes
XLOC_007025	XLOC_007025	ins-19	II:3126031-3126441	N2-OP50-no2	N2-OG1RF-no2	OK	0.393139	14.8813	5.24232	4.59721	0.0012	0.00842025	yes
XLOC_007038	XLOC_007038	gcy-15	II:3192419-3197066	N2-OP50-no2	N2-OG1RF-no2	OK	0.339286	0.858629	1.33953	1.59031	0.0015	0.00990644	yes
XLOC_007042	XLOC_007042	ZC239.20	II:3206019-3206541	N2-OP50-no2	N2-OG1RF-no2	OK	3.79555	1.51694	-1.32314	-1.41275	0.006	0.027668	yes
XLOC_007044	XLOC_007044	ZC239.22	II:3219686-3220774	N2-OP50-no2	N2-OG1RF-no2	OK	2.74007	6.41216	1.2266	1.2897	0.01295	0.0480527	yes
XLOC_007056	XLOC_007056	fbxc-50	II:3246314-3248118	N2-OP50-no2	N2-OG1RF-no2	OK	58.416	29.6786	-0.976941	-2.10568	0.0001	0.00120596	yes
XLOC_007058	XLOC_007058	gcy-19	II:3250984-3259354	N2-OP50-no2	N2-OG1RF-no2	OK	0.603748	1.25095	1.05101	1.32109	0.0106	0.0416635	yes
XLOC_007064	XLOC_007064	F39E9.10	II:3302760-3303750	N2-OP50-no2	N2-OG1RF-no2	OK	5.58315	14.6195	1.38874	1.96265	0.0003	0.00289611	yes
XLOC_007081	XLOC_007081	Y49F6C.8	II:3369174-3370145	N2-OP50-no2	N2-OG1RF-no2	OK	38.5267	15.5285	-1.31094	-2.29193	5e-05	0.000666724	yes
XLOC_007086	XLOC_007086	nep-20	II:3391963-3395031	N2-OP50-no2	N2-OG1RF-no2	OK	0.133379	0.430763	1.69137	1.49877	0.0042	0.0213652	yes
XLOC_007090	XLOC_007090	nep-11	II:3416837-3425532	N2-OP50-no2	N2-OG1RF-no2	OK	2.59568	5.21429	1.00636	1.65901	0.0014	0.0094281	yes
XLOC_007091	XLOC_007091	skpo-2	II:3429405-3436512	N2-OP50-no2	N2-OG1RF-no2	OK	0.344121	1.9314	2.48866	2.34924	0.00015	0.00168728	yes
XLOC_007103	XLOC_007103	fbxb-104	II:3475643-3477188	N2-OP50-no2	N2-OG1RF-no2	OK	2.50655	1.0954	-1.19424	-1.33343	0.0112	0.0432594	yes
XLOC_007104	XLOC_007104	Y49F6B.8	II:3479472-3481685	N2-OP50-no2	N2-OG1RF-no2	OK	0.32422	10.9738	5.08095	5.52413	5e-05	0.000666724	yes
XLOC_007113	XLOC_007113	ncs-6	II:3525149-3528516	N2-OP50-no2	N2-OG1RF-no2	OK	0.674597	1.67968	1.31609	1.49382	0.00265	0.0151931	yes
XLOC_007117	XLOC_007117	W10G11.2	II:3560728-3561622	N2-OP50-no2	N2-OG1RF-no2	OK	3.04415	0.274131	-3.4731	-2.91767	0.0002	0.00212688	yes
XLOC_007118	XLOC_007118	W10G11.3	II:3561746-3562565	N2-OP50-no2	N2-OG1RF-no2	OK	7.76551	0.771862	-3.33067	-3.76153	5e-05	0.000666724	yes
XLOC_007128	XLOC_007128	Y49F6A.5	II:3607936-3609861	N2-OP50-no2	N2-OG1RF-no2	OK	2.33175	0.58263	-2.00076	-2.31533	5e-05	0.000666724	yes
XLOC_007134	XLOC_007134	F19B10.10	II:3677534-3681415	N2-OP50-no2	N2-OG1RF-no2	OK	17.6286	9.00117	-0.969729	-1.91429	0.0002	0.00212688	yes
XLOC_007136	XLOC_007136	F40H7.12	II:3687790-3688691	N2-OP50-no2	N2-OG1RF-no2	OK	0.131188	1.59171	3.60086	2.35546	0.00265	0.0151931	yes
XLOC_007147	XLOC_007147	C46E10.8	II:3725905-3727459	N2-OP50-no2	N2-OG1RF-no2	OK	3.64148	1.64801	-1.14379	-1.47852	0.0028	0.0157537	yes
XLOC_007148	XLOC_007148	C46E10.9	II:3727771-3729707	N2-OP50-no2	N2-OG1RF-no2	OK	3.37439	0.946709	-1.83364	-2.33663	0.00015	0.00168728	yes
XLOC_007150	XLOC_007150	F12E12.6	II:3735962-3736937	N2-OP50-no2	N2-OG1RF-no2	OK	5.26761	1.93812	-1.44249	-1.56435	0.0046	0.0228191	yes
XLOC_007162	XLOC_007162	T24E12.11	II:3778405-3779555	N2-OP50-no2	N2-OG1RF-no2	OK	7.99205	2.44096	-1.71112	-2.21193	0.0003	0.00289611	yes
XLOC_007166	XLOC_007166	F54D10.5	II:3807095-3808223	N2-OP50-no2	N2-OG1RF-no2	OK	57.69	37.6475	-0.615767	-1.32507	0.009	0.0369017	yes
XLOC_007168	XLOC_007168	F54D10.7	II:3820151-3821312	N2-OP50-no2	N2-OG1RF-no2	OK	30.9839	13.591	-1.18887	-2.17225	5e-05	0.000666724	yes
XLOC_007181	XLOC_007181	bcmo-2	II:3908488-3910837	N2-OP50-no2	N2-OG1RF-no2	OK	3.05233	11.2848	1.8864	3.04941	5e-05	0.000666724	yes
XLOC_007184	XLOC_007184	K10G6.4	II:3972819-3974968	N2-OP50-no2	N2-OG1RF-no2	OK	0.510784	1.22748	1.26492	1.30281	0.0126	0.0471519	yes
XLOC_007201	XLOC_007201	R03H10.7	II:4177248-4178927	N2-OP50-no2	N2-OG1RF-no2	OK	0.283603	1.39891	2.30236	2.26152	0.0001	0.00120596	yes
XLOC_007206	XLOC_007206	C16A11.7	II:4255504-4256939	N2-OP50-no2	N2-OG1RF-no2	OK	0.573045	2.03697	1.8297	1.74843	0.00165	0.0106458	yes
XLOC_007208	XLOC_007208	C01F1.5	II:4279788-4281828	N2-OP50-no2	N2-OG1RF-no2	OK	0.205364	1.4221	2.79177	2.28151	0.00135	0.00919195	yes
XLOC_007212	XLOC_007212	plep-1	II:4309724-4312215	N2-OP50-no2	N2-OG1RF-no2	OK	0.906679	0.272474	-1.73448	-1.69492	0.0021	0.0129156	yes
XLOC_007219	XLOC_007219	B0286.3	II:4368489-4372568	N2-OP50-no2	N2-OG1RF-no2	OK	25.9173	14.0924	-0.879001	-1.76656	0.0003	0.00289611	yes
XLOC_007224	XLOC_007224	twk-2	II:4441093-4453151	N2-OP50-no2	N2-OG1RF-no2	OK	0.456637	1.01386	1.15074	1.55869	0.00205	0.0126688	yes
XLOC_007226	XLOC_007226	T05C1.2	II:4481024-4483722	N2-OP50-no2	N2-OG1RF-no2	OK	0.802481	2.85352	1.8302	1.57957	0.00435	0.0219396	yes
XLOC_007227	XLOC_007227	T05C1.3	II:4487693-4489390	N2-OP50-no2	N2-OG1RF-no2	OK	0.139461	0.681498	2.28884	1.57425	0.00835	0.0350395	yes
XLOC_007229	XLOC_007229	camt-1	II:4491146-4505147	N2-OP50-no2	N2-OG1RF-no2	OK	14.8684	30.1782	1.02126	1.49559	0.00225	0.0135141	yes
XLOC_007245	XLOC_007245	che-10	II:4627810-4638384	N2-OP50-no2	N2-OG1RF-no2	OK	3.31908	6.88735	1.05316	2.04954	5e-05	0.000666724	yes
XLOC_007249	XLOC_007249	T05A7.6	II:4668643-4671790	N2-OP50-no2	N2-OG1RF-no2	OK	0.380574	2.44201	2.68182	3.23299	5e-05	0.000666724	yes
XLOC_007252	XLOC_007252	rpn-5	II:4696418-4698427	N2-OP50-no2	N2-OG1RF-no2	OK	195.316	120.721	-0.694132	-1.63144	0.0013	0.00892655	yes
XLOC_007259	XLOC_007259	ttm-2	II:4763193-4770013	N2-OP50-no2	N2-OG1RF-no2	OK	3.78228	10.0505	1.40994	1.69809	0.0012	0.00842025	yes
XLOC_007263	XLOC_007263	msp-3	II:4785860-4786315	N2-OP50-no2	N2-OG1RF-no2	OK	6.23727	15.9958	1.35871	1.77582	0.00075	0.00588526	yes
XLOC_007272	XLOC_007272	C33F10.8	II:4823332-4825196	N2-OP50-no2	N2-OG1RF-no2	OK	0.249989	0.840711	1.74974	1.64805	0.0039	0.0202337	yes
XLOC_007274	XLOC_007274	C33F10.11	II:4834158-4834834	N2-OP50-no2	N2-OG1RF-no2	OK	1.85358	7.66074	2.04717	2.30626	5e-05	0.000666724	yes
XLOC_007275	XLOC_007275	C33F10.12	II:4836303-4837734	N2-OP50-no2	N2-OG1RF-no2	OK	0.562716	2.19044	1.96074	2.15579	0.00015	0.00168728	yes
XLOC_007278	XLOC_007278	mpst-4	II:4862314-4863457	N2-OP50-no2	N2-OG1RF-no2	OK	0.273333	1.98283	2.85883	2.40145	0.0003	0.00289611	yes
XLOC_007280	XLOC_007280	col-20	II:4869606-4870791	N2-OP50-no2	N2-OG1RF-no2	OK	2120.19	671.975	-1.65771	-3.1141	5e-05	0.000666724	yes
XLOC_007281	XLOC_007281	col-73	II:4872097-4873127	N2-OP50-no2	N2-OG1RF-no2	OK	15.3895	27.8909	0.85785	1.55378	0.0015	0.00990644	yes
XLOC_007296	XLOC_007296	ZK546.14	II:4944039-4945834	N2-OP50-no2	N2-OG1RF-no2	OK	118.498	77.1992	-0.618203	-1.47853	0.0028	0.0157537	yes
XLOC_007297	XLOC_007297	try-1	II:4948153-4949486	N2-OP50-no2	N2-OG1RF-no2	OK	72.9616	33.8332	-1.1087	-2.4064	5e-05	0.000666724	yes
XLOC_007298	XLOC_007298	pbs-3	II:4953579-4955427	N2-OP50-no2	N2-OG1RF-no2	OK	259.67	135.972	-0.933372	-2.12672	5e-05	0.000666724	yes
XLOC_007299	XLOC_007299	ulp-2	II:4955643-4959875	N2-OP50-no2	N2-OG1RF-no2	OK	39.9262	27.1988	-0.553792	-1.28302	0.01105	0.0428738	yes
XLOC_007304	XLOC_007304	eif-1	II:4990830-4993580	N2-OP50-no2	N2-OG1RF-no2	OK	324.554	200.321	-0.696148	-1.53449	0.00275	0.0155864	yes
XLOC_007308	XLOC_007308	msp-71	II:5012873-5013275	N2-OP50-no2	N2-OG1RF-no2	OK	0.597392	3.12375	2.38653	1.75965	0.00225	0.0135141	yes
XLOC_007315	XLOC_007315	ify-1	II:5054088-5055335	N2-OP50-no2	N2-OG1RF-no2	OK	219.036	140.184	-0.643844	-1.53128	0.00255	0.0148017	yes
XLOC_007334	XLOC_007334	F58A6.5	II:5146967-5148461	N2-OP50-no2	N2-OG1RF-no2	OK	0.211695	1.52325	2.8471	2.35098	0.0003	0.00289611	yes
XLOC_007338	XLOC_007338	msp-45	II:5155435-5157625	N2-OP50-no2	N2-OG1RF-no2	OK	7.65583	20.5737	1.42617	1.86452	0.00025	0.0025111	yes
XLOC_007339	XLOC_007339	F58A6.9	II:5158592-5158967	N2-OP50-no2	N2-OG1RF-no2	OK	2.74624	7.52529	1.45429	1.5264	0.0037	0.0194519	yes
XLOC_007340	XLOC_007340	C27D6.11	II:5159715-5161130	N2-OP50-no2	N2-OG1RF-no2	OK	0.354582	1.99323	2.49092	2.34929	5e-05	0.000666724	yes
XLOC_007353	XLOC_007353	pho-1	II:5231423-5235926	N2-OP50-no2	N2-OG1RF-no2	OK	36.4552	22.3483	-0.70596	-1.41947	0.00505	0.0243756	yes
XLOC_007354	XLOC_007354	pho-4	II:5236028-5238466	N2-OP50-no2	N2-OG1RF-no2	OK	6.06551	18.3835	1.59972	2.88957	5e-05	0.000666724	yes
XLOC_007360	XLOC_007360	pmt-1	II:5278136-5282525	N2-OP50-no2	N2-OG1RF-no2	OK	140.937	318.286	1.17528	2.681	5e-05	0.000666724	yes
XLOC_007375	XLOC_007375	brap-2	II:5390227-5393190	N2-OP50-no2	N2-OG1RF-no2	OK	42.5988	27.9468	-0.608127	-1.39599	0.00535	0.025417	yes
XLOC_007379	XLOC_007379	EEED8.12	II:5408264-5409020	N2-OP50-no2	N2-OG1RF-no2	OK	5.04659	2.12118	-1.25044	-1.51981	0.00375	0.0196342	yes
XLOC_007380	XLOC_007380	EEED8.13	II:5411539-5412174	N2-OP50-no2	N2-OG1RF-no2	OK	8.3236	4.09724	-1.02256	-1.32693	0.009	0.0369017	yes
XLOC_007412	XLOC_007412	acdh-2,ins-13	II:5544584-5547490	N2-OP50-no2	N2-OG1RF-no2	OK	44.0751	2.0299	-4.44048	-6.31792	5e-05	0.000666724	yes
XLOC_007425	XLOC_007425	dhs-6	II:5617124-5619319	N2-OP50-no2	N2-OG1RF-no2	OK	64.0959	40.529	-0.661277	-1.51959	0.00175	0.01116	yes
XLOC_007426	XLOC_007426	C17G10.9	II:5619589-5622483	N2-OP50-no2	N2-OG1RF-no2	OK	84.6082	50.2916	-0.75048	-1.7648	0.0003	0.00289611	yes
XLOC_007443	XLOC_007443	C25H3.10	II:5696624-5698958	N2-OP50-no2	N2-OG1RF-no2	OK	4.80288	19.5621	2.02609	3.22934	5e-05	0.000666724	yes
XLOC_007450	XLOC_007450	C18A3.7	II:5729590-5730422	N2-OP50-no2	N2-OG1RF-no2	OK	0.656613	1.9768	1.59005	1.3392	0.0129	0.0479481	yes
XLOC_007470	XLOC_007470	K05F1.9	II:5799742-5801153	N2-OP50-no2	N2-OG1RF-no2	OK	1.24503	6.26799	2.33182	2.75269	5e-05	0.000666724	yes
XLOC_007471	XLOC_007471	K05F1.10	II:5804716-5805475	N2-OP50-no2	N2-OG1RF-no2	OK	16.3773	41.7673	1.35068	2.10223	5e-05	0.000666724	yes
XLOC_007472	XLOC_007472	msp-64	II:5809923-5810342	N2-OP50-no2	N2-OG1RF-no2	OK	8.43379	19.8905	1.23783	1.65834	0.00125	0.00868005	yes
XLOC_007475	XLOC_007475	ZK1248.11	II:5827586-5828586	N2-OP50-no2	N2-OG1RF-no2	OK	61.3026	33.8196	-0.858088	-1.72979	0.00055	0.00467075	yes
XLOC_007495	XLOC_007495	casy-1	II:5945405-5956683	N2-OP50-no2	N2-OG1RF-no2	OK	13.5171	28.1517	1.05844	1.66768	0.001	0.00734862	yes
XLOC_007515	XLOC_007515	R12C12.5	II:6044065-6045174	N2-OP50-no2	N2-OG1RF-no2	OK	51.2537	29.0777	-0.817742	-1.69387	0.00065	0.00526709	yes
XLOC_007516	XLOC_007516	R12C12.6	II:6046286-6047867	N2-OP50-no2	N2-OG1RF-no2	OK	53.4246	32.5991	-0.712672	-1.40595	0.00565	0.0264503	yes
XLOC_007518	XLOC_007518	R12C12.8	II:6057382-6061212	N2-OP50-no2	N2-OG1RF-no2	OK	16.4468	8.17694	-1.00817	-1.63426	0.0013	0.00892655	yes
XLOC_007527	XLOC_007527	tpp-2	II:6091777-6097597	N2-OP50-no2	N2-OG1RF-no2	OK	86.231	57.3433	-0.58858	-1.35892	0.00645	0.0291662	yes
XLOC_007530	XLOC_007530	C29H12.6	II:6114419-6118263	N2-OP50-no2	N2-OG1RF-no2	OK	1.87074	5.75938	1.6223	2.22028	5e-05	0.000666724	yes
XLOC_007547	XLOC_007547	fkh-8	II:6189579-6191402	N2-OP50-no2	N2-OG1RF-no2	OK	0.890252	2.25947	1.3437	1.52716	0.0033	0.0177927	yes
XLOC_007548	XLOC_007548	C30B5.4	II:6195810-6196959	N2-OP50-no2	N2-OG1RF-no2	OK	62.8463	37.316	-0.752033	-1.61577	0.0019	0.0119238	yes
XLOC_007564	XLOC_007564	C29F5.3	II:6290651-6292524	N2-OP50-no2	N2-OG1RF-no2	OK	0.131666	0.838308	2.6706	1.97323	0.00405	0.0207877	yes
XLOC_007571	XLOC_007571	C32D5.4	II:6321339-6323079	N2-OP50-no2	N2-OG1RF-no2	OK	0.134582	0.886952	2.72037	2.00469	0.00155	0.0101539	yes
XLOC_007584	XLOC_007584	K10B2.4	II:6360282-6360959	N2-OP50-no2	N2-OG1RF-no2	OK	97.4475	57.9831	-0.748992	-1.50198	0.00245	0.0143895	yes
XLOC_007590	XLOC_007590	F58F12.3	II:6389309-6391256	N2-OP50-no2	N2-OG1RF-no2	OK	0.112736	0.571386	2.34152	1.82076	0.0017	0.0108998	yes
XLOC_007596	XLOC_007596	T25D10.4	II:6407536-6410281	N2-OP50-no2	N2-OG1RF-no2	OK	5.36018	10.567	0.979208	1.50975	0.0026	0.0150014	yes
XLOC_007612	XLOC_007612	snr-3	II:6485676-6489761	N2-OP50-no2	N2-OG1RF-no2	OK	324.014	168.021	-0.947413	-2.12836	5e-05	0.000666724	yes
XLOC_007616	XLOC_007616	R05G9.3	II:6500395-6501518	N2-OP50-no2	N2-OG1RF-no2	OK	26.2857	9.95515	-1.40076	-2.41597	5e-05	0.000666724	yes
XLOC_007617	XLOC_007617	R05G9R.1	II:6509497-6514011	N2-OP50-no2	N2-OG1RF-no2	OK	0.176726	0.691086	1.96735	2.02859	0.00035	0.00325229	yes
XLOC_007623	XLOC_007623	lron-15	II:6540216-6544892	N2-OP50-no2	N2-OG1RF-no2	OK	0.345146	0.87549	1.34288	1.70236	0.0006	0.00494526	yes
XLOC_007626	XLOC_007626	mpz-3	II:6563795-6565154	N2-OP50-no2	N2-OG1RF-no2	OK	0.462166	2.17981	2.23771	2.28831	5e-05	0.000666724	yes
XLOC_007627	XLOC_007627	F18C5.5	II:6565359-6566705	N2-OP50-no2	N2-OG1RF-no2	OK	0.562622	2.39216	2.08808	2.11216	0.00025	0.0025111	yes
XLOC_007632	XLOC_007632	C56C10.6	II:6579701-6581311	N2-OP50-no2	N2-OG1RF-no2	OK	0.103497	0.468346	2.17799	1.62211	0.00655	0.0294196	yes
XLOC_007643	XLOC_007643	F54H5.5	II:6625954-6627282	N2-OP50-no2	N2-OG1RF-no2	OK	0.332544	1.96221	2.56086	2.2964	0.00025	0.0025111	yes
XLOC_007647	XLOC_007647	oig-8	II:6647177-6649126	N2-OP50-no2	N2-OG1RF-no2	OK	0.575149	1.25806	1.12919	1.26055	0.0113	0.0435582	yes
XLOC_007651	XLOC_007651	C18H9.5	II:6692747-6695305	N2-OP50-no2	N2-OG1RF-no2	OK	2.24347	0.61137	-1.87561	-2.19155	5e-05	0.000666724	yes
XLOC_007654	XLOC_007654	C18H9.6	II:6700657-6701625	N2-OP50-no2	N2-OG1RF-no2	OK	34.3581	20.1139	-0.77246	-1.44299	0.00295	0.0163702	yes
XLOC_007657	XLOC_007657	dpy-10	II:6710149-6712932	N2-OP50-no2	N2-OG1RF-no2	OK	10.9308	18.4249	0.753256	1.43491	0.0048	0.0235156	yes
XLOC_007669	XLOC_007669	agr-1	II:6760682-6775176	N2-OP50-no2	N2-OG1RF-no2	OK	0.803266	2.22411	1.46928	1.7326	0.00135	0.00919195	yes
XLOC_007671	XLOC_007671	F31E8.5	II:6805064-6807245	N2-OP50-no2	N2-OG1RF-no2	OK	0.372807	1.72754	2.21222	2.33329	5e-05	0.000666724	yes
XLOC_007689	XLOC_007689	aff-1	II:6860581-6863752	N2-OP50-no2	N2-OG1RF-no2	OK	0.378073	1.04339	1.46454	1.38629	0.01265	0.0472128	yes
XLOC_007693	XLOC_007693	C44B7.5	II:6871375-6872593	N2-OP50-no2	N2-OG1RF-no2	OK	319.249	208.034	-0.617863	-1.42839	0.0045	0.0224898	yes
XLOC_007694	XLOC_007694	slc-36.5	II:6872832-6877089	N2-OP50-no2	N2-OG1RF-no2	OK	1.02316	2.39641	1.22785	1.5379	0.00255	0.0148017	yes
XLOC_007699	XLOC_007699	acer-1	II:6888551-6890418	N2-OP50-no2	N2-OG1RF-no2	OK	177.929	326.666	0.876517	2.02329	0.0001	0.00120596	yes
XLOC_007702	XLOC_007702	C44B7.11	II:6894157-6897531	N2-OP50-no2	N2-OG1RF-no2	OK	7.60016	12.9108	0.764471	1.54702	0.00225	0.0135141	yes
XLOC_007706	XLOC_007706	B0252.5	II:6916992-6918922	N2-OP50-no2	N2-OG1RF-no2	OK	0.441824	2.45998	2.4771	2.51078	5e-05	0.000666724	yes
XLOC_007707	XLOC_007707	F22D3.4	II:6924229-6925951	N2-OP50-no2	N2-OG1RF-no2	OK	0.0910614	0.439391	2.2706	1.6395	0.0068	0.0301987	yes
XLOC_007729	XLOC_007729	T02G5.11	II:7078764-7081718	N2-OP50-no2	N2-OG1RF-no2	OK	8.67076	2.71919	-1.67298	-1.80775	0.0008	0.00618924	yes
XLOC_007745	XLOC_007745	acdh-12	II:7189419-7194815	N2-OP50-no2	N2-OG1RF-no2	OK	91.8626	58.8484	-0.642474	-1.49677	0.00255	0.0148017	yes
XLOC_007751	XLOC_007751	E04F6.15	II:7208800-7210272	N2-OP50-no2	N2-OG1RF-no2	OK	7.30667	1.95701	-1.90056	-2.56745	5e-05	0.000666724	yes
XLOC_007766	XLOC_007766	F21D12.3	II:7319909-7322912	N2-OP50-no2	N2-OG1RF-no2	OK	3.21632	6.43151	0.999745	1.63389	0.00145	0.00965078	yes
XLOC_007768	XLOC_007768	hsp-4	II:7350118-7352636	N2-OP50-no2	N2-OG1RF-no2	OK	229.514	149.749	-0.616043	-1.39641	0.0048	0.0235156	yes
XLOC_007770	XLOC_007770	msra-1	II:7359960-7364107	N2-OP50-no2	N2-OG1RF-no2	OK	444.738	21.1615	-4.39344	-7.35676	5e-05	0.000666724	yes
XLOC_007775	XLOC_007775	K02A2.5	II:7411074-7412030	N2-OP50-no2	N2-OG1RF-no2	OK	0.623729	3.12572	2.3252	2.15681	0.0003	0.00289611	yes
XLOC_007790	XLOC_007790	D1022.9	II:7488241-7489661	N2-OP50-no2	N2-OG1RF-no2	OK	0.189017	0.720556	1.9306	1.62259	0.00555	0.0261252	yes
XLOC_007796	XLOC_007796	wrt-10	II:7533299-7534514	N2-OP50-no2	N2-OG1RF-no2	OK	8.49368	14.9383	0.81455	1.31028	0.0089	0.0366577	yes
XLOC_007802	XLOC_007802	ZK1290.14	II:7554091-7554844	N2-OP50-no2	N2-OG1RF-no2	OK	7.56724	16.583	1.13187	1.65287	0.0013	0.00892655	yes
XLOC_007810	XLOC_007810	syd-1	II:7585730-7594912	N2-OP50-no2	N2-OG1RF-no2	OK	0.591652	2.17253	1.87656	2.54702	5e-05	0.000666724	yes
XLOC_007815	XLOC_007815	R07G3.8	II:7618236-7620513	N2-OP50-no2	N2-OG1RF-no2	OK	2.22243	4.73565	1.09143	1.49308	0.0051	0.0245707	yes
XLOC_007819	XLOC_007819	pde-4	II:7627278-7651295	N2-OP50-no2	N2-OG1RF-no2	OK	9.34406	14.8479	0.668141	1.33502	0.0103	0.0407551	yes
XLOC_007821	XLOC_007821	F18A1.7	II:7662702-7663754	N2-OP50-no2	N2-OG1RF-no2	OK	442.708	246.582	-0.844286	-1.96447	0.00015	0.00168728	yes
XLOC_007829	XLOC_007829	B0495.8	II:7705534-7707483	N2-OP50-no2	N2-OG1RF-no2	OK	72.673	48.6194	-0.579887	-1.20292	0.00755	0.0325706	yes
XLOC_007831	XLOC_007831	cpna-5	II:7711870-7718591	N2-OP50-no2	N2-OG1RF-no2	OK	2.47295	5.16313	1.06202	1.72401	0.00115	0.00817376	yes
XLOC_007846	XLOC_007846	mthf-1	II:7772463-7777827	N2-OP50-no2	N2-OG1RF-no2	OK	110.217	67.7378	-0.702311	-1.60711	0.00125	0.00868005	yes
XLOC_007847	XLOC_007847	snpc-1.1	II:7779341-7781254	N2-OP50-no2	N2-OG1RF-no2	OK	67.0814	46.5393	-0.527462	-1.22959	0.01285	0.0478085	yes
XLOC_007855	XLOC_007855	cex-2	II:7832845-7835144	N2-OP50-no2	N2-OG1RF-no2	OK	8.92277	18.9779	1.08876	1.46231	0.0037	0.0194519	yes
XLOC_007862	XLOC_007862	T09A5.7	II:7853877-7855719	N2-OP50-no2	N2-OG1RF-no2	OK	100.652	53.792	-0.903913	-1.40685	0.0048	0.0235156	yes
XLOC_007872	XLOC_007872	best-23	II:7904637-7907589	N2-OP50-no2	N2-OG1RF-no2	OK	0.802478	1.95764	1.28658	1.52066	0.0033	0.0177927	yes
XLOC_007874	XLOC_007874	spv-1	II:7912765-7928655	N2-OP50-no2	N2-OG1RF-no2	OK	3.09778	6.18421	0.997354	1.66215	0.00145	0.00965078	yes
XLOC_007890	XLOC_007890	C08B11.9	II:8037439-8038167	N2-OP50-no2	N2-OG1RF-no2	OK	64.7726	42.0799	-0.622253	-1.25715	0.01325	0.0489417	yes
XLOC_007891	XLOC_007891	ubh-4	II:8038270-8039597	N2-OP50-no2	N2-OG1RF-no2	OK	115.474	66.2602	-0.801348	-1.8619	0.0003	0.00289611	yes
XLOC_007894	XLOC_007894	K02C4.3	II:8078456-8086849	N2-OP50-no2	N2-OG1RF-no2	OK	66.3849	43.4578	-0.611238	-1.39894	0.0037	0.0194519	yes
XLOC_007895	XLOC_007895	ltd-1	II:8088493-8092754	N2-OP50-no2	N2-OG1RF-no2	OK	1.9767	3.56369	0.850277	1.33484	0.00695	0.0306613	yes
XLOC_007906	XLOC_007906	tub-1	II:8154095-8156937	N2-OP50-no2	N2-OG1RF-no2	OK	0.394136	0.910912	1.20862	1.38128	0.00805	0.0341061	yes
XLOC_007909	XLOC_007909	decr-1.3	II:8172229-8173539	N2-OP50-no2	N2-OG1RF-no2	OK	0.290274	1.93836	2.73935	2.45252	0.0001	0.00120596	yes
XLOC_007911	XLOC_007911	T05C12.4	II:8177577-8180381	N2-OP50-no2	N2-OG1RF-no2	OK	0.132491	0.50447	1.92887	1.76958	0.00125	0.00868005	yes
XLOC_007913	XLOC_007913	T05C12.8	II:8187612-8190528	N2-OP50-no2	N2-OG1RF-no2	OK	0.507453	1.14317	1.1717	1.2321	0.0136	0.0498041	yes
XLOC_007920	XLOC_007920	M110.3	II:8214574-8216551	N2-OP50-no2	N2-OG1RF-no2	OK	66.7118	44.7823	-0.575013	-1.24061	0.0114	0.043801	yes
XLOC_007930	XLOC_007930	F14F11.2	II:8294832-8295396	N2-OP50-no2	N2-OG1RF-no2	OK	8.37968	17.3959	1.05378	1.50786	0.0024	0.0141825	yes
XLOC_007938	XLOC_007938	col-77	II:8358227-8359378	N2-OP50-no2	N2-OG1RF-no2	OK	12.2648	25.9525	1.08135	1.91267	0.0002	0.00212688	yes
XLOC_007943	XLOC_007943	dod-23	II:8398159-8399160	N2-OP50-no2	N2-OG1RF-no2	OK	98.9658	50.5319	-0.969735	-2.07668	5e-05	0.000666724	yes
XLOC_007944	XLOC_007944	skpo-1	II:8399842-8404850	N2-OP50-no2	N2-OG1RF-no2	OK	143.729	78.0241	-0.881359	-2.06513	5e-05	0.000666724	yes
XLOC_007949	XLOC_007949	acp-3	II:8435346-8437169	N2-OP50-no2	N2-OG1RF-no2	OK	0.0770317	0.483266	2.64929	1.91439	0.00485	0.0236551	yes
XLOC_007963	XLOC_007963	W01C9.1	II:8533094-8534363	N2-OP50-no2	N2-OG1RF-no2	OK	0.391531	1.51329	1.95049	1.74399	0.00215	0.0130975	yes
XLOC_007966	XLOC_007966	iff-2	II:8559392-8561352	N2-OP50-no2	N2-OG1RF-no2	OK	188.968	337.704	0.837615	1.96891	0.00015	0.00168728	yes
XLOC_007979	XLOC_007979	T22C8.6	II:8627624-8630118	N2-OP50-no2	N2-OG1RF-no2	OK	0.947061	2.59859	1.4562	1.77659	0.0013	0.00892655	yes
XLOC_007982	XLOC_007982	vab-9	II:8636257-8637711	N2-OP50-no2	N2-OG1RF-no2	OK	5.33705	9.81366	0.87875	1.33351	0.0073	0.0317323	yes
XLOC_007992	XLOC_007992	rab-21	II:8713984-8715013	N2-OP50-no2	N2-OG1RF-no2	OK	53.5711	35.5138	-0.593074	-1.20625	0.0134	0.0493064	yes
XLOC_007993	XLOC_007993	cyn-11	II:8715192-8716281	N2-OP50-no2	N2-OG1RF-no2	OK	125.288	75.1261	-0.737858	-1.54554	0.0017	0.0108998	yes
XLOC_007997	XLOC_007997	T01B7.8	II:8736725-8737553	N2-OP50-no2	N2-OG1RF-no2	OK	0.118561	1.01574	3.09884	2.05393	0.0101	0.0401288	yes
XLOC_008001	XLOC_008001	K08F8.7	II:8754069-8755229	N2-OP50-no2	N2-OG1RF-no2	OK	0.309123	0.954343	1.62633	1.36989	0.0114	0.043801	yes
XLOC_008003	XLOC_008003	pah-1	II:8762667-8766922	N2-OP50-no2	N2-OG1RF-no2	OK	50.9266	28.0569	-0.860065	-1.8822	0.00025	0.0025111	yes
XLOC_008008	XLOC_008008	pho-13	II:8801129-8806945	N2-OP50-no2	N2-OG1RF-no2	OK	14.1063	5.87677	-1.26324	-2.07128	0.0001	0.00120596	yes
XLOC_008012	XLOC_008012	F46C5.1	II:8820198-8821200	N2-OP50-no2	N2-OG1RF-no2	OK	1.63434	24.6977	3.9176	5.18837	5e-05	0.000666724	yes
XLOC_008015	XLOC_008015	F46C5.6	II:8839391-8844515	N2-OP50-no2	N2-OG1RF-no2	OK	1.69835	3.23342	0.928925	1.46568	0.0035	0.0186489	yes
XLOC_008018	XLOC_008018	npr-20	II:8860912-8865173	N2-OP50-no2	N2-OG1RF-no2	OK	0.715012	2.57165	1.84666	2.16679	5e-05	0.000666724	yes
XLOC_008023	XLOC_008023	T07D4.5	II:8883763-8884350	N2-OP50-no2	N2-OG1RF-no2	OK	121.494	62.5961	-0.956744	-1.85049	0.00035	0.00325229	yes
XLOC_008041	XLOC_008041	C18E9.4	II:8964237-8964901	N2-OP50-no2	N2-OG1RF-no2	OK	280.411	153.454	-0.869742	-1.90736	0.0002	0.00212688	yes
XLOC_008044	XLOC_008044	C18E9.7	II:8978579-8982678	N2-OP50-no2	N2-OG1RF-no2	OK	0.272915	1.09975	2.01065	2.35811	5e-05	0.000666724	yes
XLOC_008048	XLOC_008048	C18E9.8	II:8986019-8988060	N2-OP50-no2	N2-OG1RF-no2	OK	0.202569	1.78126	3.13641	3.18521	5e-05	0.000666724	yes
XLOC_008049	XLOC_008049	C18E9.9	II:8988356-8989544	N2-OP50-no2	N2-OG1RF-no2	OK	24.1367	41.7613	0.790938	1.42717	0.00495	0.0239983	yes
XLOC_008051	XLOC_008051	F44G4.5	II:8999780-9000373	N2-OP50-no2	N2-OG1RF-no2	OK	0.369903	1.65225	2.15922	1.6973	0.003	0.0165759	yes
XLOC_008053	XLOC_008053	F44G4.7	II:9002526-9005167	N2-OP50-no2	N2-OG1RF-no2	OK	0.237775	0.777902	1.70999	1.62112	0.00225	0.0135141	yes
XLOC_008054	XLOC_008054	dep-1	II:9005798-9019767	N2-OP50-no2	N2-OG1RF-no2	OK	3.05551	5.44881	0.834525	1.58223	0.00135	0.00919195	yes
XLOC_008066	XLOC_008066	T24B8.4	II:9063686-9070840	N2-OP50-no2	N2-OG1RF-no2	OK	6.19541	15.0526	1.28075	2.54013	5e-05	0.000666724	yes
XLOC_008071	XLOC_008071	T24B8.5	II:9082681-9083142	N2-OP50-no2	N2-OG1RF-no2	OK	46.4135	1.82012	-4.67244	-4.92751	5e-05	0.000666724	yes
XLOC_008076	XLOC_008076	dnj-23	II:9107380-9108564	N2-OP50-no2	N2-OG1RF-no2	OK	87.3939	59.1277	-0.563699	-1.2805	0.009	0.0369017	yes
XLOC_008083	XLOC_008083	T23G7.3	II:9165928-9167830	N2-OP50-no2	N2-OG1RF-no2	OK	111.593	165.48	0.568404	1.32559	0.0068	0.0301987	yes
XLOC_008094	XLOC_008094	aqp-2	II:9258912-9261994	N2-OP50-no2	N2-OG1RF-no2	OK	67.6568	172.02	1.34627	3.00288	5e-05	0.000666724	yes
XLOC_008102	XLOC_008102	D2013.3	II:9317550-9319518	N2-OP50-no2	N2-OG1RF-no2	OK	4.28317	1.89854	-1.17379	-1.58512	0.0023	0.0137286	yes
XLOC_008110	XLOC_008110	C06C3.8	II:9386583-9390900	N2-OP50-no2	N2-OG1RF-no2	OK	0.208863	0.780792	1.90238	1.8553	0.0007	0.00556672	yes
XLOC_008111	XLOC_008111	Y51B9A.9	II:9395492-9397550	N2-OP50-no2	N2-OG1RF-no2	OK	1.79084	4.79346	1.42043	1.85154	0.00085	0.00649444	yes
XLOC_008118	XLOC_008118	M176.9	II:9409341-9411596	N2-OP50-no2	N2-OG1RF-no2	OK	0.110946	0.788482	2.82922	2.47924	0.0002	0.00212688	yes
XLOC_008122	XLOC_008122	M176.5	II:9426228-9427735	N2-OP50-no2	N2-OG1RF-no2	OK	2.46986	5.34711	1.11433	1.497	0.0036	0.0190171	yes
XLOC_008126	XLOC_008126	chil-13	II:9436685-9438292	N2-OP50-no2	N2-OG1RF-no2	OK	2.63472	5.81157	1.14128	1.72355	0.0003	0.00289611	yes
XLOC_008133	XLOC_008133	R09D1.12	II:9450027-9452263	N2-OP50-no2	N2-OG1RF-no2	OK	0.183141	2.00656	3.4537	3.34456	5e-05	0.000666724	yes
XLOC_008139	XLOC_008139	chil-22	II:9464473-9466195	N2-OP50-no2	N2-OG1RF-no2	OK	2.03872	5.85013	1.5208	2.21878	5e-05	0.000666724	yes
XLOC_008141	XLOC_008141	T19H5.6	II:9469025-9470082	N2-OP50-no2	N2-OG1RF-no2	OK	0.330516	1.55412	2.2333	2.11528	0.00025	0.0025111	yes
XLOC_008157	XLOC_008157	F35H8.4	II:9559524-9559944	N2-OP50-no2	N2-OG1RF-no2	OK	0.649553	2.87797	2.14753	1.68842	0.01055	0.0415094	yes
XLOC_008162	XLOC_008162	E02H1.2	II:9588199-9589761	N2-OP50-no2	N2-OG1RF-no2	OK	40.0366	20.1112	-0.993322	-2.09157	5e-05	0.000666724	yes
XLOC_008168	XLOC_008168	T15H9.2	II:9615799-9617123	N2-OP50-no2	N2-OG1RF-no2	OK	42.2431	27.3454	-0.627415	-1.26606	0.01355	0.0496801	yes
XLOC_008173	XLOC_008173	ZK1307.3	II:9652307-9653016	N2-OP50-no2	N2-OG1RF-no2	OK	0.323945	1.53094	2.2406	1.62218	0.00725	0.0316132	yes
XLOC_008174	XLOC_008174	ZK1307.2	II:9653108-9653912	N2-OP50-no2	N2-OG1RF-no2	OK	0.251457	1.91806	2.93127	2.07761	0.0041	0.0209813	yes
XLOC_008181	XLOC_008181	nlp-11	II:9689657-9691939	N2-OP50-no2	N2-OG1RF-no2	OK	10.358	18.1532	0.809476	1.291	0.009	0.0369017	yes
XLOC_008184	XLOC_008184	Y53C12A.10	II:9703811-9704789	N2-OP50-no2	N2-OG1RF-no2	OK	42.2307	27.3442	-0.627056	-1.2636	0.01155	0.0442338	yes
XLOC_008185	XLOC_008185	Y53C12A.3	II:9704881-9706240	N2-OP50-no2	N2-OG1RF-no2	OK	50.5276	27.561	-0.874442	-1.81691	0.00015	0.00168728	yes
XLOC_008197	XLOC_008197	aqp-10	II:9768450-9769847	N2-OP50-no2	N2-OG1RF-no2	OK	45.3673	29.5779	-0.617134	-1.27366	0.0098	0.0393022	yes
XLOC_008198	XLOC_008198	ZK1321.4	II:9770752-9774292	N2-OP50-no2	N2-OG1RF-no2	OK	28.6354	18.8422	-0.60383	-1.24147	0.0136	0.0498041	yes
XLOC_008207	XLOC_008207	cyp-13A4	II:9795847-9797740	N2-OP50-no2	N2-OG1RF-no2	OK	0.986068	0.236296	-2.06109	-1.97307	0.0011	0.00790972	yes
XLOC_008208	XLOC_008208	cyp-13A5	II:9798275-9800363	N2-OP50-no2	N2-OG1RF-no2	OK	4.66578	9.15532	0.972492	1.62362	0.0009	0.00680885	yes
XLOC_008209	XLOC_008209	cyp-13A6	II:9800760-9802721	N2-OP50-no2	N2-OG1RF-no2	OK	0.367218	1.52029	2.04963	2.17729	0.00015	0.00168728	yes
XLOC_008238	XLOC_008238	C05C10.3	II:9931844-9936893	N2-OP50-no2	N2-OG1RF-no2	OK	135.097	67.9561	-0.991321	-1.9249	0.00015	0.00168728	yes
XLOC_008239	XLOC_008239	C05C10.7	II:9938105-9938963	N2-OP50-no2	N2-OG1RF-no2	OK	27.4308	16.2452	-0.755784	-1.31811	0.00825	0.034743	yes
XLOC_008249	XLOC_008249	lec-2	II:10009610-10016060	N2-OP50-no2	N2-OG1RF-no2	OK	54.4343	153.57	1.4963	3.14953	5e-05	0.000666724	yes
XLOC_008250	XLOC_008250	F52H3.6	II:10026593-10027924	N2-OP50-no2	N2-OG1RF-no2	OK	1.2277	4.50697	1.8762	2.31241	5e-05	0.000666724	yes
XLOC_008263	XLOC_008263	pas-7	II:10094872-10099867	N2-OP50-no2	N2-OG1RF-no2	OK	237.565	151.576	-0.648274	-1.28005	0.011	0.0427552	yes
XLOC_008267	XLOC_008267	ZK945.7	II:10107473-10108438	N2-OP50-no2	N2-OG1RF-no2	OK	1.14576	7.8257	2.77191	3.30524	5e-05	0.000666724	yes
XLOC_008275	XLOC_008275	cdc-25.4	II:10188309-10189405	N2-OP50-no2	N2-OG1RF-no2	OK	0.164592	0.793133	2.26867	1.68134	0.00525	0.0250891	yes
XLOC_008278	XLOC_008278	tts-2	II:10201124-10202230	N2-OP50-no2	N2-OG1RF-no2	OK	6.41974	83.2023	3.69604	5.81651	5e-05	0.000666724	yes
XLOC_008281	XLOC_008281	mec-15	II:10236935-10239695	N2-OP50-no2	N2-OG1RF-no2	OK	72.8152	45.5311	-0.677386	-1.55985	0.00195	0.012178	yes
XLOC_008286	XLOC_008286	ZK971.1	II:10278731-10280459	N2-OP50-no2	N2-OG1RF-no2	OK	0.328397	6.16121	4.2297	3.54079	0.0005	0.00432733	yes
XLOC_008287	XLOC_008287	nep-26	II:10283478-10300132	N2-OP50-no2	N2-OG1RF-no2	OK	1.77963	4.04519	1.18462	1.91029	0.00015	0.00168728	yes
XLOC_008299	XLOC_008299	C07E3.3	II:10353632-10357518	N2-OP50-no2	N2-OG1RF-no2	OK	1.9585	17.1451	3.12998	4.11509	5e-05	0.000666724	yes
XLOC_008306	XLOC_008306	ZK673.6	II:10462869-10464330	N2-OP50-no2	N2-OG1RF-no2	OK	0.143566	0.714785	2.31579	1.69948	0.0137	0.0499918	yes
XLOC_008314	XLOC_008314	clec-60	II:10480101-10481846	N2-OP50-no2	N2-OG1RF-no2	OK	0.173269	153.144	9.78766	10.0315	5e-05	0.000666724	yes
XLOC_008325	XLOC_008325	R166.2	II:10533856-10537671	N2-OP50-no2	N2-OG1RF-no2	OK	39.5082	26.5878	-0.571387	-1.32536	0.0074	0.0320583	yes
XLOC_008328	XLOC_008328	mnk-1	II:10542424-10555044	N2-OP50-no2	N2-OG1RF-no2	OK	191.307	300.223	0.650144	1.38666	0.00575	0.0267557	yes
XLOC_008332	XLOC_008332	cdc-48.1	II:10560017-10563407	N2-OP50-no2	N2-OG1RF-no2	OK	370.764	207.96	-0.834193	-1.71757	0.00075	0.00588526	yes
XLOC_008338	XLOC_008338	C06A1.4	II:10574841-10578193	N2-OP50-no2	N2-OG1RF-no2	OK	119.312	79.2289	-0.590639	-1.29754	0.0087	0.0360559	yes
XLOC_008343	XLOC_008343	taf-13	II:10605029-10605612	N2-OP50-no2	N2-OG1RF-no2	OK	121.417	76.0965	-0.674068	-1.33341	0.0081	0.0342237	yes
XLOC_008345	XLOC_008345	nphp-1	II:10648937-10652256	N2-OP50-no2	N2-OG1RF-no2	OK	0.310984	1.11936	1.84776	1.98904	0.00045	0.00397965	yes
XLOC_008346	XLOC_008346	lact-3	II:10652351-10657801	N2-OP50-no2	N2-OG1RF-no2	OK	24.0159	45.6179	0.925611	2.01457	0.0001	0.00120596	yes
XLOC_008347	XLOC_008347	M28.5	II:10658020-10658847	N2-OP50-no2	N2-OG1RF-no2	OK	741.454	405.317	-0.871307	-2.01084	0.0001	0.00120596	yes
XLOC_008352	XLOC_008352	gbh-1	II:10690450-10693811	N2-OP50-no2	N2-OG1RF-no2	OK	9.69798	5.07007	-0.93568	-1.53691	0.003	0.0165759	yes
XLOC_008357	XLOC_008357	mpz-1	II:10738646-10775061	N2-OP50-no2	N2-OG1RF-no2	OK	2.18016	4.55582	1.06327	2.00232	0.0002	0.00212688	yes
XLOC_008380	XLOC_008380	F44F4.10	II:10915900-10917217	N2-OP50-no2	N2-OG1RF-no2	OK	0.202505	1.07022	2.40187	2.06852	0.0011	0.00790972	yes
XLOC_008382	XLOC_008382	R03D7.2	II:10932787-10935237	N2-OP50-no2	N2-OG1RF-no2	OK	12.5568	3.98897	-1.65438	-2.91763	5e-05	0.000666724	yes
XLOC_008386	XLOC_008386	R03D7.8	II:10953593-10956878	N2-OP50-no2	N2-OG1RF-no2	OK	0.167895	0.66153	1.97824	1.84617	0.0006	0.00494526	yes
XLOC_008401	XLOC_008401	col-81	II:11012394-11013779	N2-OP50-no2	N2-OG1RF-no2	OK	154.802	48.4904	-1.67466	-3.46885	5e-05	0.000666724	yes
XLOC_008402	XLOC_008402	ram-2	II:11015587-11016842	N2-OP50-no2	N2-OG1RF-no2	OK	34.329	129.605	1.91663	3.97065	5e-05	0.000666724	yes
XLOC_008404	XLOC_008404	nlp-18	II:11027963-11030404	N2-OP50-no2	N2-OG1RF-no2	OK	9.32966	22.8796	1.29416	1.96518	0.0001	0.00120596	yes
XLOC_008407	XLOC_008407	F33A8.4,col-83	II:11044134-11049030	N2-OP50-no2	N2-OG1RF-no2	OK	39.1746	26.7877	-0.548349	-1.23666	0.01265	0.0472128	yes
XLOC_008410	XLOC_008410	unc-53	II:11058100-11089456	N2-OP50-no2	N2-OG1RF-no2	OK	3.80335	10.0028	1.39506	2.74955	5e-05	0.000666724	yes
XLOC_008415	XLOC_008415	glb-4	II:11109583-11111169	N2-OP50-no2	N2-OG1RF-no2	OK	0.296689	0.814163	1.45637	1.3742	0.0075	0.0324003	yes
XLOC_008419	XLOC_008419	F40F8.5	II:11132841-11134928	N2-OP50-no2	N2-OG1RF-no2	OK	27.6944	110.631	1.99809	4.39612	5e-05	0.000666724	yes
XLOC_008422	XLOC_008422	pqm-1	II:11142750-11152600	N2-OP50-no2	N2-OG1RF-no2	OK	18.427	55.3584	1.58698	3.15899	5e-05	0.000666724	yes
XLOC_008423	XLOC_008423	ptr-13	II:11157290-11162331	N2-OP50-no2	N2-OG1RF-no2	OK	5.28546	8.5021	0.685791	1.25491	0.0107	0.0419281	yes
XLOC_008428	XLOC_008428	F37H8.6	II:11176284-11176748	N2-OP50-no2	N2-OG1RF-no2	OK	0.708333	0	#NAME?	#NAME?	0.01015	0.0402962	yes
XLOC_008435	XLOC_008435	cchl-1	II:11235051-11236450	N2-OP50-no2	N2-OG1RF-no2	OK	140.717	96.7185	-0.540932	-1.28591	0.0109	0.0424954	yes
XLOC_008437	XLOC_008437	rpn-9	II:11237444-11239092	N2-OP50-no2	N2-OG1RF-no2	OK	194.793	120.428	-0.693763	-1.65194	0.0006	0.00494526	yes
XLOC_008440	XLOC_008440	T05B9.1	II:11260083-11261256	N2-OP50-no2	N2-OG1RF-no2	OK	250.022	173.905	-0.523758	-1.24491	0.0134	0.0493064	yes
XLOC_008452	XLOC_008452	T24F1.5	II:11319106-11319760	N2-OP50-no2	N2-OG1RF-no2	OK	9.87423	18.9153	0.937812	1.34768	0.0053	0.0252497	yes
XLOC_008453	XLOC_008453	tag-180	II:11323048-11329429	N2-OP50-no2	N2-OG1RF-no2	OK	1.15082	2.25594	0.971067	1.4162	0.0063	0.0286733	yes
XLOC_008458	XLOC_008458	rmd-3	II:11338449-11339599	N2-OP50-no2	N2-OG1RF-no2	OK	1.93705	7.96087	2.03906	2.45593	5e-05	0.000666724	yes
XLOC_008459	XLOC_008459	lgc-20	II:11340133-11343530	N2-OP50-no2	N2-OG1RF-no2	OK	0.314633	0.742075	1.23789	1.27854	0.01155	0.0442338	yes
XLOC_008465	XLOC_008465	shn-1	II:11384584-11390862	N2-OP50-no2	N2-OG1RF-no2	OK	3.25068	8.66187	1.41394	2.63223	5e-05	0.000666724	yes
XLOC_008469	XLOC_008469	vha-6	II:11435210-11438464	N2-OP50-no2	N2-OG1RF-no2	OK	96.3193	194.353	1.01278	2.3217	5e-05	0.000666724	yes
XLOC_008476	XLOC_008476	aars-1	II:11460162-11464079	N2-OP50-no2	N2-OG1RF-no2	OK	16.8367	11.1345	-0.596574	-1.25194	0.0127	0.047342	yes
XLOC_008480	XLOC_008480	W02B12.10	II:11472138-11473571	N2-OP50-no2	N2-OG1RF-no2	OK	93.2129	58.9601	-0.66079	-1.49482	0.003	0.0165759	yes
XLOC_008482	XLOC_008482	W02B12.12	II:11476754-11479161	N2-OP50-no2	N2-OG1RF-no2	OK	1.38428	5.56155	2.00635	2.49031	5e-05	0.000666724	yes
XLOC_008494	XLOC_008494	Y62F5A.12	II:11533921-11534481	N2-OP50-no2	N2-OG1RF-no2	OK	147.662	87.1894	-0.760071	-1.55333	0.002	0.0124398	yes
XLOC_008496	XLOC_008496	F54D5.12	II:11538902-11540630	N2-OP50-no2	N2-OG1RF-no2	OK	148.72	66.2479	-1.16665	-2.77373	5e-05	0.000666724	yes
XLOC_008501	XLOC_008501	F54D5.5	II:11564444-11567020	N2-OP50-no2	N2-OG1RF-no2	OK	54.575	30.2218	-0.852653	-1.90482	0.00015	0.00168728	yes
XLOC_008505	XLOC_008505	gfat-1	II:11592391-11596590	N2-OP50-no2	N2-OG1RF-no2	OK	282.482	171.876	-0.716788	-1.54309	0.00195	0.012178	yes
XLOC_008513	XLOC_008513	ZK20.4	II:11649160-11651196	N2-OP50-no2	N2-OG1RF-no2	OK	48.6756	30.113	-0.692815	-1.39489	0.00515	0.0247341	yes
XLOC_008514	XLOC_008514	rad-23	II:11651259-11652906	N2-OP50-no2	N2-OG1RF-no2	OK	199.954	135.517	-0.561201	-1.32829	0.00715	0.0312746	yes
XLOC_008539	XLOC_008539	F43G6.5	II:11814838-11816575	N2-OP50-no2	N2-OG1RF-no2	OK	1.66185	0.694681	-1.25837	-1.51609	0.00275	0.0155864	yes
XLOC_008543	XLOC_008543	pes-5	II:11827998-11830020	N2-OP50-no2	N2-OG1RF-no2	OK	11.4504	6.72449	-0.7679	-1.32988	0.00835	0.0350395	yes
XLOC_008556	XLOC_008556	ZK930.2	II:11890991-11893453	N2-OP50-no2	N2-OG1RF-no2	OK	12.9247	43.2223	1.74165	3.17643	5e-05	0.000666724	yes
XLOC_008561	XLOC_008561	W03C9.1	II:11960988-11962091	N2-OP50-no2	N2-OG1RF-no2	OK	0.618859	2.41156	1.96228	1.95996	0.00045	0.00397965	yes
XLOC_008563	XLOC_008563	W03C9.5	II:11967047-11967533	N2-OP50-no2	N2-OG1RF-no2	OK	151.956	94.1477	-0.690658	-1.35316	0.0077	0.0330049	yes
XLOC_008585	XLOC_008585	tag-276	II:12248144-12249085	N2-OP50-no2	N2-OG1RF-no2	OK	8.61156	3.54478	-1.28058	-1.69849	0.00105	0.00762501	yes
XLOC_008591	XLOC_008591	C50E10.1	II:12301082-12302414	N2-OP50-no2	N2-OG1RF-no2	OK	1.92534	15.3608	2.99606	3.38663	5e-05	0.000666724	yes
XLOC_008593	XLOC_008593	C50E10.2	II:12305455-12309714	N2-OP50-no2	N2-OG1RF-no2	OK	0.0927475	0.818041	3.14079	1.93596	0.0007	0.00556672	yes
XLOC_008596	XLOC_008596	ras-1	II:12345405-12352459	N2-OP50-no2	N2-OG1RF-no2	OK	7.54804	12.9734	0.78138	1.32589	0.0078	0.0333407	yes
XLOC_008602	XLOC_008602	2018-03-05	II:12358691-12367023	N2-OP50-no2	N2-OG1RF-no2	OK	1.42962	2.99892	1.06881	1.45351	0.0035	0.0186489	yes
XLOC_008608	XLOC_008608	Y57A10B.7	II:12392699-12393743	N2-OP50-no2	N2-OG1RF-no2	OK	0.162961	0.889451	2.44838	1.78242	0.0073	0.0317323	yes
XLOC_008622	XLOC_008622	daf-22	II:12423511-12425694	N2-OP50-no2	N2-OG1RF-no2	OK	55.5386	35.0873	-0.662544	-1.48413	0.0027	0.0153766	yes
XLOC_008636	XLOC_008636	F15A4.10	II:12484539-12485160	N2-OP50-no2	N2-OG1RF-no2	OK	34.9196	13.8477	-1.33439	-1.96866	0.00045	0.00397965	yes
XLOC_008653	XLOC_008653	Y38E10A.3	II:12573995-12574768	N2-OP50-no2	N2-OG1RF-no2	OK	2.13598	0.593681	-1.84714	-1.82163	0.0005	0.00432733	yes
XLOC_008658	XLOC_008658	nspe-6	II:12615896-12616166	N2-OP50-no2	N2-OG1RF-no2	OK	0	1.47869	inf	#NAME?	5e-05	0.000666724	yes
XLOC_008660	XLOC_008660	nspe-2	II:12619172-12619388	N2-OP50-no2	N2-OG1RF-no2	OK	7.01371	30.8406	2.13658	2.17567	0.0007	0.00556672	yes
XLOC_008662	XLOC_008662	nspe-8	II:12621087-12621958	N2-OP50-no2	N2-OG1RF-no2	OK	0	0.633477	inf	#NAME?	0.0048	0.0235156	yes
XLOC_008663	XLOC_008663	Y38E10A.14	II:12623188-12624506	N2-OP50-no2	N2-OG1RF-no2	OK	7.36168	26.3189	1.83799	3.3172	5e-05	0.000666724	yes
XLOC_008664	XLOC_008664	Y38E10A.17	II:12632585-12634787	N2-OP50-no2	N2-OG1RF-no2	OK	1.11731	5.5367	2.309	3.23723	5e-05	0.000666724	yes
XLOC_008687	XLOC_008687	Y46G5A.22	II:12816838-12818581	N2-OP50-no2	N2-OG1RF-no2	OK	0.257391	1.94509	2.91781	2.63537	5e-05	0.000666724	yes
XLOC_008692	XLOC_008692	pes-10	II:12846202-12847836	N2-OP50-no2	N2-OG1RF-no2	OK	2.41776	0.814178	-1.57026	-1.81233	0.0003	0.00289611	yes
XLOC_008694	XLOC_008694	snf-5	II:12856194-12865821	N2-OP50-no2	N2-OG1RF-no2	OK	0.753084	2.33006	1.62949	1.53674	0.0036	0.0190171	yes
XLOC_008697	XLOC_008697	clec-62	II:12893063-12895098	N2-OP50-no2	N2-OG1RF-no2	OK	21.8388	43.4497	0.992452	2.05475	5e-05	0.000666724	yes
XLOC_008699	XLOC_008699	F58G1.2	II:12915433-12919018	N2-OP50-no2	N2-OG1RF-no2	OK	35.3723	23.289	-0.602974	-1.32465	0.00855	0.0355684	yes
XLOC_008701	XLOC_008701	F58G1.3	II:12925978-12928336	N2-OP50-no2	N2-OG1RF-no2	OK	0.604874	2.41441	1.99696	2.13454	0.0002	0.00212688	yes
XLOC_008702	XLOC_008702	lips-9	II:12933854-12935357	N2-OP50-no2	N2-OG1RF-no2	OK	0.228731	1.47673	2.69069	2.30988	0.00155	0.0101539	yes
XLOC_008706	XLOC_008706	Y38F1A.1	II:12952481-12954786	N2-OP50-no2	N2-OG1RF-no2	OK	1.33899	4.4333	1.72724	2.02565	0.0003	0.00289611	yes
XLOC_008710	XLOC_008710	Y38F1A.6	II:12994357-12996571	N2-OP50-no2	N2-OG1RF-no2	OK	322.264	55.618	-2.53462	-5.69966	5e-05	0.000666724	yes
XLOC_008713	XLOC_008713	oig-2	II:13006606-13008163	N2-OP50-no2	N2-OG1RF-no2	OK	51.9047	15.3791	-1.75489	-2.63321	5e-05	0.000666724	yes
XLOC_008726	XLOC_008726	mltn-1	II:13139478-13145310	N2-OP50-no2	N2-OG1RF-no2	OK	0.821213	2.45384	1.57921	2.1074	0.00025	0.0025111	yes
XLOC_008727	XLOC_008727	F32A11.3	II:13151459-13153386	N2-OP50-no2	N2-OG1RF-no2	OK	1.92351	13.787	2.8415	3.77859	5e-05	0.000666724	yes
XLOC_008736	XLOC_008736	F15D4.4	II:13239248-13243115	N2-OP50-no2	N2-OG1RF-no2	OK	1.17617	2.50155	1.08872	1.46093	0.0052	0.0249121	yes
XLOC_008753	XLOC_008753	F45H10.2	II:13491802-13493048	N2-OP50-no2	N2-OG1RF-no2	OK	296.151	187.148	-0.662157	-1.49536	0.0027	0.0153766	yes
XLOC_008767	XLOC_008767	gst-15	II:13611770-13613152	N2-OP50-no2	N2-OG1RF-no2	OK	2.04758	4.36863	1.09327	1.3234	0.0119	0.0452476	yes
XLOC_008771	XLOC_008771	gst-16	II:13622964-13624433	N2-OP50-no2	N2-OG1RF-no2	OK	5.64058	2.28549	-1.30334	-1.63996	0.00135	0.00919195	yes
XLOC_008772	XLOC_008772	gst-19	II:13625543-13627141	N2-OP50-no2	N2-OG1RF-no2	OK	0.55537	1.57695	1.50561	1.42646	0.00795	0.0337475	yes
XLOC_008774	XLOC_008774	gst-18	II:13629798-13630887	N2-OP50-no2	N2-OG1RF-no2	OK	0.154518	2.72874	4.14239	2.8418	0.00385	0.0200487	yes
XLOC_008776	XLOC_008776	C31C9.6	II:13655883-13662081	N2-OP50-no2	N2-OG1RF-no2	OK	1.49122	3.37472	1.17827	1.81352	0.00025	0.0025111	yes
XLOC_008778	XLOC_008778	Y54G9A.4	II:13713018-13715872	N2-OP50-no2	N2-OG1RF-no2	OK	2.55289	1.04639	-1.28671	-1.47408	0.00415	0.0211949	yes
XLOC_008794	XLOC_008794	F08G2.5	II:13832852-13833631	N2-OP50-no2	N2-OG1RF-no2	OK	1.88261	4.07994	1.11582	1.32877	0.0093	0.0378094	yes
XLOC_008797	XLOC_008797	ins-37	II:13835101-13835665	N2-OP50-no2	N2-OG1RF-no2	OK	0.536875	5.055	3.23505	2.69187	0.0001	0.00120596	yes
XLOC_008810	XLOC_008810	W07G1.5	II:13959238-13962417	N2-OP50-no2	N2-OG1RF-no2	OK	0.250801	0.809891	1.69119	1.62021	0.0029	0.0161744	yes
XLOC_008829	XLOC_008829	F01D5.2	II:13998496-13998956	N2-OP50-no2	N2-OG1RF-no2	OK	9.38114	0.941797	-3.31628	-3.07474	5e-05	0.000666724	yes
XLOC_008830	XLOC_008830	F01D5.3	II:13999157-14000065	N2-OP50-no2	N2-OG1RF-no2	OK	19.203	2.20306	-3.12375	-3.65096	5e-05	0.000666724	yes
XLOC_008835	XLOC_008835	F01D5.10	II:14017835-14020945	N2-OP50-no2	N2-OG1RF-no2	OK	0.27258	0.864119	1.66455	1.58452	0.00295	0.0163702	yes
XLOC_008844	XLOC_008844	Y39G8C.2	II:14095451-14097390	N2-OP50-no2	N2-OG1RF-no2	OK	0.265345	1.24185	2.22656	1.80697	0.00095	0.00708609	yes
XLOC_008846	XLOC_008846	cpg-7	II:14104772-14110651	N2-OP50-no2	N2-OG1RF-no2	OK	7.67438	26.8786	1.80834	2.18439	0.0001	0.00120596	yes
XLOC_008847	XLOC_008847	K09E4.4	II:14114211-14122165	N2-OP50-no2	N2-OG1RF-no2	OK	1.17354	2.47571	1.07697	1.52532	0.0024	0.0141825	yes
XLOC_008854	XLOC_008854	eat-2	II:14166881-14171648	N2-OP50-no2	N2-OG1RF-no2	OK	0.219448	0.804782	1.87472	1.87277	0.0003	0.00289611	yes
XLOC_008855	XLOC_008855	Y48B6A.5	II:14172836-14175174	N2-OP50-no2	N2-OG1RF-no2	OK	0.355919	2.11133	2.56853	2.6405	5e-05	0.000666724	yes
XLOC_008878	XLOC_008878	kbp-3	II:14389234-14390078	N2-OP50-no2	N2-OG1RF-no2	OK	198.99	102.398	-0.958507	-2.02111	5e-05	0.000666724	yes
XLOC_008882	XLOC_008882	plx-2	II:14417887-14424891	N2-OP50-no2	N2-OG1RF-no2	OK	1.03493	3.45513	1.73921	2.89693	5e-05	0.000666724	yes
XLOC_008890	XLOC_008890	usp-14	II:14485623-14488688	N2-OP50-no2	N2-OG1RF-no2	OK	149.581	94.69	-0.659646	-1.56654	0.00135	0.00919195	yes
XLOC_008891	XLOC_008891	cysl-2	II:14489801-14494514	N2-OP50-no2	N2-OG1RF-no2	OK	27.1122	48.8773	0.850222	1.32967	0.00855	0.0355684	yes
XLOC_008900	XLOC_008900	clec-147	II:14535446-14537579	N2-OP50-no2	N2-OG1RF-no2	OK	4.70395	9.83536	1.06411	1.55234	0.0019	0.0119238	yes
XLOC_008902	XLOC_008902	gcy-29	II:14540818-14548791	N2-OP50-no2	N2-OG1RF-no2	OK	0.0484574	0.488603	3.33387	2.85895	0.0002	0.00212688	yes
XLOC_008922	XLOC_008922	npr-34	II:14734409-14739243	N2-OP50-no2	N2-OG1RF-no2	OK	0.35354	0.856579	1.27671	1.43058	0.0057	0.0266035	yes
XLOC_008924	XLOC_008924	tac-1	II:14752886-14753894	N2-OP50-no2	N2-OG1RF-no2	OK	151.045	103.37	-0.547158	-1.28483	0.01085	0.0423648	yes
XLOC_008927	XLOC_008927	Y54E2A.9	II:14785175-14786003	N2-OP50-no2	N2-OG1RF-no2	OK	0.415872	2.03209	2.28875	1.8011	0.0013	0.00892655	yes
XLOC_008945	XLOC_008945	Y53F4B.45	II:15037988-15048907	N2-OP50-no2	N2-OG1RF-no2	OK	9.74241	128.702	3.72362	3.72598	5e-05	0.000666724	yes
XLOC_008951	XLOC_008951	Y53F4B.38	II:15118281-15118951	N2-OP50-no2	N2-OG1RF-no2	OK	1.63353	0.516498	-1.66116	-1.44887	0.00705	0.030934	yes
XLOC_008954	XLOC_008954	Y53F4B.24	II:15131565-15134367	N2-OP50-no2	N2-OG1RF-no2	OK	0.115435	0.550214	2.25292	1.61107	0.0076	0.0327404	yes
XLOC_008984	XLOC_008984	C29F9.6	III:114902-116913	N2-OP50-no2	N2-OG1RF-no2	OK	0.313283	1.00528	1.68206	1.50858	0.0016	0.0104061	yes
XLOC_008999	XLOC_008999	F40G9.6	III:179541-180347	N2-OP50-no2	N2-OG1RF-no2	OK	0.628183	1.64897	1.39231	1.29919	0.01325	0.0489417	yes
XLOC_009004	XLOC_009004	cox-17	III:190983-191981	N2-OP50-no2	N2-OG1RF-no2	OK	74.6798	30.7536	-1.27997	-2.01107	5e-05	0.000666724	yes
XLOC_009006	XLOC_009006	F40G9.17	III:194459-210063	N2-OP50-no2	N2-OG1RF-no2	OK	39.096	23.3747	-0.742077	-1.41347	0.0043	0.0217659	yes
XLOC_009020	XLOC_009020	Y50D7A.10	III:315459-321724	N2-OP50-no2	N2-OG1RF-no2	OK	63.6884	39.9802	-0.671743	-1.22535	0.01335	0.0491694	yes
XLOC_009022	XLOC_009022	pll-1	III:365948-377558	N2-OP50-no2	N2-OG1RF-no2	OK	1.44276	2.66047	0.882852	1.36871	0.0073	0.0317323	yes
XLOC_009024	XLOC_009024	Y55B1BL.1	III:402449-405614	N2-OP50-no2	N2-OG1RF-no2	OK	14.1624	37.0425	1.38712	2.42274	5e-05	0.000666724	yes
XLOC_009029	XLOC_009029	mat-3	III:475453-482323	N2-OP50-no2	N2-OG1RF-no2	OK	39.3057	26.175	-0.586546	-1.33668	0.0067	0.0299273	yes
XLOC_009050	XLOC_009050	ptl-1	III:763809-771390	N2-OP50-no2	N2-OG1RF-no2	OK	3.30585	8.96644	1.43952	2.28675	5e-05	0.000666724	yes
XLOC_009058	XLOC_009058	daf-7	III:811827-813764	N2-OP50-no2	N2-OG1RF-no2	OK	3.02929	5.59642	0.885526	1.36609	0.00725	0.0316132	yes
XLOC_009063	XLOC_009063	zip-2	III:833857-835814	N2-OP50-no2	N2-OG1RF-no2	OK	94.2645	154.439	0.712253	1.66789	0.00115	0.00817376	yes
XLOC_009068	XLOC_009068	K02F3.12	III:856574-860091	N2-OP50-no2	N2-OG1RF-no2	OK	52.473	31.5365	-0.734554	-1.69738	0.0007	0.00556672	yes
XLOC_009069	XLOC_009069	exos-4.2	III:860197-861299	N2-OP50-no2	N2-OG1RF-no2	OK	101.125	59.4681	-0.765947	-1.72325	0.0007	0.00556672	yes
XLOC_009070	XLOC_009070	arx-4	III:862305-865399	N2-OP50-no2	N2-OG1RF-no2	OK	89.6659	55.5635	-0.690423	-1.56486	0.0014	0.0094281	yes
XLOC_009079	XLOC_009079	T12B5.14	III:954872-955304	N2-OP50-no2	N2-OG1RF-no2	OK	6.40721	1.50131	-2.09347	-2.04734	0.00035	0.00325229	yes
XLOC_009083	XLOC_009083	trp-2	III:991880-1001907	N2-OP50-no2	N2-OG1RF-no2	OK	1.21175	2.3712	0.968526	1.36556	0.0077	0.0330049	yes
XLOC_009084	XLOC_009084	clec-150	III:1002706-1006247	N2-OP50-no2	N2-OG1RF-no2	OK	195.488	128.43	-0.606103	-1.36924	0.0058	0.0269151	yes
XLOC_009086	XLOC_009086	Y34F4.2	III:1010534-1011374	N2-OP50-no2	N2-OG1RF-no2	OK	7.61403	1.39147	-2.45205	-2.62692	5e-05	0.000666724	yes
XLOC_009103	XLOC_009103	cdh-12	III:1152043-1181143	N2-OP50-no2	N2-OG1RF-no2	OK	0.51178	1.07678	1.07313	1.59837	0.00165	0.0106458	yes
XLOC_009112	XLOC_009112	Y119D3B.21	III:1214951-1215287	N2-OP50-no2	N2-OG1RF-no2	OK	1076.71	402.323	-1.42021	-3.01506	5e-05	0.000666724	yes
XLOC_009117	XLOC_009117	fbxa-61	III:1239283-1242799	N2-OP50-no2	N2-OG1RF-no2	OK	1.84878	3.84442	1.0562	1.33987	0.006	0.027668	yes
XLOC_009124	XLOC_009124	fbxa-37	III:1285015-1287140	N2-OP50-no2	N2-OG1RF-no2	OK	1.55285	3.21582	1.05027	1.28142	0.0109	0.0424954	yes
XLOC_009136	XLOC_009136	linc-24	III:1370494-1371568	N2-OP50-no2	N2-OG1RF-no2	OK	1.12512	3.06832	1.44736	1.38864	0.00765	0.0328822	yes
XLOC_009141	XLOC_009141	Y82E9BR.23	III:1401965-1403319	N2-OP50-no2	N2-OG1RF-no2	OK	0.833246	3.07571	1.88411	2.00553	0.0002	0.00212688	yes
XLOC_009142	XLOC_009142	Y82E9BR.21	III:1404791-1406265	N2-OP50-no2	N2-OG1RF-no2	OK	1.53616	4.43063	1.52818	1.8703	0.00025	0.0025111	yes
XLOC_009146	XLOC_009146	Y82E9BR.2	III:1439095-1443382	N2-OP50-no2	N2-OG1RF-no2	OK	11.6239	7.15459	-0.700153	-1.27923	0.0099	0.0395897	yes
XLOC_009164	XLOC_009164	hsp-60	III:1619741-1625920	N2-OP50-no2	N2-OG1RF-no2	OK	240.759	145.549	-0.726089	-1.59977	0.0014	0.0094281	yes
XLOC_009170	XLOC_009170	Y22D7AR.2	III:1705945-1713729	N2-OP50-no2	N2-OG1RF-no2	OK	0.428973	0.854015	0.993376	1.31004	0.009	0.0369017	yes
XLOC_009174	XLOC_009174	cnc-6	III:1763523-1764901	N2-OP50-no2	N2-OG1RF-no2	OK	0.162277	1.57822	3.28177	1.98969	0.01045	0.0412003	yes
XLOC_009178	XLOC_009178	rimb-1	III:1789083-1807146	N2-OP50-no2	N2-OG1RF-no2	OK	2.79518	4.87911	0.803675	1.46423	0.00245	0.0143895	yes
XLOC_009188	XLOC_009188	ddp-1	III:1859887-1860374	N2-OP50-no2	N2-OG1RF-no2	OK	236.06	139.298	-0.76098	-1.59869	0.00125	0.00868005	yes
XLOC_009193	XLOC_009193	B0524.2	III:1894057-1899856	N2-OP50-no2	N2-OG1RF-no2	OK	0.0628344	0.519975	3.04881	2.02529	0.00855	0.0355684	yes
XLOC_009223	XLOC_009223	C39B5.5	III:2208269-2211296	N2-OP50-no2	N2-OG1RF-no2	OK	7.62804	3.11337	-1.29284	-1.64192	0.0023	0.0137286	yes
XLOC_009224	XLOC_009224	C39B5.14	III:2211419-2217095	N2-OP50-no2	N2-OG1RF-no2	OK	0.223969	1.66703	2.89591	2.72867	0.0001	0.00120596	yes
XLOC_009237	XLOC_009237	Y54F10BM.3	III:2277278-2289992	N2-OP50-no2	N2-OG1RF-no2	OK	0.775494	2.20758	1.50928	1.77523	0.0013	0.00892655	yes
XLOC_009243	XLOC_009243	phf-5	III:2343570-2346581	N2-OP50-no2	N2-OG1RF-no2	OK	115.094	67.8646	-0.762079	-1.39754	0.00555	0.0261252	yes
XLOC_009250	XLOC_009250	W04B5.3	III:2418344-2423910	N2-OP50-no2	N2-OG1RF-no2	OK	25.1736	39.5794	0.652837	1.39395	0.00495	0.0239983	yes
XLOC_009252	XLOC_009252	W04B5.2	III:2424354-2427738	N2-OP50-no2	N2-OG1RF-no2	OK	1.35227	4.44126	1.71559	2.17709	5e-05	0.000666724	yes
XLOC_009253	XLOC_009253	W04B5.1	III:2428203-2429430	N2-OP50-no2	N2-OG1RF-no2	OK	2.39672	8.12243	1.76085	2.2803	5e-05	0.000666724	yes
XLOC_009258	XLOC_009258	E02H9.2	III:2465473-2466800	N2-OP50-no2	N2-OG1RF-no2	OK	1.04261	2.55638	1.29391	1.41244	0.00525	0.0250891	yes
XLOC_009265	XLOC_009265	feh-1	III:2549926-2560686	N2-OP50-no2	N2-OG1RF-no2	OK	1.75486	5.90092	1.74959	2.70119	5e-05	0.000666724	yes
XLOC_009273	XLOC_009273	Y71H2B.4	III:2618938-2619381	N2-OP50-no2	N2-OG1RF-no2	OK	129.077	78.6786	-0.71419	-1.3731	0.00635	0.0288497	yes
XLOC_009294	XLOC_009294	Y71H2AM.2	III:2819281-2824667	N2-OP50-no2	N2-OG1RF-no2	OK	77.8435	49.2875	-0.659353	-1.40572	0.0053	0.0252497	yes
XLOC_009296	XLOC_009296	Y71H2AR.1	III:2834662-2836261	N2-OP50-no2	N2-OG1RF-no2	OK	98.1193	58.4276	-0.747887	-1.50877	0.00315	0.0172254	yes
XLOC_009298	XLOC_009298	H34I24.2	III:2842043-2845197	N2-OP50-no2	N2-OG1RF-no2	OK	59.7463	161.752	1.43686	3.35101	5e-05	0.000666724	yes
XLOC_009301	XLOC_009301	F56F11.4	III:2855553-2865386	N2-OP50-no2	N2-OG1RF-no2	OK	58.3606	32.3928	-0.84932	-1.92879	0.0001	0.00120596	yes
XLOC_009302	XLOC_009302	klf-1	III:2874817-2880728	N2-OP50-no2	N2-OG1RF-no2	OK	6.70707	15.1595	1.17646	2.18349	5e-05	0.000666724	yes
XLOC_009308	XLOC_009308	cdh-1	III:2910969-2935606	N2-OP50-no2	N2-OG1RF-no2	OK	1.61838	2.86314	0.823046	1.51098	0.0036	0.0190171	yes
XLOC_009314	XLOC_009314	Y55D5A.1	III:2982413-2988251	N2-OP50-no2	N2-OG1RF-no2	OK	2.49978	5.27381	1.07704	1.43164	0.0056	0.0263043	yes
XLOC_009317	XLOC_009317	H06I04.5	III:3052915-3057604	N2-OP50-no2	N2-OG1RF-no2	OK	0.0677727	0.45403	2.74401	2.36877	5e-05	0.000666724	yes
XLOC_009337	XLOC_009337	C44B11.1	III:3155267-3158393	N2-OP50-no2	N2-OG1RF-no2	OK	0.211356	1.19404	2.4981	1.90936	0.0066	0.0295837	yes
XLOC_009338	XLOC_009338	R148.5	III:3166284-3171214	N2-OP50-no2	N2-OG1RF-no2	OK	8.89955	16.1172	0.856797	1.63286	0.0014	0.0094281	yes
XLOC_009342	XLOC_009342	mks-1	III:3186699-3192206	N2-OP50-no2	N2-OG1RF-no2	OK	0.510935	1.17084	1.19633	1.25004	0.013	0.048215	yes
XLOC_009347	XLOC_009347	Y53G8AL.1	III:3233101-3241297	N2-OP50-no2	N2-OG1RF-no2	OK	0.527241	1.11419	1.07946	1.37346	0.0055	0.0259375	yes
XLOC_009352	XLOC_009352	Y53G8AR.6	III:3294742-3297166	N2-OP50-no2	N2-OG1RF-no2	OK	53.0197	35.2053	-0.590735	-1.32648	0.0073	0.0317323	yes
XLOC_009358	XLOC_009358	gei-1	III:3344874-3370209	N2-OP50-no2	N2-OG1RF-no2	OK	3.61449	9.62237	1.4126	2.55377	5e-05	0.000666724	yes
XLOC_009365	XLOC_009365	cri-3	III:3396584-3397675	N2-OP50-no2	N2-OG1RF-no2	OK	219.195	136.58	-0.682469	-1.61866	0.0012	0.00842025	yes
XLOC_009367	XLOC_009367	F59A2.5	III:3404876-3405468	N2-OP50-no2	N2-OG1RF-no2	OK	67.8466	40.8771	-0.730983	-1.28526	0.00965	0.0388119	yes
XLOC_009390	XLOC_009390	ptp-1	III:3590733-3611993	N2-OP50-no2	N2-OG1RF-no2	OK	3.32229	9.22898	1.47399	2.52273	5e-05	0.000666724	yes
XLOC_009398	XLOC_009398	linc-82	III:3664857-3667041	N2-OP50-no2	N2-OG1RF-no2	OK	0.0868526	0.689728	2.98939	2.10967	0.005	0.0241722	yes
XLOC_009401	XLOC_009401	C14B1.2	III:3702281-3703172	N2-OP50-no2	N2-OG1RF-no2	OK	189.135	103.315	-0.872369	-2.01146	0.0002	0.00212688	yes
XLOC_009417	XLOC_009417	cyp-25A1	III:3832599-3834589	N2-OP50-no2	N2-OG1RF-no2	OK	6.12291	1.10086	-2.47559	-3.36603	5e-05	0.000666724	yes
XLOC_009418	XLOC_009418	cyp-25A2	III:3835220-3837150	N2-OP50-no2	N2-OG1RF-no2	OK	15.9376	6.50596	-1.2926	-2.2913	5e-05	0.000666724	yes
XLOC_009429	XLOC_009429	F37A8.1	III:3928456-3929146	N2-OP50-no2	N2-OG1RF-no2	OK	0.273885	1.43774	2.39216	1.68822	0.0074	0.0320583	yes
XLOC_009431	XLOC_009431	F37A8.5	III:3956623-3958091	N2-OP50-no2	N2-OG1RF-no2	OK	2.9442	10.8014	1.87527	2.73642	5e-05	0.000666724	yes
XLOC_009446	XLOC_009446	unc-79	III:4066716-4082795	N2-OP50-no2	N2-OG1RF-no2	OK	0.975428	2.5925	1.41023	1.92304	0.0002	0.00212688	yes
XLOC_009447	XLOC_009447	C03C10.2	III:4091076-4093296	N2-OP50-no2	N2-OG1RF-no2	OK	0.19165	0.631103	1.7194	1.37908	0.00935	0.0379525	yes
XLOC_009450	XLOC_009450	har-1	III:4152053-4152912	N2-OP50-no2	N2-OG1RF-no2	OK	245.026	162.315	-0.594144	-1.3804	0.00615	0.0281655	yes
XLOC_009453	XLOC_009453	C16C10.4	III:4171264-4172180	N2-OP50-no2	N2-OG1RF-no2	OK	165.85	109.302	-0.601566	-1.37058	0.00585	0.0271144	yes
XLOC_009455	XLOC_009455	R74.2	III:4188254-4189287	N2-OP50-no2	N2-OG1RF-no2	OK	0.945925	3.95391	2.06348	2.34037	5e-05	0.000666724	yes
XLOC_009460	XLOC_009460	R74.8	III:4206276-4208265	N2-OP50-no2	N2-OG1RF-no2	OK	142.496	98.7541	-0.529008	-1.25751	0.01075	0.0420384	yes
XLOC_009472	XLOC_009472	B0285.4	III:4343460-4345222	N2-OP50-no2	N2-OG1RF-no2	OK	57.49	38.3225	-0.585117	-1.28507	0.009	0.0369017	yes
XLOC_009480	XLOC_009480	ckb-2	III:4367831-4370160	N2-OP50-no2	N2-OG1RF-no2	OK	15.2193	5.41513	-1.49083	-2.42909	5e-05	0.000666724	yes
XLOC_009488	XLOC_009488	R07E5.4	III:4394793-4396616	N2-OP50-no2	N2-OG1RF-no2	OK	17.4217	4.63668	-1.90973	-2.89826	5e-05	0.000666724	yes
XLOC_009490	XLOC_009490	R07E5.6	III:4398812-4400942	N2-OP50-no2	N2-OG1RF-no2	OK	0.287447	1.57545	2.4544	2.55387	5e-05	0.000666724	yes
XLOC_009491	XLOC_009491	R07E5.15	III:4401457-4402505	N2-OP50-no2	N2-OG1RF-no2	OK	0.969501	4.11786	2.08658	2.3226	5e-05	0.000666724	yes
XLOC_009495	XLOC_009495	R07E5.1	III:4408550-4412217	N2-OP50-no2	N2-OG1RF-no2	OK	35.0698	24.0824	-0.542251	-1.24133	0.01195	0.0453369	yes
XLOC_009496	XLOC_009496	R07E5.13	III:4413456-4415226	N2-OP50-no2	N2-OG1RF-no2	OK	210.902	86.3783	-1.28783	-2.55736	5e-05	0.000666724	yes
XLOC_009509	XLOC_009509	F56F3.4	III:4468877-4470809	N2-OP50-no2	N2-OG1RF-no2	OK	0.46097	1.78489	1.95309	2.11533	5e-05	0.000666724	yes
XLOC_009518	XLOC_009518	cisd-3.1	III:4542880-4546025	N2-OP50-no2	N2-OG1RF-no2	OK	74.5448	40.0999	-0.894509	-1.78295	0.0006	0.00494526	yes
XLOC_009529	XLOC_009529	F35G12.11	III:4593175-4594426	N2-OP50-no2	N2-OG1RF-no2	OK	103.24	45.0942	-1.195	-1.8142	0.00015	0.00168728	yes
XLOC_009544	XLOC_009544	cdka-1	III:4658738-4662675	N2-OP50-no2	N2-OG1RF-no2	OK	2.48302	5.2226	1.07267	1.58247	0.00225	0.0135141	yes
XLOC_009553	XLOC_009553	tag-189	III:4705412-4706950	N2-OP50-no2	N2-OG1RF-no2	OK	36.3854	23.4228	-0.635448	-1.28344	0.011	0.0427552	yes
XLOC_009554	XLOC_009554	T04A8.13	III:4706977-4708434	N2-OP50-no2	N2-OG1RF-no2	OK	0.256098	0.847413	1.72637	1.5151	0.01115	0.0431204	yes
XLOC_009556	XLOC_009556	acy-1	III:4722211-4730870	N2-OP50-no2	N2-OG1RF-no2	OK	1.88767	4.28671	1.18327	2.04339	0.0001	0.00120596	yes
XLOC_009557	XLOC_009557	F17C8.3	III:4731937-4734092	N2-OP50-no2	N2-OG1RF-no2	OK	1.61926	3.54292	1.12961	1.47185	0.00365	0.0192548	yes
XLOC_009562	XLOC_009562	col-89	III:4748179-4749156	N2-OP50-no2	N2-OG1RF-no2	OK	0.967184	2.64848	1.4533	1.5861	0.00335	0.0179992	yes
XLOC_009565	XLOC_009565	B0393.3	III:4757247-4759731	N2-OP50-no2	N2-OG1RF-no2	OK	125.891	82.643	-0.607207	-1.42671	0.0041	0.0209813	yes
XLOC_009568	XLOC_009568	B0393.5	III:4765832-4778065	N2-OP50-no2	N2-OG1RF-no2	OK	0.600338	2.4347	2.0199	2.81561	5e-05	0.000666724	yes
XLOC_009584	XLOC_009584	F26A1.1	III:4850507-4851914	N2-OP50-no2	N2-OG1RF-no2	OK	103.573	62.7552	-0.722841	-1.6318	0.001	0.00734862	yes
XLOC_009585	XLOC_009585	ced-4	III:4852324-4855180	N2-OP50-no2	N2-OG1RF-no2	OK	30.8171	20.381	-0.596505	-1.30755	0.0103	0.0407551	yes
XLOC_009589	XLOC_009589	C35D10.5	III:4862351-4863425	N2-OP50-no2	N2-OG1RF-no2	OK	41.1917	26.4913	-0.636833	-1.27424	0.01075	0.0420384	yes
XLOC_009590	XLOC_009590	coq-8	III:4863426-4866950	N2-OP50-no2	N2-OG1RF-no2	OK	46.5502	31.5615	-0.56062	-1.30132	0.0068	0.0301987	yes
XLOC_009593	XLOC_009593	gipc-1	III:4870777-4872049	N2-OP50-no2	N2-OG1RF-no2	OK	3.72455	15.1517	2.02434	3.10761	5e-05	0.000666724	yes
XLOC_009595	XLOC_009595	arx-6	III:4878657-4879697	N2-OP50-no2	N2-OG1RF-no2	OK	97.8903	65.9876	-0.568973	-1.26803	0.01195	0.0453369	yes
XLOC_009596	XLOC_009596	C35D10.1	III:4879699-4881497	N2-OP50-no2	N2-OG1RF-no2	OK	92.4189	57.98	-0.672631	-1.51064	0.00235	0.0139406	yes
XLOC_009603	XLOC_009603	fsn-1	III:4937318-4939507	N2-OP50-no2	N2-OG1RF-no2	OK	101.966	70.734	-0.527614	-1.24807	0.0114	0.043801	yes
XLOC_009610	XLOC_009610	nca-2	III:4965660-4979729	N2-OP50-no2	N2-OG1RF-no2	OK	0.323016	0.828578	1.35903	1.77346	0.0006	0.00494526	yes
XLOC_009615	XLOC_009615	mdt-11	III:5021225-5021958	N2-OP50-no2	N2-OG1RF-no2	OK	58.3491	34.6585	-0.751498	-1.43928	0.0039	0.0202337	yes
XLOC_009624	XLOC_009624	C45G9.4	III:5062705-5063862	N2-OP50-no2	N2-OG1RF-no2	OK	0.0985852	0.835117	3.08254	2.16196	0.00735	0.0319136	yes
XLOC_009627	XLOC_009627	alh-1	III:5077764-5080674	N2-OP50-no2	N2-OG1RF-no2	OK	165.613	319.379	0.947454	2.16882	5e-05	0.000666724	yes
XLOC_009631	XLOC_009631	dpy-17	III:5107329-5108589	N2-OP50-no2	N2-OG1RF-no2	OK	49.8353	173.46	1.79936	3.85871	5e-05	0.000666724	yes
XLOC_009636	XLOC_009636	K10D2.5	III:5172734-5173336	N2-OP50-no2	N2-OG1RF-no2	OK	83.2444	44.7001	-0.897075	-1.72154	0.00045	0.00397965	yes
XLOC_009637	XLOC_009637	emb-1	III:5173436-5173811	N2-OP50-no2	N2-OG1RF-no2	OK	174.685	96.0168	-0.863394	-1.58953	0.0018	0.0114126	yes
XLOC_009638	XLOC_009638	cid-1	III:5173944-5180510	N2-OP50-no2	N2-OG1RF-no2	OK	44.0142	29.9822	-0.553865	-1.29892	0.008	0.033941	yes
XLOC_009641	XLOC_009641	K10D2.8	III:5188725-5190175	N2-OP50-no2	N2-OG1RF-no2	OK	0.740068	2.51438	1.76448	1.92309	0.00045	0.00397965	yes
XLOC_009643	XLOC_009643	ZC155.8	III:5211219-5211518	N2-OP50-no2	N2-OG1RF-no2	OK	22.3085	4.76188	-2.22799	-2.16177	5e-05	0.000666724	yes
XLOC_009651	XLOC_009651	gop-2	III:5259022-5260510	N2-OP50-no2	N2-OG1RF-no2	OK	52.8865	34.1354	-0.631632	-1.38032	0.00485	0.0236551	yes
XLOC_009656	XLOC_009656	toc-1	III:5275224-5277801	N2-OP50-no2	N2-OG1RF-no2	OK	50.3608	30.2494	-0.735397	-1.69758	0.00075	0.00588526	yes
XLOC_009674	XLOC_009674	lon-1	III:5474477-5478382	N2-OP50-no2	N2-OG1RF-no2	OK	48.4407	32.3735	-0.581404	-1.27006	0.01065	0.0417854	yes
XLOC_009679	XLOC_009679	R02F2.1	III:5501860-5506397	N2-OP50-no2	N2-OG1RF-no2	OK	196.903	300.716	0.610917	1.37532	0.0065	0.029289	yes
XLOC_009683	XLOC_009683	dex-1	III:5526070-5535481	N2-OP50-no2	N2-OG1RF-no2	OK	2.32581	4.1671	0.841313	1.42348	0.00485	0.0236551	yes
XLOC_009685	XLOC_009685	F09F7.5	III:5547067-5552115	N2-OP50-no2	N2-OG1RF-no2	OK	7.85971	19.6537	1.32225	1.93452	0.00095	0.00708609	yes
XLOC_009686	XLOC_009686	F09F7.4	III:5555403-5557318	N2-OP50-no2	N2-OG1RF-no2	OK	223.273	48.9745	-2.1887	-5.10086	5e-05	0.000666724	yes
XLOC_009687	XLOC_009687	rpc-2	III:5557343-5564837	N2-OP50-no2	N2-OG1RF-no2	OK	68.8528	46.3084	-0.572241	-1.35291	0.00615	0.0281655	yes
XLOC_009691	XLOC_009691	F56D2.3	III:5584686-5587049	N2-OP50-no2	N2-OG1RF-no2	OK	0.889468	3.51138	1.98102	2.35462	5e-05	0.000666724	yes
XLOC_009700	XLOC_009700	basl-1	III:5614971-5617272	N2-OP50-no2	N2-OG1RF-no2	OK	0.244163	1.41562	2.53552	2.50096	5e-05	0.000666724	yes
XLOC_009704	XLOC_009704	ckk-1	III:5635478-5654558	N2-OP50-no2	N2-OG1RF-no2	OK	1.49945	3.66491	1.28934	1.8528	0.0003	0.00289611	yes
XLOC_009712	XLOC_009712	B0336.5	III:5692919-5693938	N2-OP50-no2	N2-OG1RF-no2	OK	80.6304	53.0186	-0.604827	-1.33577	0.00875	0.0361949	yes
XLOC_009720	XLOC_009720	egg-1	III:5728179-5731011	N2-OP50-no2	N2-OG1RF-no2	OK	413.83	276.312	-0.582739	-1.28867	0.0109	0.0424954	yes
XLOC_009727	XLOC_009727	ida-1	III:5755538-5765815	N2-OP50-no2	N2-OG1RF-no2	OK	11.1579	31.1869	1.48287	3.16823	5e-05	0.000666724	yes
XLOC_009731	XLOC_009731	cutl-23	III:5770184-5774583	N2-OP50-no2	N2-OG1RF-no2	OK	0.315229	1.22987	1.96403	2.28944	5e-05	0.000666724	yes
XLOC_009737	XLOC_009737	R12B2.3	III:5805562-5806979	N2-OP50-no2	N2-OG1RF-no2	OK	0.214669	0.890378	2.05231	1.55502	0.01315	0.0486658	yes
XLOC_009746	XLOC_009746	alh-9	III:5856037-5859185	N2-OP50-no2	N2-OG1RF-no2	OK	87.4253	43.2539	-1.01522	-2.29697	5e-05	0.000666724	yes
XLOC_009751	XLOC_009751	F01F1.2	III:5878520-5879413	N2-OP50-no2	N2-OG1RF-no2	OK	106.73	58.06	-0.878347	-1.86811	0.0001	0.00120596	yes
XLOC_009758	XLOC_009758	bcl-7	III:5926059-5932953	N2-OP50-no2	N2-OG1RF-no2	OK	77.9149	46.4949	-0.744827	-1.55231	0.002	0.0124398	yes
XLOC_009778	XLOC_009778	F40H6.1	III:6057056-6058446	N2-OP50-no2	N2-OG1RF-no2	OK	0.600862	3.26434	2.44168	2.10297	0.0006	0.00494526	yes
XLOC_009790	XLOC_009790	nfm-1	III:6159841-6164573	N2-OP50-no2	N2-OG1RF-no2	OK	6.40713	12.5291	0.967533	1.86286	0.00035	0.00325229	yes
XLOC_009796	XLOC_009796	C23G10.1	III:6209205-6212884	N2-OP50-no2	N2-OG1RF-no2	OK	0.309693	0.898909	1.53734	1.44485	0.0066	0.0295837	yes
XLOC_009816	XLOC_009816	nfx-1	III:6375378-6379177	N2-OP50-no2	N2-OG1RF-no2	OK	89.4648	53.3078	-0.746974	-1.7461	0.0004	0.00364645	yes
XLOC_009817	XLOC_009817	C16A3.6	III:6379448-6380674	N2-OP50-no2	N2-OG1RF-no2	OK	80.939	129.35	0.676374	1.55299	0.0019	0.0119238	yes
XLOC_009823	XLOC_009823	let-756	III:6407128-6410018	N2-OP50-no2	N2-OG1RF-no2	OK	3.4789	6.65771	0.936396	1.50597	0.00315	0.0172254	yes
XLOC_009824	XLOC_009824	txdc-9	III:6432180-6433153	N2-OP50-no2	N2-OG1RF-no2	OK	102.106	58.4257	-0.80539	-1.76017	0.00045	0.00397965	yes
XLOC_009836	XLOC_009836	F23F12.8	III:6483217-6488875	N2-OP50-no2	N2-OG1RF-no2	OK	0.236718	0.581834	1.29744	1.45736	0.0044	0.0221049	yes
XLOC_009837	XLOC_009837	rpt-3	III:6489794-6491284	N2-OP50-no2	N2-OG1RF-no2	OK	184.904	117.974	-0.648308	-1.53662	0.0017	0.0108998	yes
XLOC_009839	XLOC_009839	F23F12.13	III:6495676-6498177	N2-OP50-no2	N2-OG1RF-no2	OK	0.703648	1.77291	1.3332	1.57292	0.00255	0.0148017	yes
XLOC_009841	XLOC_009841	F23F12.3	III:6500542-6507717	N2-OP50-no2	N2-OG1RF-no2	OK	2.52078	0.390699	-2.68974	-2.84359	5e-05	0.000666724	yes
XLOC_009850	XLOC_009850	ddo-3	III:6587863-6592175	N2-OP50-no2	N2-OG1RF-no2	OK	112.775	69.1897	-0.704816	-1.3561	0.00685	0.0303594	yes
XLOC_009852	XLOC_009852	F20H11.4	III:6608403-6610392	N2-OP50-no2	N2-OG1RF-no2	OK	0.606716	1.34952	1.15336	1.30128	0.01245	0.0467498	yes
XLOC_009854	XLOC_009854	ctsa-2	III:6612522-6615134	N2-OP50-no2	N2-OG1RF-no2	OK	33.6942	111.942	1.73217	3.7908	5e-05	0.000666724	yes
XLOC_009863	XLOC_009863	F37A4.4	III:6711943-6718021	N2-OP50-no2	N2-OG1RF-no2	OK	0.22353	1.10561	2.3063	2.16607	0.0012	0.00842025	yes
XLOC_009865	XLOC_009865	F37A4.2	III:6722497-6723285	N2-OP50-no2	N2-OG1RF-no2	OK	110.624	62.8605	-0.815441	-1.74434	0.00045	0.00397965	yes
XLOC_009867	XLOC_009867	Y102E9.2	III:6725788-6728058	N2-OP50-no2	N2-OG1RF-no2	OK	111.59	76.3915	-0.546721	-1.29599	0.00945	0.0382172	yes
XLOC_009871	XLOC_009871	dig-1	III:6746307-6794764	N2-OP50-no2	N2-OG1RF-no2	OK	1.74972	2.63282	0.589484	1.31244	0.0087	0.0360559	yes
XLOC_009875	XLOC_009875	lim-8	III:6802787-6816110	N2-OP50-no2	N2-OG1RF-no2	OK	3.6394	10.0487	1.46523	2.71542	5e-05	0.000666724	yes
XLOC_009885	XLOC_009885	K04C2.8,kbp-1	III:6869625-6871125	N2-OP50-no2	N2-OG1RF-no2	OK	98.0636	55.5134	-0.820882	-1.62436	0.0006	0.00494526	yes
XLOC_009897	XLOC_009897	inf-1	III:6930038-6931953	N2-OP50-no2	N2-OG1RF-no2	OK	444.308	280.641	-0.662832	-1.45132	0.00385	0.0200487	yes
XLOC_009900	XLOC_009900	F57B9.3	III:6939887-6941736	N2-OP50-no2	N2-OG1RF-no2	OK	0.169973	0.67241	1.98404	1.67841	0.00375	0.0196342	yes
XLOC_009907	XLOC_009907	rfc-4	III:6972209-6973722	N2-OP50-no2	N2-OG1RF-no2	OK	145.853	99.4321	-0.552732	-1.30046	0.00815	0.0343972	yes
XLOC_009908	XLOC_009908	F31E3.2	III:6974342-6978025	N2-OP50-no2	N2-OG1RF-no2	OK	1.3291	3.05839	1.20232	1.58061	0.0026	0.0150014	yes
XLOC_009913	XLOC_009913	lgc-38	III:7009145-7019574	N2-OP50-no2	N2-OG1RF-no2	OK	0.411049	0.885377	1.10698	1.20474	0.01285	0.0478085	yes
XLOC_009918	XLOC_009918	R01H2.2	III:7056577-7058496	N2-OP50-no2	N2-OG1RF-no2	OK	0.105055	0.532321	2.34116	1.75849	0.00615	0.0281655	yes
XLOC_009923	XLOC_009923	ZK418.2	III:7091341-7093415	N2-OP50-no2	N2-OG1RF-no2	OK	0.184183	0.961893	2.38473	2.09644	0.0004	0.00364645	yes
XLOC_009950	XLOC_009950	R151.2	III:7209966-7215111	N2-OP50-no2	N2-OG1RF-no2	OK	169.549	109.729	-0.627761	-1.49295	0.00235	0.0139406	yes
XLOC_009952	XLOC_009952	pars-1	III:7239026-7241284	N2-OP50-no2	N2-OG1RF-no2	OK	119.61	82.0567	-0.54365	-1.27567	0.01005	0.0399817	yes
XLOC_009971	XLOC_009971	trd-1	III:7386226-7391137	N2-OP50-no2	N2-OG1RF-no2	OK	31.565	20.6915	-0.609288	-1.38627	0.0038	0.0198555	yes
XLOC_009974	XLOC_009974	Y69F12A.1	III:7456739-7458544	N2-OP50-no2	N2-OG1RF-no2	OK	0.170542	0.689815	2.01608	1.72867	0.0024	0.0141825	yes
XLOC_009992	XLOC_009992	lpd-7	III:7573349-7575269	N2-OP50-no2	N2-OG1RF-no2	OK	118.038	180.675	0.614147	1.42522	0.00455	0.0226881	yes
XLOC_010000	XLOC_010000	ZK783.6	III:7648787-7650005	N2-OP50-no2	N2-OG1RF-no2	OK	0.0985446	0.615479	2.64286	1.75241	0.0042	0.0213652	yes
XLOC_010004	XLOC_010004	C03B8.3	III:7712329-7717312	N2-OP50-no2	N2-OG1RF-no2	OK	0.701338	1.89205	1.43177	1.29899	0.01355	0.0496801	yes
XLOC_010009	XLOC_010009	ZK686.1	III:7773133-7773851	N2-OP50-no2	N2-OG1RF-no2	OK	208.161	94.0947	-1.14551	-2.31737	5e-05	0.000666724	yes
XLOC_010018	XLOC_010018	ufm-1	III:7858932-7859515	N2-OP50-no2	N2-OG1RF-no2	OK	204.487	124.17	-0.719692	-1.61192	0.00135	0.00919195	yes
XLOC_010019	XLOC_010019	tomm-7	III:7859531-7860256	N2-OP50-no2	N2-OG1RF-no2	OK	227.7	138.21	-0.720276	-1.388	0.00545	0.0257807	yes
XLOC_010020	XLOC_010020	snr-5	III:7862069-7862576	N2-OP50-no2	N2-OG1RF-no2	OK	388.141	198.255	-0.96922	-2.08543	5e-05	0.000666724	yes
XLOC_010025	XLOC_010025	best-24	III:7901032-7904473	N2-OP50-no2	N2-OG1RF-no2	OK	5.11526	10.7029	1.06512	1.92205	0.0003	0.00289611	yes
XLOC_010034	XLOC_010034	C29E4.12	III:7941059-7941613	N2-OP50-no2	N2-OG1RF-no2	OK	96.8379	55.0544	-0.814714	-1.60113	0.0012	0.00842025	yes
XLOC_010037	XLOC_010037	C29E4.15	III:7952656-7955824	N2-OP50-no2	N2-OG1RF-no2	OK	8.63157	4.23949	-1.02573	-1.34503	0.00845	0.0353243	yes
XLOC_010048	XLOC_010048	dpf-6	III:8038240-8041374	N2-OP50-no2	N2-OG1RF-no2	OK	1.28311	5.67649	2.14535	3.27378	5e-05	0.000666724	yes
XLOC_010049	XLOC_010049	K12H4.5	III:8044480-8044911	N2-OP50-no2	N2-OG1RF-no2	OK	339.975	192.412	-0.821233	-1.85574	5e-05	0.000666724	yes
XLOC_010050	XLOC_010050	K12H4.4	III:8045016-8045953	N2-OP50-no2	N2-OG1RF-no2	OK	122.148	77.1424	-0.663033	-1.47985	0.0035	0.0186489	yes
XLOC_010054	XLOC_010054	pros-1	III:8067288-8071422	N2-OP50-no2	N2-OG1RF-no2	OK	1.53537	4.01783	1.38783	1.99893	0.0002	0.00212688	yes
XLOC_010063	XLOC_010063	plk-1	III:8101347-8104076	N2-OP50-no2	N2-OG1RF-no2	OK	168.255	115.574	-0.541826	-1.24916	0.01295	0.0480527	yes
XLOC_010081	XLOC_010081	C50C3.2	III:8181932-8189372	N2-OP50-no2	N2-OG1RF-no2	OK	0.137854	0.537682	1.96362	2.35357	5e-05	0.000666724	yes
XLOC_010095	XLOC_010095	fbxl-1	III:8229724-8232561	N2-OP50-no2	N2-OG1RF-no2	OK	14.5845	23.9944	0.718261	1.49186	0.00385	0.0200487	yes
XLOC_010097	XLOC_010097	C02F5.5	III:8236145-8236906	N2-OP50-no2	N2-OG1RF-no2	OK	1.00752	4.40495	2.12831	2.10221	5e-05	0.000666724	yes
XLOC_010098	XLOC_010098	cids-1	III:8244442-8245794	N2-OP50-no2	N2-OG1RF-no2	OK	70.8782	41.9347	-0.757197	-1.69142	0.0006	0.00494526	yes
XLOC_010102	XLOC_010102	knl-1	III:8250635-8254286	N2-OP50-no2	N2-OG1RF-no2	OK	59.9114	40.6136	-0.560869	-1.31579	0.00965	0.0388119	yes
XLOC_010112	XLOC_010112	F10E9.5	III:8307591-8308438	N2-OP50-no2	N2-OG1RF-no2	OK	65.1422	33.9202	-0.941447	-1.8403	0.0004	0.00364645	yes
XLOC_010113	XLOC_010113	F10E9.4	III:8308489-8309808	N2-OP50-no2	N2-OG1RF-no2	OK	52.0125	27.4094	-0.924188	-1.89909	5e-05	0.000666724	yes
XLOC_010117	XLOC_010117	F10E9.12	III:8324684-8325609	N2-OP50-no2	N2-OG1RF-no2	OK	9.50961	23.6304	1.31319	1.88773	0.0003	0.00289611	yes
XLOC_010124	XLOC_010124	met-2	III:8375297-8380849	N2-OP50-no2	N2-OG1RF-no2	OK	44.1408	29.5763	-0.577671	-1.35861	0.0072	0.0314576	yes
XLOC_010135	XLOC_010135	rpn-3	III:8447352-8449339	N2-OP50-no2	N2-OG1RF-no2	OK	196.158	122.908	-0.674442	-1.58725	0.0014	0.0094281	yes
XLOC_010136	XLOC_010136	mrpl-32	III:8449756-8450510	N2-OP50-no2	N2-OG1RF-no2	OK	69.3857	37.4687	-0.888951	-1.73084	0.00055	0.00467075	yes
XLOC_010138	XLOC_010138	mig-39	III:8467032-8478377	N2-OP50-no2	N2-OG1RF-no2	OK	1.26098	2.47423	0.97244	1.48847	0.00405	0.0207877	yes
XLOC_010142	XLOC_010142	F42H10.2	III:8490644-8491097	N2-OP50-no2	N2-OG1RF-no2	OK	74.4369	46.4246	-0.68113	-1.23301	0.01205	0.0455815	yes
XLOC_010145	XLOC_010145	ZC21.3	III:8525077-8528614	N2-OP50-no2	N2-OG1RF-no2	OK	6.90746	17.7339	1.36028	2.33102	5e-05	0.000666724	yes
XLOC_010149	XLOC_010149	trp-1	III:8535130-8542750	N2-OP50-no2	N2-OG1RF-no2	OK	0.388004	0.895006	1.20583	1.45651	0.00465	0.0230078	yes
XLOC_010151	XLOC_010151	C02D5.4	III:8552552-8553837	N2-OP50-no2	N2-OG1RF-no2	OK	42.9571	147.322	1.778	3.82947	5e-05	0.000666724	yes
XLOC_010154	XLOC_010154	acdh-6	III:8561184-8562972	N2-OP50-no2	N2-OG1RF-no2	OK	0.271728	1.07292	1.9813	1.91127	0.0008	0.00618924	yes
XLOC_010180	XLOC_010180	mrpl-11	III:8717641-8718567	N2-OP50-no2	N2-OG1RF-no2	OK	114.794	69.9559	-0.714533	-1.55442	0.00245	0.0143895	yes
XLOC_010184	XLOC_010184	mtss-1	III:8768310-8769252	N2-OP50-no2	N2-OG1RF-no2	OK	179.424	99.6282	-0.848745	-1.89932	0.0001	0.00120596	yes
XLOC_010208	XLOC_010208	ZK643.2	III:8956481-8960693	N2-OP50-no2	N2-OG1RF-no2	OK	55.0891	31.2589	-0.817503	-1.61618	0.0014	0.0094281	yes
XLOC_010215	XLOC_010215	F59B2.11	III:9013002-9016961	N2-OP50-no2	N2-OG1RF-no2	OK	0.16677	0.5096	1.6115	1.50211	0.00475	0.0233524	yes
XLOC_010219	XLOC_010219	gst-1	III:9058903-9060183	N2-OP50-no2	N2-OG1RF-no2	OK	327.75	188.769	-0.795974	-1.86023	0.00015	0.00168728	yes
XLOC_010224	XLOC_010224	ZK507.3	III:9101362-9103110	N2-OP50-no2	N2-OG1RF-no2	OK	0.285017	0.880648	1.62752	1.44227	0.00945	0.0382172	yes
XLOC_010233	XLOC_010233	ZK512.4	III:9145324-9145976	N2-OP50-no2	N2-OG1RF-no2	OK	121.506	66.6463	-0.866426	-1.56326	0.00135	0.00919195	yes
XLOC_010249	XLOC_010249	fozi-1	III:9286050-9297394	N2-OP50-no2	N2-OG1RF-no2	OK	1.49678	5.92918	1.98597	3.19389	5e-05	0.000666724	yes
XLOC_010252	XLOC_010252	C40H1.8	III:9314712-9317365	N2-OP50-no2	N2-OG1RF-no2	OK	1.6951	18.1594	3.42128	4.95666	5e-05	0.000666724	yes
XLOC_010256	XLOC_010256	C40H1.7	III:9325047-9327135	N2-OP50-no2	N2-OG1RF-no2	OK	6.73542	16.74	1.31346	2.23389	5e-05	0.000666724	yes
XLOC_010265	XLOC_010265	K04H4.5	III:9360268-9361331	N2-OP50-no2	N2-OG1RF-no2	OK	1.05567	4.516	2.09688	2.41928	5e-05	0.000666724	yes
XLOC_010280	XLOC_010280	baf-1	III:9467456-9468066	N2-OP50-no2	N2-OG1RF-no2	OK	246.489	141.146	-0.804333	-1.80227	0.00065	0.00526709	yes
XLOC_010281	XLOC_010281	tag-342	III:9468156-9469904	N2-OP50-no2	N2-OG1RF-no2	OK	57.2638	37.4108	-0.614168	-1.33733	0.0073	0.0317323	yes
XLOC_010289	XLOC_010289	trpp-3	III:9525551-9527080	N2-OP50-no2	N2-OG1RF-no2	OK	76.1285	48.475	-0.651195	-1.3236	0.0065	0.029289	yes
XLOC_010304	XLOC_010304	F58A4.6	III:9614490-9615284	N2-OP50-no2	N2-OG1RF-no2	OK	34.0773	19.105	-0.834859	-1.44159	0.00385	0.0200487	yes
XLOC_010319	XLOC_010319	cdk-1	III:9747431-9748852	N2-OP50-no2	N2-OG1RF-no2	OK	205.495	134.583	-0.610601	-1.45316	0.0032	0.0173999	yes
XLOC_010321	XLOC_010321	rmd-1	III:9757620-9762143	N2-OP50-no2	N2-OG1RF-no2	OK	524.073	261.553	-1.00266	-1.92331	0.00015	0.00168728	yes
XLOC_010330	XLOC_010330	mcm-6	III:9794366-9798645	N2-OP50-no2	N2-OG1RF-no2	OK	147.097	98.0425	-0.585291	-1.34608	0.0062	0.0283187	yes
XLOC_010331	XLOC_010331	ZK632.2	III:9799106-9802298	N2-OP50-no2	N2-OG1RF-no2	OK	60.5129	35.6766	-0.762265	-1.79024	0.0004	0.00364645	yes
XLOC_010338	XLOC_010338	ZK632.11	III:9827914-9829720	N2-OP50-no2	N2-OG1RF-no2	OK	51.9745	33.3357	-0.640735	-1.4453	0.0039	0.0202337	yes
XLOC_010339	XLOC_010339	ZK632.12	III:9830801-9832428	N2-OP50-no2	N2-OG1RF-no2	OK	64.2368	39.108	-0.715937	-1.55762	0.00145	0.00965078	yes
XLOC_010343	XLOC_010343	K11H3.2	III:9846453-9847521	N2-OP50-no2	N2-OG1RF-no2	OK	0.660166	1.99261	1.59376	1.53915	0.00315	0.0172254	yes
XLOC_010355	XLOC_010355	F40F12.7	III:9914260-9915817	N2-OP50-no2	N2-OG1RF-no2	OK	12.1721	20.2256	0.732604	1.26231	0.01265	0.0472128	yes
XLOC_010357	XLOC_010357	cbp-2	III:9923173-9924793	N2-OP50-no2	N2-OG1RF-no2	OK	9.24753	16.3721	0.824099	1.44139	0.00375	0.0196342	yes
XLOC_010360	XLOC_010360	K03H1.5	III:9932395-9939713	N2-OP50-no2	N2-OG1RF-no2	OK	1.99183	6.18547	1.63479	2.87732	5e-05	0.000666724	yes
XLOC_010361	XLOC_010361	K03H1.12	III:9941644-9942348	N2-OP50-no2	N2-OG1RF-no2	OK	0.744351	2.94821	1.98578	1.74721	0.0007	0.00556672	yes
XLOC_010380	XLOC_010380	ins-23	III:10028246-10028600	N2-OP50-no2	N2-OG1RF-no2	OK	1.75413	6.35541	1.85723	1.4896	0.00865	0.035897	yes
XLOC_010384	XLOC_010384	M04D8.7	III:10037447-10038247	N2-OP50-no2	N2-OG1RF-no2	OK	1.81852	4.35437	1.2597	1.4384	0.00575	0.0267557	yes
XLOC_010387	XLOC_010387	T16G12.8	III:10059301-10061987	N2-OP50-no2	N2-OG1RF-no2	OK	14.0581	6.19922	-1.18124	-1.95767	0.0002	0.00212688	yes
XLOC_010388	XLOC_010388	ekl-6	III:10063283-10069181	N2-OP50-no2	N2-OG1RF-no2	OK	34.7016	23.6764	-0.551551	-1.28386	0.00965	0.0388119	yes
XLOC_010392	XLOC_010392	T16H12.2	III:10086302-10087060	N2-OP50-no2	N2-OG1RF-no2	OK	6.96873	2.71712	-1.35882	-1.60811	0.00215	0.0130975	yes
XLOC_010393	XLOC_010393	T16H12.9	III:10109422-10112090	N2-OP50-no2	N2-OG1RF-no2	OK	1.39087	3.89417	1.48533	1.82316	0.00095	0.00708609	yes
XLOC_010405	XLOC_010405	dod-6	III:10197715-10198352	N2-OP50-no2	N2-OG1RF-no2	OK	57.4056	110.992	0.95119	1.95895	0.00015	0.00168728	yes
XLOC_010413	XLOC_010413	Y70G10A.3	III:10238671-10244438	N2-OP50-no2	N2-OG1RF-no2	OK	4.6762	8.40993	0.846757	1.53908	0.00145	0.00965078	yes
XLOC_010424	XLOC_010424	ttr-15	III:10337839-10339435	N2-OP50-no2	N2-OG1RF-no2	OK	491.01	319.751	-0.618806	-1.40547	0.0067	0.0299273	yes
XLOC_010428	XLOC_010428	C38H2.2	III:10381772-10385256	N2-OP50-no2	N2-OG1RF-no2	OK	9.63404	28.3895	1.55914	3.10377	5e-05	0.000666724	yes
XLOC_010440	XLOC_010440	F43D9.1	III:10488127-10500267	N2-OP50-no2	N2-OG1RF-no2	OK	0.870953	4.3659	2.32561	3.48258	5e-05	0.000666724	yes
XLOC_010442	XLOC_010442	urm-1	III:10505479-10506096	N2-OP50-no2	N2-OG1RF-no2	OK	51.9205	30.2575	-0.779009	-1.23871	0.01305	0.0483538	yes
XLOC_010464	XLOC_010464	orc-4	III:10646169-10648857	N2-OP50-no2	N2-OG1RF-no2	OK	53.0122	30.9205	-0.777762	-1.68789	0.00075	0.00588526	yes
XLOC_010465	XLOC_010465	Y39A1A.14	III:10649518-10650631	N2-OP50-no2	N2-OG1RF-no2	OK	73.7671	47.2492	-0.642688	-1.33583	0.00755	0.0325706	yes
XLOC_010468	XLOC_010468	Y39A1A.16	III:10679359-10682212	N2-OP50-no2	N2-OG1RF-no2	OK	0.682117	0.226891	-1.58802	-1.45539	0.00795	0.0337475	yes
XLOC_010470	XLOC_010470	mrpl-12	III:10707760-10711458	N2-OP50-no2	N2-OG1RF-no2	OK	104.322	62.2486	-0.744925	-1.54084	0.00175	0.01116	yes
XLOC_010478	XLOC_010478	ptr-19	III:10781880-10791176	N2-OP50-no2	N2-OG1RF-no2	OK	0.217565	0.898979	2.04684	2.2236	5e-05	0.000666724	yes
XLOC_010491	XLOC_010491	C44B9.2	III:10875458-10878014	N2-OP50-no2	N2-OG1RF-no2	OK	0.980737	2.90526	1.56673	1.70841	0.002	0.0124398	yes
XLOC_010496	XLOC_010496	cut-6	III:10911459-10916665	N2-OP50-no2	N2-OG1RF-no2	OK	0.30312	1.78893	2.56114	2.92355	5e-05	0.000666724	yes
XLOC_010499	XLOC_010499	M142.5	III:10931207-10932226	N2-OP50-no2	N2-OG1RF-no2	OK	60.9005	34.9853	-0.799705	-1.68302	0.00125	0.00868005	yes
XLOC_010523	XLOC_010523	W09D6.4	III:11079791-11080373	N2-OP50-no2	N2-OG1RF-no2	OK	1.23792	3.9846	1.68651	1.58015	0.00215	0.0130975	yes
XLOC_010533	XLOC_010533	wht-8	III:11218796-11222666	N2-OP50-no2	N2-OG1RF-no2	OK	0.219535	0.928908	2.08108	2.05315	0.00015	0.00168728	yes
XLOC_010542	XLOC_010542	pen-2	III:11343283-11344237	N2-OP50-no2	N2-OG1RF-no2	OK	56.0041	26.5913	-1.07458	-1.94573	5e-05	0.000666724	yes
XLOC_010546	XLOC_010546	T28D6.4	III:11360455-11366214	N2-OP50-no2	N2-OG1RF-no2	OK	1.43104	3.31884	1.21362	1.89108	0.00035	0.00325229	yes
XLOC_010547	XLOC_010547	T28D6.3	III:11366751-11371775	N2-OP50-no2	N2-OG1RF-no2	OK	78.3201	35.4425	-1.1439	-1.60379	0.00475	0.0233524	yes
XLOC_010550	XLOC_010550	Y47D3B.3	III:11397812-11401886	N2-OP50-no2	N2-OG1RF-no2	OK	0.127989	0.687714	2.42579	1.77182	0.0079	0.033628	yes
XLOC_010553	XLOC_010553	twk-31	III:11410711-11424663	N2-OP50-no2	N2-OG1RF-no2	OK	1.02732	2.54752	1.31021	2.00524	0.0001	0.00120596	yes
XLOC_010568	XLOC_010568	spe-6	III:11505550-11508916	N2-OP50-no2	N2-OG1RF-no2	OK	3.98624	7.49846	0.911566	1.31771	0.01005	0.0399817	yes
XLOC_010576	XLOC_010576	Y66D12A.11	III:11563529-11565560	N2-OP50-no2	N2-OG1RF-no2	OK	0.557315	1.71121	1.61845	1.71766	0.0012	0.00842025	yes
XLOC_010578	XLOC_010578	Y66D12A.10	III:11565833-11568009	N2-OP50-no2	N2-OG1RF-no2	OK	62.2966	39.6993	-0.65004	-1.39029	0.0053	0.0252497	yes
XLOC_010579	XLOC_010579	Y66D12A.9	III:11568136-11573343	N2-OP50-no2	N2-OG1RF-no2	OK	75.0177	44.2682	-0.760961	-1.66156	0.0012	0.00842025	yes
XLOC_010585	XLOC_010585	Y66A7A.4	III:11612606-11615794	N2-OP50-no2	N2-OG1RF-no2	OK	0.870027	2.10003	1.27128	1.33054	0.0104	0.0410557	yes
XLOC_010587	XLOC_010587	gly-8	III:11624990-11628238	N2-OP50-no2	N2-OG1RF-no2	OK	14.082	8.52451	-0.724162	-1.30179	0.0077	0.0330049	yes
XLOC_010599	XLOC_010599	Y41C4A.11	III:11719899-11723602	N2-OP50-no2	N2-OG1RF-no2	OK	5.48483	0.81427	-2.75187	-3.44239	5e-05	0.000666724	yes
XLOC_010602	XLOC_010602	Y41C4A.18	III:11730706-11731305	N2-OP50-no2	N2-OG1RF-no2	OK	0.506422	2.78055	2.45696	1.71938	0.003	0.0165759	yes
XLOC_010606	XLOC_010606	mrt-2	III:11747041-11750172	N2-OP50-no2	N2-OG1RF-no2	OK	27.5852	16.9856	-0.699583	-1.34423	0.00735	0.0319136	yes
XLOC_010618	XLOC_010618	C18D11.6	III:11810555-11811048	N2-OP50-no2	N2-OG1RF-no2	OK	0.604329	9.69809	4.0043	3.40887	0.00035	0.00325229	yes
XLOC_010625	XLOC_010625	sdz-33	III:11907528-11908474	N2-OP50-no2	N2-OG1RF-no2	OK	3.94016	1.48647	-1.40636	-1.70093	0.0012	0.00842025	yes
XLOC_010628	XLOC_010628	trap-4	III:11920715-11921618	N2-OP50-no2	N2-OG1RF-no2	OK	511.074	300.09	-0.768134	-1.82838	0.00045	0.00397965	yes
XLOC_010631	XLOC_010631	Y56A3A.31	III:11982553-11989885	N2-OP50-no2	N2-OG1RF-no2	OK	24.4177	14.6979	-0.732318	-1.50386	0.0028	0.0157537	yes
XLOC_010634	XLOC_010634	brp-1	III:12020551-12025325	N2-OP50-no2	N2-OG1RF-no2	OK	144.254	269.215	0.90015	2.07121	5e-05	0.000666724	yes
XLOC_010658	XLOC_010658	zip-12	III:12327805-12332275	N2-OP50-no2	N2-OG1RF-no2	OK	9.31577	16.464	0.821571	1.45302	0.0048	0.0235156	yes
XLOC_010675	XLOC_010675	Y49E10.29	III:12469292-12472541	N2-OP50-no2	N2-OG1RF-no2	OK	5.10626	2.50916	-1.02506	-1.57277	0.0022	0.0133229	yes
XLOC_010689	XLOC_010689	hut-1	III:12711513-12713877	N2-OP50-no2	N2-OG1RF-no2	OK	50.7304	32.4994	-0.642435	-1.41374	0.0055	0.0259375	yes
XLOC_010701	XLOC_010701	Y37D8A.2	III:12818457-12825651	N2-OP50-no2	N2-OG1RF-no2	OK	93.0878	62.4603	-0.575652	-1.30438	0.00835	0.0350395	yes
XLOC_010709	XLOC_010709	Y37D8A.19	III:12928378-12931867	N2-OP50-no2	N2-OG1RF-no2	OK	632.332	308.191	-1.03686	-2.16497	5e-05	0.000666724	yes
XLOC_010710	XLOC_010710	epg-3	III:12934716-12941069	N2-OP50-no2	N2-OG1RF-no2	OK	52.1107	35.2819	-0.562653	-1.27071	0.01075	0.0420384	yes
XLOC_010714	XLOC_010714	ZK1010.4	III:12981092-12984423	N2-OP50-no2	N2-OG1RF-no2	OK	0.616854	1.92891	1.64478	1.67571	0.0023	0.0137286	yes
XLOC_010720	XLOC_010720	col-98	III:13018934-13020231	N2-OP50-no2	N2-OG1RF-no2	OK	495.922	172.509	-1.52345	-3.52132	5e-05	0.000666724	yes
XLOC_010735	XLOC_010735	Y39E4B.5	III:13169917-13173106	N2-OP50-no2	N2-OG1RF-no2	OK	64.3832	43.2594	-0.57367	-1.32867	0.00835	0.0350395	yes
XLOC_010739	XLOC_010739	Y43F4A.1	III:13223071-13229452	N2-OP50-no2	N2-OG1RF-no2	OK	2.03538	3.90647	0.940565	1.3743	0.0045	0.0224898	yes
XLOC_010755	XLOC_010755	Y43F4B.10	III:13314036-13314721	N2-OP50-no2	N2-OG1RF-no2	OK	92.0271	45.8165	-1.00619	-1.93273	5e-05	0.000666724	yes
XLOC_010758	XLOC_010758	nud-1	III:13341526-13342608	N2-OP50-no2	N2-OG1RF-no2	OK	137.591	68.4808	-1.00662	-2.33136	5e-05	0.000666724	yes
XLOC_010759	XLOC_010759	dro-1	III:13342683-13343337	N2-OP50-no2	N2-OG1RF-no2	OK	139.732	89.7618	-0.638493	-1.40753	0.0046	0.0228191	yes
XLOC_010760	XLOC_010760	ife-1	III:13343441-13344616	N2-OP50-no2	N2-OG1RF-no2	OK	277.648	187.979	-0.562689	-1.31994	0.00865	0.035897	yes
XLOC_010761	XLOC_010761	acaa-2	III:13344916-13346866	N2-OP50-no2	N2-OG1RF-no2	OK	177.076	97.57	-0.859858	-2.02967	5e-05	0.000666724	yes
XLOC_010764	XLOC_010764	T03F6.4	III:13386149-13388353	N2-OP50-no2	N2-OG1RF-no2	OK	0.759428	2.98625	1.97535	2.37073	5e-05	0.000666724	yes
XLOC_010765	XLOC_010765	T03F6.3	III:13389381-13393881	N2-OP50-no2	N2-OG1RF-no2	OK	120.445	67.8155	-0.828689	-1.43976	0.0039	0.0202337	yes
XLOC_010771	XLOC_010771	nas-1	III:13405999-13409286	N2-OP50-no2	N2-OG1RF-no2	OK	0.262932	0.857806	1.70596	1.41137	0.0071	0.0311267	yes
XLOC_010772	XLOC_010772	myo-6	III:13409920-13423537	N2-OP50-no2	N2-OG1RF-no2	OK	2.90327	5.82251	1.00396	1.52968	0.0027	0.0153766	yes
XLOC_010782	XLOC_010782	T28A8.6	III:13499203-13501513	N2-OP50-no2	N2-OG1RF-no2	OK	29.0771	19.605	-0.568664	-1.25397	0.01295	0.0480527	yes
XLOC_010783	XLOC_010783	T28A8.5	III:13501629-13502717	N2-OP50-no2	N2-OG1RF-no2	OK	29.0159	15.43	-0.911103	-1.68452	0.00095	0.00708609	yes
XLOC_010784	XLOC_010784	T28A8.8	III:13502810-13503438	N2-OP50-no2	N2-OG1RF-no2	OK	15.5648	7.94181	-0.970749	-1.2901	0.0084	0.0351726	yes
XLOC_010785	XLOC_010785	T28A8.4	III:13503689-13505631	N2-OP50-no2	N2-OG1RF-no2	OK	39.3333	24.7457	-0.668575	-1.46711	0.0032	0.0173999	yes
XLOC_010788	XLOC_010788	lron-13	III:13527437-13539952	N2-OP50-no2	N2-OG1RF-no2	OK	0.421423	1.12525	1.41691	1.66609	0.00205	0.0126688	yes
XLOC_010791	XLOC_010791	osm-7	III:13576187-13580663	N2-OP50-no2	N2-OG1RF-no2	OK	4.37697	8.14533	0.896041	1.57915	0.0016	0.0104061	yes
XLOC_010792	XLOC_010792	T05D4.5	III:13580849-13583618	N2-OP50-no2	N2-OG1RF-no2	OK	0.369274	0.999798	1.43694	1.49397	0.00535	0.025417	yes
XLOC_010796	XLOC_010796	taf-9	III:13624273-13625941	N2-OP50-no2	N2-OG1RF-no2	OK	114.468	71.2163	-0.684667	-1.46457	0.0039	0.0202337	yes
XLOC_010804	XLOC_010804	cyn-2	III:13692693-13693811	N2-OP50-no2	N2-OG1RF-no2	OK	5.99492	14.9734	1.32059	1.90169	0.0002	0.00212688	yes
XLOC_010809	XLOC_010809	W06F12.3	III:13735070-13736542	N2-OP50-no2	N2-OG1RF-no2	OK	0.263595	1.05781	2.00469	1.79253	0.00165	0.0106458	yes
XLOC_010819	XLOC_010819	nhr-80	III:12165-14801	N2-OP50-no2	N2-OG1RF-no2	OK	6.42671	11.6724	0.860955	1.53333	0.0026	0.0150014	yes
XLOC_010821	XLOC_010821	H10E21.5	III:20526-23962	N2-OP50-no2	N2-OG1RF-no2	OK	2.82146	5.5944	0.987539	1.52339	0.00285	0.0159476	yes
XLOC_010825	XLOC_010825	pck-1	III:62886-66261	N2-OP50-no2	N2-OG1RF-no2	OK	73.2005	153.021	1.0638	2.38784	5e-05	0.000666724	yes
XLOC_010858	XLOC_010858	gsto-3	III:378003-381298	N2-OP50-no2	N2-OG1RF-no2	OK	11.7848	21.0006	0.833504	1.44155	0.0047	0.0231658	yes
XLOC_010870	XLOC_010870	F30H5.3	III:505236-512175	N2-OP50-no2	N2-OG1RF-no2	OK	1.03326	6.48027	2.64884	4.41738	5e-05	0.000666724	yes
XLOC_010879	XLOC_010879	lec-6	III:599508-600609	N2-OP50-no2	N2-OG1RF-no2	OK	359.091	186.997	-0.941334	-2.1588	5e-05	0.000666724	yes
XLOC_010881	XLOC_010881	Y55B1AR.4	III:604006-605512	N2-OP50-no2	N2-OG1RF-no2	OK	0.143616	0.90374	2.65369	2.07491	0.00275	0.0155864	yes
XLOC_010885	XLOC_010885	T19C3.4	III:618247-620212	N2-OP50-no2	N2-OG1RF-no2	OK	14.015	26.6884	0.92924	1.78529	0.0006	0.00494526	yes
XLOC_010891	XLOC_010891	sbds-1	III:636479-638419	N2-OP50-no2	N2-OG1RF-no2	OK	70.3346	43.5401	-0.691888	-1.51937	0.0025	0.0146163	yes
XLOC_010892	XLOC_010892	tag-266	III:639089-640215	N2-OP50-no2	N2-OG1RF-no2	OK	69.3707	44.2048	-0.650123	-1.28496	0.01205	0.0455815	yes
XLOC_010903	XLOC_010903	T17H7.7	III:755264-758075	N2-OP50-no2	N2-OG1RF-no2	OK	1.15069	5.4496	2.24365	3.16107	5e-05	0.000666724	yes
XLOC_010905	XLOC_010905	alh-11	III:774322-778154	N2-OP50-no2	N2-OG1RF-no2	OK	22.8723	44.1136	0.947623	2.13073	5e-05	0.000666724	yes
XLOC_010911	XLOC_010911	K02F3.9	III:840457-841366	N2-OP50-no2	N2-OG1RF-no2	OK	48.6293	26.8174	-0.858658	-1.54582	0.0019	0.0119238	yes
XLOC_010912	XLOC_010912	moma-1	III:851327-852398	N2-OP50-no2	N2-OG1RF-no2	OK	166.141	112.179	-0.566599	-1.30277	0.00885	0.0365104	yes
XLOC_010920	XLOC_010920	sucl-2	III:895785-901444	N2-OP50-no2	N2-OG1RF-no2	OK	165.111	92.6281	-0.833911	-1.70449	0.00065	0.00526709	yes
XLOC_010926	XLOC_010926	pef-1	III:919527-926314	N2-OP50-no2	N2-OG1RF-no2	OK	0.984494	2.6966	1.45368	1.97082	0.00015	0.00168728	yes
XLOC_010929	XLOC_010929	fbxa-59	III:940878-943458	N2-OP50-no2	N2-OG1RF-no2	OK	2.58852	9.03111	1.80278	2.47122	5e-05	0.000666724	yes
XLOC_010931	XLOC_010931	fbxa-60	III:944779-946292	N2-OP50-no2	N2-OG1RF-no2	OK	14.0127	29.4568	1.07186	1.99428	0.0002	0.00212688	yes
XLOC_010935	XLOC_010935	T12B5.15	III:954294-954652	N2-OP50-no2	N2-OG1RF-no2	OK	115.616	22.7146	-2.34765	-3.51394	5e-05	0.000666724	yes
XLOC_010937	XLOC_010937	R06B10.1	III:966653-972269	N2-OP50-no2	N2-OG1RF-no2	OK	0.0918656	0.690297	2.90962	2.91883	5e-05	0.000666724	yes
XLOC_010964	XLOC_010964	pes-4	III:1215975-1222072	N2-OP50-no2	N2-OG1RF-no2	OK	7.29639	14.5376	0.994531	1.89304	0.00015	0.00168728	yes
XLOC_010976	XLOC_010976	fbxa-29	III:1272543-1273676	N2-OP50-no2	N2-OG1RF-no2	OK	1.37123	2.86501	1.06307	1.26168	0.0113	0.0435582	yes
XLOC_010977	XLOC_010977	fbxa-30	III:1274513-1275588	N2-OP50-no2	N2-OG1RF-no2	OK	0.303007	2.25463	2.89547	2.44844	0.0002	0.00212688	yes
XLOC_011016	XLOC_011016	Y82E9BR.19	III:1484970-1495330	N2-OP50-no2	N2-OG1RF-no2	OK	35.4272	21.1444	-0.744583	-1.52273	0.00235	0.0139406	yes
XLOC_011036	XLOC_011036	Y22D7AL.10	III:1617153-1618954	N2-OP50-no2	N2-OG1RF-no2	OK	314.114	168.995	-0.894304	-2.09855	5e-05	0.000666724	yes
XLOC_011041	XLOC_011041	Y22D7AL.15	III:1658247-1659863	N2-OP50-no2	N2-OG1RF-no2	OK	36.2627	124.747	1.78244	3.1497	5e-05	0.000666724	yes
XLOC_011045	XLOC_011045	Y22D7AR.6	III:1672516-1676721	N2-OP50-no2	N2-OG1RF-no2	OK	3.15506	7.53748	1.25641	1.93073	0.0003	0.00289611	yes
XLOC_011052	XLOC_011052	Y22D7AR.12	III:1716526-1722605	N2-OP50-no2	N2-OG1RF-no2	OK	0.0536766	0.475479	3.14702	2.78228	0.0001	0.00120596	yes
XLOC_011075	XLOC_011075	mboa-6	III:1951478-1961945	N2-OP50-no2	N2-OG1RF-no2	OK	114.934	71.6053	-0.682664	-1.5357	0.00195	0.012178	yes
XLOC_011076	XLOC_011076	moa-1	III:1963556-1969902	N2-OP50-no2	N2-OG1RF-no2	OK	0.176886	0.883351	2.32017	2.55453	5e-05	0.000666724	yes
XLOC_011079	XLOC_011079	R155.3	III:1971181-1975514	N2-OP50-no2	N2-OG1RF-no2	OK	0.0755633	0.792892	3.39137	3.1015	5e-05	0.000666724	yes
XLOC_011083	XLOC_011083	ckr-2	III:2009298-2021589	N2-OP50-no2	N2-OG1RF-no2	OK	1.1817	2.58843	1.13122	1.42193	0.0058	0.0269151	yes
XLOC_011086	XLOC_011086	dpy-1	III:2034976-2047997	N2-OP50-no2	N2-OG1RF-no2	OK	0.348376	1.63408	2.22976	2.8225	5e-05	0.000666724	yes
XLOC_011110	XLOC_011110	H04J21.1	III:2366883-2372655	N2-OP50-no2	N2-OG1RF-no2	OK	0.092587	0.449729	2.28017	2.13494	0.00045	0.00397966	yes
XLOC_011114	XLOC_011114	mrpl-30	III:2406291-2410975	N2-OP50-no2	N2-OG1RF-no2	OK	52.8026	33.6615	-0.649511	-1.30671	0.0088	0.0363626	yes
XLOC_011118	XLOC_011118	E02H9.7	III:2445222-2446142	N2-OP50-no2	N2-OG1RF-no2	OK	34.2832	15.137	-1.17942	-1.82229	0.00035	0.00325229	yes
XLOC_011126	XLOC_011126	Y54F10AM.11	III:2561709-2566589	N2-OP50-no2	N2-OG1RF-no2	OK	35.6417	18.8384	-0.919892	-1.79329	0.00035	0.00325229	yes
XLOC_011136	XLOC_011136	Y71H2AM.11	III:2718157-2725092	N2-OP50-no2	N2-OG1RF-no2	OK	44.085	29.7788	-0.565998	-1.27853	0.0103	0.0407551	yes
XLOC_011140	XLOC_011140	Y71H2AM.15	III:2747123-2756360	N2-OP50-no2	N2-OG1RF-no2	OK	1.20371	4.20895	1.80597	2.67951	5e-05	0.000666724	yes
XLOC_011141	XLOC_011141	pho-9	III:2757167-2760816	N2-OP50-no2	N2-OG1RF-no2	OK	5.18931	17.7502	1.77422	2.93427	5e-05	0.000666724	yes
XLOC_011143	XLOC_011143	laf-1	III:2769357-2779053	N2-OP50-no2	N2-OG1RF-no2	OK	95.3789	61.6478	-0.629621	-1.31901	0.01065	0.0417854	yes
XLOC_011150	XLOC_011150	T20B6.3	III:2899333-2900402	N2-OP50-no2	N2-OG1RF-no2	OK	0.916022	2.02171	1.14212	1.26075	0.0137	0.0499918	yes
XLOC_011174	XLOC_011174	R148.7	III:3195560-3198361	N2-OP50-no2	N2-OG1RF-no2	OK	0.807719	4.11327	2.34836	2.41674	5e-05	0.000666724	yes
XLOC_011175	XLOC_011175	heh-1	III:3198469-3199516	N2-OP50-no2	N2-OG1RF-no2	OK	192.555	105.23	-0.871722	-1.87099	0.0003	0.00289611	yes
XLOC_011191	XLOC_011191	hecw-1	III:3377407-3384170	N2-OP50-no2	N2-OG1RF-no2	OK	0.623105	1.32167	1.08482	1.38559	0.00545	0.0257807	yes
XLOC_011200	XLOC_011200	spe-41	III:3439010-3444207	N2-OP50-no2	N2-OG1RF-no2	OK	0.958035	2.28405	1.25344	1.69951	0.00085	0.00649444	yes
XLOC_011231	XLOC_011231	C46F11.6	III:3667350-3670436	N2-OP50-no2	N2-OG1RF-no2	OK	6.32404	13.8279	1.12866	1.76787	0.00095	0.00708609	yes
XLOC_011242	XLOC_011242	F34D10.6	III:3747559-3759412	N2-OP50-no2	N2-OG1RF-no2	OK	0.70433	1.68958	1.26234	1.59782	0.0027	0.0153766	yes
XLOC_011244	XLOC_011244	lec-4	III:3771420-3773333	N2-OP50-no2	N2-OG1RF-no2	OK	44.2991	26.4779	-0.742487	-1.52356	0.00315	0.0172254	yes
XLOC_011245	XLOC_011245	acy-3	III:3774892-3786812	N2-OP50-no2	N2-OG1RF-no2	OK	1.87201	3.45342	0.883433	1.35193	0.00355	0.018837	yes
XLOC_011256	XLOC_011256	cyp-25A3	III:3837540-3839477	N2-OP50-no2	N2-OG1RF-no2	OK	5.21934	2.19306	-1.25093	-1.82765	0.0006	0.00494526	yes
XLOC_011260	XLOC_011260	tir-1	III:3869589-3901466	N2-OP50-no2	N2-OG1RF-no2	OK	8.32176	19.4369	1.22384	2.46382	5e-05	0.000666724	yes
XLOC_011265	XLOC_011265	F37A8.2	III:3929550-3931425	N2-OP50-no2	N2-OG1RF-no2	OK	0.0889002	0.977722	3.45917	2.29987	0.0057	0.0266035	yes
XLOC_011266	XLOC_011266	nlp-10	III:3933599-3935908	N2-OP50-no2	N2-OG1RF-no2	OK	12.0309	21.1839	0.816229	1.31032	0.009	0.0369017	yes
XLOC_011268	XLOC_011268	R10E9.2	III:3962727-3964098	N2-OP50-no2	N2-OG1RF-no2	OK	2.73693	9.76564	1.83515	2.50723	5e-05	0.000666724	yes
XLOC_011271	XLOC_011271	Y1A5A.1	III:3985563-3986809	N2-OP50-no2	N2-OG1RF-no2	OK	0.68372	4.14622	2.60032	2.53554	5e-05	0.000666724	yes
XLOC_011272	XLOC_011272	glb-11	III:3989374-3992174	N2-OP50-no2	N2-OG1RF-no2	OK	1.82221	3.83704	1.07431	1.37055	0.00635	0.0288497	yes
XLOC_011276	XLOC_011276	hum-5	III:4029110-4036840	N2-OP50-no2	N2-OG1RF-no2	OK	13.9309	21.4352	0.621686	1.38798	0.00465	0.0230078	yes
XLOC_011282	XLOC_011282	his-70	III:4059714-4060119	N2-OP50-no2	N2-OG1RF-no2	OK	0.488439	1.91625	1.97204	1.35358	0.0132	0.0487921	yes
XLOC_011287	XLOC_011287	rnr-2	III:4093305-4094921	N2-OP50-no2	N2-OG1RF-no2	OK	508.664	263.385	-0.94954	-2.15457	5e-05	0.000666724	yes
XLOC_011302	XLOC_011302	hrde-1	III:4172336-4176159	N2-OP50-no2	N2-OG1RF-no2	OK	274.638	182.111	-0.592718	-1.23206	0.0131	0.0485157	yes
XLOC_011304	XLOC_011304	C16C10.1	III:4178723-4181438	N2-OP50-no2	N2-OG1RF-no2	OK	45.0933	29.2997	-0.622029	-1.36996	0.00635	0.0288497	yes
XLOC_011315	XLOC_011315	Y44F5A.1	III:4244856-4247671	N2-OP50-no2	N2-OG1RF-no2	OK	29.8259	18.0946	-0.721008	-1.46893	0.00325	0.0176095	yes
XLOC_011318	XLOC_011318	sup-26	III:4276218-4280217	N2-OP50-no2	N2-OG1RF-no2	OK	47.7224	87.9964	0.882779	1.87803	0.00015	0.00168728	yes
XLOC_011348	XLOC_011348	ifet-1	III:4471459-4475143	N2-OP50-no2	N2-OG1RF-no2	OK	291.835	186.024	-0.649664	-1.36916	0.00715	0.0312746	yes
XLOC_011350	XLOC_011350	ins-17	III:4476887-4477583	N2-OP50-no2	N2-OG1RF-no2	OK	9.31053	18.0874	0.958051	1.46547	0.0037	0.0194519	yes
XLOC_011352	XLOC_011352	cct-5	III:4499190-4508114	N2-OP50-no2	N2-OG1RF-no2	OK	276.508	188.395	-0.553562	-1.23624	0.01265	0.0472128	yes
XLOC_011355	XLOC_011355	ugt-62	III:4537276-4540637	N2-OP50-no2	N2-OG1RF-no2	OK	62.3276	14.6444	-2.08952	-4.30196	5e-05	0.000666724	yes
XLOC_011363	XLOC_011363	asb-1	III:4594540-4595944	N2-OP50-no2	N2-OG1RF-no2	OK	234.182	161.879	-0.532714	-1.26673	0.0114	0.043801	yes
XLOC_011367	XLOC_011367	F10F2.2	III:4616525-4643305	N2-OP50-no2	N2-OG1RF-no2	OK	9.66286	15.7912	0.708601	1.44245	0.0059	0.0273215	yes
XLOC_011370	XLOC_011370	pqn-29	III:4643998-4646346	N2-OP50-no2	N2-OG1RF-no2	OK	0.133538	0.909569	2.76793	2.5372	0.00015	0.00168728	yes
XLOC_011371	XLOC_011371	T23F11.6	III:4646506-4647896	N2-OP50-no2	N2-OG1RF-no2	OK	1.32277	3.36355	1.34642	1.39816	0.00815	0.0343972	yes
XLOC_011373	XLOC_011373	T23F11.2	III:4654306-4655468	N2-OP50-no2	N2-OG1RF-no2	OK	0.825028	3.5391	2.10087	2.28569	5e-05	0.000666724	yes
XLOC_011378	XLOC_011378	tag-243	III:4686097-4687202	N2-OP50-no2	N2-OG1RF-no2	OK	3.61495	11.7979	1.70649	2.39858	5e-05	0.000666724	yes
XLOC_011384	XLOC_011384	emb-5	III:4715290-4720670	N2-OP50-no2	N2-OG1RF-no2	OK	98.2153	67.3573	-0.544113	-1.24183	0.01205	0.0455815	yes
XLOC_011386	XLOC_011386	ras-2	III:4737588-4740075	N2-OP50-no2	N2-OG1RF-no2	OK	22.6049	37.2189	0.719398	1.37123	0.00555	0.0261252	yes
XLOC_011393	XLOC_011393	B0393.4	III:4759741-4763609	N2-OP50-no2	N2-OG1RF-no2	OK	0.143297	1.11841	2.96437	2.96341	5e-05	0.000666724	yes
XLOC_011399	XLOC_011399	pal-1	III:4803006-4808709	N2-OP50-no2	N2-OG1RF-no2	OK	118.777	74.9238	-0.664762	-1.48024	0.0033	0.0177927	yes
XLOC_011406	XLOC_011406	nspd-9	III:4830009-4830346	N2-OP50-no2	N2-OG1RF-no2	OK	1.62108	5.24027	1.69269	1.56738	0.0028	0.0157537	yes
XLOC_011412	XLOC_011412	msd-4	III:4868333-4868769	N2-OP50-no2	N2-OG1RF-no2	OK	13.3824	26.6283	0.992625	1.41424	0.0043	0.0217659	yes
XLOC_011415	XLOC_011415	C35D10.13	III:4877523-4878310	N2-OP50-no2	N2-OG1RF-no2	OK	158.028	96.8303	-0.706654	-1.56475	0.00215	0.0130975	yes
XLOC_011416	XLOC_011416	clec-5	III:4881913-4883578	N2-OP50-no2	N2-OG1RF-no2	OK	10.1852	2.97123	-1.77734	-2.60713	5e-05	0.000666724	yes
XLOC_011422	XLOC_011422	kbp-2	III:4900072-4903886	N2-OP50-no2	N2-OG1RF-no2	OK	73.1795	31.2191	-1.22901	-1.26483	0.01255	0.0470449	yes
XLOC_011427	XLOC_011427	rpb-8	III:4917214-4918010	N2-OP50-no2	N2-OG1RF-no2	OK	159.622	84.8816	-0.911133	-1.98581	5e-05	0.000666724	yes
XLOC_011429	XLOC_011429	mmab-1	III:4920427-4921747	N2-OP50-no2	N2-OG1RF-no2	OK	52.066	34.268	-0.603478	-1.2362	0.01235	0.0464764	yes
XLOC_011435	XLOC_011435	C27F2.9	III:4961811-4963092	N2-OP50-no2	N2-OG1RF-no2	OK	63.3158	38.7987	-0.706559	-1.5033	0.00255	0.0148017	yes
XLOC_011442	XLOC_011442	C27F2.10	III:4985015-4986931	N2-OP50-no2	N2-OG1RF-no2	OK	68.2118	34.1497	-0.998148	-2.24004	5e-05	0.000666724	yes
XLOC_011450	XLOC_011450	C45G9.7	III:5046168-5047142	N2-OP50-no2	N2-OG1RF-no2	OK	20.4156	9.61697	-1.08601	-1.51761	0.0034	0.0182107	yes
XLOC_011453	XLOC_011453	C45G9.9	III:5054604-5055755	N2-OP50-no2	N2-OG1RF-no2	OK	0.541387	2.22453	2.03877	2.13348	0.00015	0.00168728	yes
XLOC_011463	XLOC_011463	T10F2.5	III:5158872-5159607	N2-OP50-no2	N2-OG1RF-no2	OK	63.4489	39.1235	-0.697559	-1.24645	0.0107	0.0419281	yes
XLOC_011464	XLOC_011464	gars-1	III:5159728-5163627	N2-OP50-no2	N2-OG1RF-no2	OK	91.9365	59.9315	-0.617322	-1.44928	0.00455	0.0226881	yes
XLOC_011469	XLOC_011469	morc-1	III:5203688-5206911	N2-OP50-no2	N2-OG1RF-no2	OK	50.8263	34.0574	-0.577606	-1.36386	0.0052	0.0249121	yes
XLOC_011471	XLOC_011471	ZC155.4	III:5211995-5215005	N2-OP50-no2	N2-OG1RF-no2	OK	70.0728	44.9582	-0.640269	-1.43263	0.0044	0.0221049	yes
XLOC_011479	XLOC_011479	ZC395.10	III:5273605-5274787	N2-OP50-no2	N2-OG1RF-no2	OK	697.197	371.598	-0.907825	-2.11991	0.0001	0.00120596	yes
XLOC_011482	XLOC_011482	T15B12.2	III:5300041-5301886	N2-OP50-no2	N2-OG1RF-no2	OK	0.247934	0.874687	1.81881	1.66581	0.0017	0.0108998	yes
XLOC_011485	XLOC_011485	glrx-21	III:5345254-5346117	N2-OP50-no2	N2-OG1RF-no2	OK	62.92	35.739	-0.816022	-1.50393	0.0023	0.0137286	yes
XLOC_011486	XLOC_011486	Y32H12A.2	III:5346132-5349493	N2-OP50-no2	N2-OG1RF-no2	OK	37.1996	21.6454	-0.781223	-1.74215	0.0008	0.00618924	yes
XLOC_011496	XLOC_011496	dnj-24	III:5416134-5419565	N2-OP50-no2	N2-OG1RF-no2	OK	12.3586	22.4888	0.863685	1.47647	0.00325	0.0176095	yes
XLOC_011506	XLOC_011506	pqn-25	III:5509184-5512602	N2-OP50-no2	N2-OG1RF-no2	OK	1.89156	3.73083	0.979921	1.43638	0.00595	0.0274786	yes
XLOC_011513	XLOC_011513	F09F7.7	III:5553488-5554934	N2-OP50-no2	N2-OG1RF-no2	OK	26.5304	88.4034	1.73645	3.52405	5e-05	0.000666724	yes
XLOC_011528	XLOC_011528	ska-3	III:5677952-5679033	N2-OP50-no2	N2-OG1RF-no2	OK	114.218	68.2101	-0.743737	-1.69276	0.00045	0.00397965	yes
XLOC_011529	XLOC_011529	rcn-1	III:5682345-5684098	N2-OP50-no2	N2-OG1RF-no2	OK	11.7258	27.6943	1.23991	2.26583	5e-05	0.000666724	yes
XLOC_011535	XLOC_011535	hpo-28	III:5706736-5709329	N2-OP50-no2	N2-OG1RF-no2	OK	2.08126	4.31782	1.05284	1.54642	0.0017	0.0108998	yes
XLOC_011556	XLOC_011556	F01F1.11	III:5869677-5872396	N2-OP50-no2	N2-OG1RF-no2	OK	43.8702	30.0158	-0.54752	-1.24971	0.0129	0.0479481	yes
XLOC_011565	XLOC_011565	dnc-2	III:5923186-5925754	N2-OP50-no2	N2-OG1RF-no2	OK	81.7595	52.7739	-0.631562	-1.42956	0.00345	0.0184464	yes
XLOC_011575	XLOC_011575	frm-2	III:5976700-5982127	N2-OP50-no2	N2-OG1RF-no2	OK	9.38562	15.046	0.680852	1.30582	0.0096	0.0386714	yes
XLOC_011583	XLOC_011583	ZK328.7	III:6032695-6039475	N2-OP50-no2	N2-OG1RF-no2	OK	0.194003	0.604601	1.6399	1.81499	0.0015	0.00990644	yes
XLOC_011600	XLOC_011600	F42A10.7	III:6177914-6178702	N2-OP50-no2	N2-OG1RF-no2	OK	42.1095	9.25255	-2.18622	-3.49853	5e-05	0.000666724	yes
XLOC_011605	XLOC_011605	C23G10.7	III:6195984-6198414	N2-OP50-no2	N2-OG1RF-no2	OK	66.0114	43.4991	-0.601729	-1.41204	0.00465	0.0230078	yes
XLOC_011608	XLOC_011608	C23G10.11	III:6215164-6215542	N2-OP50-no2	N2-OG1RF-no2	OK	0.33033	11.5422	5.12687	3.8796	0.0137	0.0499918	yes
XLOC_011627	XLOC_011627	F47D12.7	III:6293246-6295849	N2-OP50-no2	N2-OG1RF-no2	OK	0.345403	1.96868	2.51088	2.8869	5e-05	0.000666724	yes
XLOC_011641	XLOC_011641	C05D11.5	III:6410035-6411559	N2-OP50-no2	N2-OG1RF-no2	OK	9.99669	18.1893	0.863566	1.48223	0.00315	0.0172254	yes
XLOC_011645	XLOC_011645	C05D11.9	III:6427530-6430934	N2-OP50-no2	N2-OG1RF-no2	OK	39.5643	25.2379	-0.648609	-1.49574	0.00245	0.0143895	yes
XLOC_011647	XLOC_011647	mel-32	III:6440144-6443000	N2-OP50-no2	N2-OG1RF-no2	OK	351.145	173.675	-1.01568	-2.32362	5e-05	0.000666724	yes
XLOC_011651	XLOC_011651	set-1	III:6450806-6452372	N2-OP50-no2	N2-OG1RF-no2	OK	111.849	76.0632	-0.556287	-1.28768	0.00935	0.0379525	yes
XLOC_011653	XLOC_011653	dlc-1	III:6462904-6463801	N2-OP50-no2	N2-OG1RF-no2	OK	683.795	372.369	-0.876831	-2.03625	0.0001	0.00120596	yes
XLOC_011676	XLOC_011676	bath-41	III:6718695-6722258	N2-OP50-no2	N2-OG1RF-no2	OK	98.4705	62.7271	-0.650602	-1.53271	0.00175	0.01116	yes
XLOC_011710	XLOC_011710	pdf-1	III:6909222-6912481	N2-OP50-no2	N2-OG1RF-no2	OK	15.7526	25.8008	0.711822	1.33146	0.00715	0.0312746	yes
XLOC_011711	XLOC_011711	flap-1	III:6924102-6928817	N2-OP50-no2	N2-OG1RF-no2	OK	47.3566	31.5187	-0.587356	-1.296	0.01025	0.0406199	yes
XLOC_011713	XLOC_011713	abu-13	III:6941887-6944738	N2-OP50-no2	N2-OG1RF-no2	OK	1.10572	6.76419	2.61293	3.40649	5e-05	0.000666724	yes
XLOC_011720	XLOC_011720	col-8	III:7019582-7020600	N2-OP50-no2	N2-OG1RF-no2	OK	1477.46	349.239	-2.08083	-4.26229	5e-05	0.000666724	yes
XLOC_011725	XLOC_011725	egg-2	III:7058517-7060597	N2-OP50-no2	N2-OG1RF-no2	OK	164.399	111.472	-0.560518	-1.32137	0.0064	0.0290083	yes
XLOC_011728	XLOC_011728	ubc-18	III:7067686-7068570	N2-OP50-no2	N2-OG1RF-no2	OK	313.311	193.96	-0.691838	-1.63985	0.001	0.00734862	yes
XLOC_011729	XLOC_011729	lin-37	III:7070280-7072552	N2-OP50-no2	N2-OG1RF-no2	OK	93.4538	60.8309	-0.61945	-1.40103	0.0055	0.0259375	yes
XLOC_011730	XLOC_011730	ZK418.5	III:7072659-7073853	N2-OP50-no2	N2-OG1RF-no2	OK	107.506	67.7384	-0.666368	-1.5014	0.0031	0.0170428	yes
XLOC_011731	XLOC_011731	ZK418.13	III:7074249-7076349	N2-OP50-no2	N2-OG1RF-no2	OK	1.76956	3.81722	1.10914	1.28626	0.01155	0.0442338	yes
XLOC_011744	XLOC_011744	B0280.11	III:7136509-7138278	N2-OP50-no2	N2-OG1RF-no2	OK	0.138768	0.990945	2.83613	2.42972	0.0005	0.00432733	yes
XLOC_011749	XLOC_011749	K04G7.11,rnp-7	III:7158910-7162115	N2-OP50-no2	N2-OG1RF-no2	OK	176.901	121.72	-0.539378	-1.24548	0.0117	0.0446748	yes
XLOC_011758	XLOC_011758	pfd-5	III:7198151-7198884	N2-OP50-no2	N2-OG1RF-no2	OK	195.345	121.445	-0.685721	-1.52791	0.00235	0.0139406	yes
XLOC_011766	XLOC_011766	R151.10	III:7230053-7230941	N2-OP50-no2	N2-OG1RF-no2	OK	53.8271	33.4312	-0.687138	-1.40775	0.00465	0.0230078	yes
XLOC_011771	XLOC_011771	B0361.6	III:7275504-7277274	N2-OP50-no2	N2-OG1RF-no2	OK	58.2234	37.6858	-0.627577	-1.41783	0.0045	0.0224898	yes
XLOC_011780	XLOC_011780	F56C9.8	III:7316159-7319554	N2-OP50-no2	N2-OG1RF-no2	OK	6.24592	15.6268	1.32304	2.08583	0.0001	0.00120596	yes
XLOC_011787	XLOC_011787	F08F8.4	III:7357661-7359071	N2-OP50-no2	N2-OG1RF-no2	OK	64.5314	40.1692	-0.683912	-1.51629	0.00245	0.0143895	yes
XLOC_011796	XLOC_011796	fipr-19	III:7458814-7459031	N2-OP50-no2	N2-OG1RF-no2	OK	1.82462	0	#NAME?	#NAME?	0.0064	0.0290083	yes
XLOC_011815	XLOC_011815	R13A5.9	III:7575274-7579411	N2-OP50-no2	N2-OG1RF-no2	OK	2.47358	4.42895	0.840366	1.32947	0.0068	0.0301987	yes
XLOC_011827	XLOC_011827	baz-2	III:7650551-7656032	N2-OP50-no2	N2-OG1RF-no2	OK	13.0807	8.07379	-0.696119	-1.50213	0.0019	0.0119238	yes
XLOC_011842	XLOC_011842	ZK686.2	III:7763698-7766052	N2-OP50-no2	N2-OG1RF-no2	OK	50.297	32.6447	-0.623623	-1.44626	0.00355	0.018837	yes
XLOC_011843	XLOC_011843	ZK686.5	III:7766477-7767454	N2-OP50-no2	N2-OG1RF-no2	OK	0.132002	0.879995	2.73694	1.76378	0.01055	0.0415094	yes
XLOC_011847	XLOC_011847	bath-15	III:7774688-7776027	N2-OP50-no2	N2-OG1RF-no2	OK	30.8878	19.5917	-0.656793	-1.31367	0.00785	0.0334893	yes
XLOC_011858	XLOC_011858	coq-5	III:7857308-7858459	N2-OP50-no2	N2-OG1RF-no2	OK	75.6391	42.3357	-0.837257	-1.83165	0.00025	0.0025111	yes
XLOC_011861	XLOC_011861	cuc-1	III:7860465-7861004	N2-OP50-no2	N2-OG1RF-no2	OK	166.568	80.5119	-1.04884	-2.01219	5e-05	0.000666724	yes
XLOC_011864	XLOC_011864	ZK688.9	III:7881116-7883003	N2-OP50-no2	N2-OG1RF-no2	OK	57.2478	34.845	-0.716268	-1.53308	0.00245	0.0143895	yes
XLOC_011867	XLOC_011867	ZK688.10	III:7895756-7896979	N2-OP50-no2	N2-OG1RF-no2	OK	0.448197	1.72189	1.94179	1.78946	0.00145	0.00965078	yes
XLOC_011878	XLOC_011878	F54H12.8	III:7966600-7969221	N2-OP50-no2	N2-OG1RF-no2	OK	0.0857103	0.459134	2.42137	1.97792	0.00165	0.0106458	yes
XLOC_011879	XLOC_011879	F54H12.5	III:7969335-7972102	N2-OP50-no2	N2-OG1RF-no2	OK	8.04942	3.5805	-1.16872	-1.45748	0.0092	0.0375118	yes
XLOC_011889	XLOC_011889	F44B9.8	III:8028132-8029649	N2-OP50-no2	N2-OG1RF-no2	OK	107.342	60.7823	-0.820488	-1.91962	5e-05	0.000666724	yes
XLOC_011893	XLOC_011893	K12H4.7	III:8047704-8051155	N2-OP50-no2	N2-OG1RF-no2	OK	296.528	152.77	-0.956805	-2.15254	5e-05	0.000666724	yes
XLOC_011897	XLOC_011897	K06H7.8	III:8096735-8098216	N2-OP50-no2	N2-OG1RF-no2	OK	0.169677	0.988682	2.54271	2.08802	0.00115	0.00817376	yes
XLOC_011911	XLOC_011911	unc-86	III:8212757-8216336	N2-OP50-no2	N2-OG1RF-no2	OK	1.18275	4.36482	1.88378	2.43594	5e-05	0.000666724	yes
XLOC_011913	XLOC_011913	tsp-2	III:8236916-8237893	N2-OP50-no2	N2-OG1RF-no2	OK	1.69645	7.29146	2.10369	2.30311	5e-05	0.000666724	yes
XLOC_011914	XLOC_011914	tsp-1	III:8237994-8239423	N2-OP50-no2	N2-OG1RF-no2	OK	1.4137	13.3441	3.23866	3.58824	5e-05	0.000666724	yes
XLOC_011916	XLOC_011916	pbs-6	III:8243118-8244092	N2-OP50-no2	N2-OG1RF-no2	OK	226.717	152.21	-0.574829	-1.36547	0.00645	0.0291662	yes
XLOC_011932	XLOC_011932	F10E9.11	III:8318745-8319140	N2-OP50-no2	N2-OG1RF-no2	OK	184.045	94.4491	-0.962447	-1.8728	0.00025	0.0025111	yes
XLOC_011947	XLOC_011947	ZK353.4	III:8388459-8389639	N2-OP50-no2	N2-OG1RF-no2	OK	0.218776	0.770017	1.81544	1.45057	0.0073	0.0317323	yes
XLOC_011958	XLOC_011958	hsp-110	III:8443916-8446920	N2-OP50-no2	N2-OG1RF-no2	OK	198.685	114.501	-0.795131	-1.75206	0.0005	0.00432733	yes
XLOC_011988	XLOC_011988	glr-1	III:8584185-8588615	N2-OP50-no2	N2-OG1RF-no2	OK	0.236804	0.761837	1.68579	1.88673	0.00025	0.0025111	yes
XLOC_011991	XLOC_011991	C06E1.7	III:8591238-8593092	N2-OP50-no2	N2-OG1RF-no2	OK	0.497401	1.67744	1.75378	1.76953	0.00145	0.00965078	yes
XLOC_011992	XLOC_011992	ztf-30	III:8595367-8597870	N2-OP50-no2	N2-OG1RF-no2	OK	0.332747	0.884397	1.41027	1.43209	0.00745	0.0322386	yes
XLOC_011993	XLOC_011993	C06E1.9	III:8606507-8609783	N2-OP50-no2	N2-OG1RF-no2	OK	38.4221	25.4833	-0.592385	-1.34872	0.00595	0.0274786	yes
XLOC_011997	XLOC_011997	polk-1	III:8626292-8628569	N2-OP50-no2	N2-OG1RF-no2	OK	66.9771	44.52	-0.589213	-1.3884	0.00535	0.025417	yes
XLOC_011998	XLOC_011998	twk-7	III:8634077-8643739	N2-OP50-no2	N2-OG1RF-no2	OK	1.21463	3.65915	1.59099	2.28292	5e-05	0.000666724	yes
XLOC_012001	XLOC_012001	F22B7.9	III:8652577-8653907	N2-OP50-no2	N2-OG1RF-no2	OK	14.8124	35.3438	1.25466	2.3159	5e-05	0.000666724	yes
XLOC_012004	XLOC_012004	pgl-2	III:8670544-8675051	N2-OP50-no2	N2-OG1RF-no2	OK	36.2784	24.3162	-0.577196	-1.25936	0.0121	0.0457256	yes
XLOC_012032	XLOC_012032	F44E2.3	III:8827335-8829287	N2-OP50-no2	N2-OG1RF-no2	OK	54.8647	35.7117	-0.61948	-1.29633	0.0091	0.0372027	yes
XLOC_012033	XLOC_012033	F44E2.10	III:8829492-8831109	N2-OP50-no2	N2-OG1RF-no2	OK	39.2802	25.4067	-0.628597	-1.30924	0.0082	0.0345703	yes
XLOC_012034	XLOC_012034	F44E2.4	III:8832466-8838424	N2-OP50-no2	N2-OG1RF-no2	OK	0.734255	3.01091	2.03584	3.04467	5e-05	0.000666724	yes
XLOC_012037	XLOC_012037	F44E2.8	III:8848582-8849879	N2-OP50-no2	N2-OG1RF-no2	OK	147.129	94.0982	-0.644841	-1.52967	0.00205	0.0126688	yes
XLOC_012038	XLOC_012038	F44E2.9	III:8849990-8850532	N2-OP50-no2	N2-OG1RF-no2	OK	59.7168	29.5853	-1.01326	-1.72459	0.0005	0.00432733	yes
XLOC_012041	XLOC_012041	K01F9.2	III:8870098-8877127	N2-OP50-no2	N2-OG1RF-no2	OK	2.96882	10.4786	1.81949	2.55262	5e-05	0.000666724	yes
XLOC_012051	XLOC_012051	cdc-25.3	III:8913726-8917929	N2-OP50-no2	N2-OG1RF-no2	OK	58.6186	25.3437	-1.20973	-2.14626	0.0001	0.00120596	yes
XLOC_012075	XLOC_012075	nac-2	III:9038780-9043244	N2-OP50-no2	N2-OG1RF-no2	OK	3.23952	5.98895	0.886524	1.45108	0.00495	0.0239983	yes
XLOC_012078	XLOC_012078	R107.5	III:9051591-9053786	N2-OP50-no2	N2-OG1RF-no2	OK	155.421	90.2541	-0.784114	-1.82478	0.0004	0.00364645	yes
XLOC_012114	XLOC_012114	clip-1	III:9257258-9269062	N2-OP50-no2	N2-OG1RF-no2	OK	5.2443	11.2001	1.09469	2.0186	5e-05	0.000666724	yes
XLOC_012125	XLOC_012125	K04H4.2	III:9347713-9355480	N2-OP50-no2	N2-OG1RF-no2	OK	1.9716	16.7813	3.08942	4.99547	5e-05	0.000666724	yes
XLOC_012139	XLOC_012139	F54C8.6	III:9444408-9449931	N2-OP50-no2	N2-OG1RF-no2	OK	1.64926	4.62602	1.48796	1.84322	0.00065	0.00526709	yes
XLOC_012148	XLOC_012148	clu-1	III:9516648-9521460	N2-OP50-no2	N2-OG1RF-no2	OK	94.5699	59.4565	-0.669546	-1.50811	0.0026	0.0150014	yes
XLOC_012156	XLOC_012156	C48B4.9	III:9562330-9563337	N2-OP50-no2	N2-OG1RF-no2	OK	59.8799	30.8381	-0.957361	-1.92325	0.00025	0.0025111	yes
XLOC_012158	XLOC_012158	C48B4.11	III:9564602-9566064	N2-OP50-no2	N2-OG1RF-no2	OK	59.1591	35.5908	-0.733098	-1.59718	0.00115	0.00817376	yes
XLOC_012160	XLOC_012160	C48B4.3	III:9580642-9582388	N2-OP50-no2	N2-OG1RF-no2	OK	0.871217	2.53198	1.53916	1.47419	0.00875	0.0361949	yes
XLOC_012164	XLOC_012164	F58A4.2	III:9598474-9600745	N2-OP50-no2	N2-OG1RF-no2	OK	117.139	64.4404	-0.862182	-1.80165	0.0005	0.00432733	yes
XLOC_012173	XLOC_012173	rpac-19	III:9629246-9629917	N2-OP50-no2	N2-OG1RF-no2	OK	125.754	61.0587	-1.04233	-2.14765	5e-05	0.000666724	yes
XLOC_012174	XLOC_012174	ubc-7	III:9630084-9631167	N2-OP50-no2	N2-OG1RF-no2	OK	293.001	186.628	-0.650742	-1.53054	0.0034	0.0182107	yes
XLOC_012175	XLOC_012175	gei-13	III:9632187-9637116	N2-OP50-no2	N2-OG1RF-no2	OK	2.03924	9.69498	2.24921	3.85385	5e-05	0.000666724	yes
XLOC_012176	XLOC_012176	C15H7.3	III:9650420-9651959	N2-OP50-no2	N2-OG1RF-no2	OK	0.212843	1.54558	2.86029	2.58445	0.00015	0.00168728	yes
XLOC_012177	XLOC_012177	C15H7.4	III:9654351-9655859	N2-OP50-no2	N2-OG1RF-no2	OK	0.0911111	0.607325	2.73677	1.78068	0.00945	0.0382172	yes
XLOC_012180	XLOC_012180	C07A9.13	III:9679697-9681269	N2-OP50-no2	N2-OG1RF-no2	OK	0.285546	0.988911	1.79212	1.44546	0.01185	0.0450909	yes
XLOC_012183	XLOC_012183	best-5	III:9686932-9690253	N2-OP50-no2	N2-OG1RF-no2	OK	0.656684	3.81706	2.53919	2.97358	5e-05	0.000666724	yes
XLOC_012185	XLOC_012185	C07A9.2	III:9694667-9696517	N2-OP50-no2	N2-OG1RF-no2	OK	138.364	90.6012	-0.610865	-1.31992	0.0075	0.0324003	yes
XLOC_012191	XLOC_012191	dao-6	III:9735262-9736028	N2-OP50-no2	N2-OG1RF-no2	OK	1.02538	5.35429	2.38454	1.73349	0.0047	0.0231658	yes
XLOC_012196	XLOC_012196	iff-1	III:9745863-9747193	N2-OP50-no2	N2-OG1RF-no2	OK	1842.72	1100.52	-0.743656	-1.61011	0.0009	0.00680885	yes
XLOC_012198	XLOC_012198	ech-6	III:9751439-9752922	N2-OP50-no2	N2-OG1RF-no2	OK	448.276	94.2805	-2.24935	-5.24953	5e-05	0.000666724	yes
XLOC_012215	XLOC_012215	mrpl-36	III:9847623-9848116	N2-OP50-no2	N2-OG1RF-no2	OK	162.386	90.6292	-0.841377	-1.51712	0.00145	0.00965078	yes
XLOC_012226	XLOC_012226	alg-4	III:9887210-9891437	N2-OP50-no2	N2-OG1RF-no2	OK	0.401113	3.24551	3.01637	3.2193	5e-05	0.000666724	yes
XLOC_012229	XLOC_012229	F40F12.3	III:9918644-9920898	N2-OP50-no2	N2-OG1RF-no2	OK	0.22943	2.83405	3.62674	3.06571	5e-05	0.000666724	yes
XLOC_012234	XLOC_012234	K03H1.9	III:9940770-9941464	N2-OP50-no2	N2-OG1RF-no2	OK	0.248312	1.17703	2.24492	1.67996	0.01145	0.0439602	yes
XLOC_012235	XLOC_012235	gln-2	III:9943239-9944761	N2-OP50-no2	N2-OG1RF-no2	OK	1.35163	7.42395	2.45749	3.13799	5e-05	0.000666724	yes
XLOC_012249	XLOC_012249	C05B5.2	III:9999818-10000516	N2-OP50-no2	N2-OG1RF-no2	OK	2.13375	10.8728	2.34926	2.71291	5e-05	0.000666724	yes
XLOC_012256	XLOC_012256	T16G12.7	III:10038542-10040176	N2-OP50-no2	N2-OG1RF-no2	OK	0.130347	0.988158	2.92239	2.25412	0.00095	0.00708609	yes
XLOC_012257	XLOC_012257	T16G12.1	III:10040180-10049781	N2-OP50-no2	N2-OG1RF-no2	OK	8.6686	4.81094	-0.84948	-1.77623	0.0002	0.00212688	yes
XLOC_012264	XLOC_012264	kel-10	III:10098472-10101584	N2-OP50-no2	N2-OG1RF-no2	OK	0.581851	3.08016	2.40428	2.9492	5e-05	0.000666724	yes
XLOC_012286	XLOC_012286	rde-4	III:10217298-10218646	N2-OP50-no2	N2-OG1RF-no2	OK	138.203	92.9192	-0.572736	-1.36307	0.0069	0.0305282	yes
XLOC_012298	XLOC_012298	T07A5.5	III:10318334-10318559	N2-OP50-no2	N2-OG1RF-no2	OK	522.286	313.93	-0.734395	-1.26416	0.01065	0.0417854	yes
XLOC_012302	XLOC_012302	tbx-9	III:10339983-10341858	N2-OP50-no2	N2-OG1RF-no2	OK	32.0291	16.4557	-0.960796	-1.82272	0.0006	0.00494526	yes
XLOC_012308	XLOC_012308	M03C11.1	III:10393388-10396081	N2-OP50-no2	N2-OG1RF-no2	OK	2.16012	4.35353	1.01107	1.38752	0.0047	0.0231658	yes
XLOC_012318	XLOC_012318	D2045.5	III:10468059-10469503	N2-OP50-no2	N2-OG1RF-no2	OK	0.394277	1.06675	1.43594	1.4371	0.0046	0.0228191	yes
XLOC_012322	XLOC_012322	taf-11.3	III:10503955-10505252	N2-OP50-no2	N2-OG1RF-no2	OK	20.7013	11.3139	-0.87162	-1.47864	0.0032	0.0173999	yes
XLOC_012331	XLOC_012331	Y45F3A.4	III:10572474-10575420	N2-OP50-no2	N2-OG1RF-no2	OK	6.60472	11.8858	0.847672	1.29846	0.0103	0.0407551	yes
XLOC_012340	XLOC_012340	Y39A1A.9	III:10630077-10633501	N2-OP50-no2	N2-OG1RF-no2	OK	0.930187	2.01965	1.11851	1.38418	0.0068	0.0301987	yes
XLOC_012353	XLOC_012353	K01G5.8	III:10740279-10740772	N2-OP50-no2	N2-OG1RF-no2	OK	181.162	108.16	-0.744113	-1.54717	0.0015	0.00990644	yes
XLOC_012355	XLOC_012355	ran-1	III:10742809-10747728	N2-OP50-no2	N2-OG1RF-no2	OK	691.543	427.776	-0.692963	-1.50872	0.00205	0.0126688	yes
XLOC_012357	XLOC_012357	hpl-2	III:10752262-10755523	N2-OP50-no2	N2-OG1RF-no2	OK	137.134	89.3906	-0.617396	-1.40151	0.0039	0.0202337	yes
XLOC_012358	XLOC_012358	K01G5.10,rnf-113	III:10755624-10758524	N2-OP50-no2	N2-OG1RF-no2	OK	66.0781	38.6241	-0.774669	-1.67423	0.0008	0.00618924	yes
XLOC_012367	XLOC_012367	pde-12	III:10840011-10844935	N2-OP50-no2	N2-OG1RF-no2	OK	34.7897	21.4875	-0.695166	-1.54258	0.00235	0.0139406	yes
XLOC_012378	XLOC_012378	col-93	III:10984554-10985608	N2-OP50-no2	N2-OG1RF-no2	OK	2027.48	213.047	-3.25045	-6.11042	5e-05	0.000666724	yes
XLOC_012380	XLOC_012380	dmsr-5	III:10992128-10995237	N2-OP50-no2	N2-OG1RF-no2	OK	0.264196	0.891918	1.7553	1.67612	0.0015	0.00990644	yes
XLOC_012385	XLOC_012385	Y48A6B.7	III:11012565-11026566	N2-OP50-no2	N2-OG1RF-no2	OK	31.9756	53.3474	0.738449	1.34975	0.0079	0.033628	yes
XLOC_012386	XLOC_012386	Y48A6B.8	III:11027249-11029437	N2-OP50-no2	N2-OG1RF-no2	OK	0.199281	0.800171	2.00551	1.95232	0.00045	0.00397965	yes
XLOC_012400	XLOC_012400	tbx-34	III:11216394-11218260	N2-OP50-no2	N2-OG1RF-no2	OK	0.312333	2.69731	3.11036	2.95603	5e-05	0.000666724	yes
XLOC_012401	XLOC_012401	Y47D3A.13	III:11223445-11224103	N2-OP50-no2	N2-OG1RF-no2	OK	1.97721	6.41234	1.69738	1.80465	0.00085	0.00649444	yes
XLOC_012403	XLOC_012403	elo-8	III:11230381-11232078	N2-OP50-no2	N2-OG1RF-no2	OK	1.24358	2.85097	1.19695	1.29249	0.00995	0.0397483	yes
XLOC_012405	XLOC_012405	Y47D3A.14	III:11235576-11236870	N2-OP50-no2	N2-OG1RF-no2	OK	35.5318	20.2787	-0.809145	-1.56608	0.002	0.0124398	yes
XLOC_012412	XLOC_012412	T28D6.6	III:11326653-11343108	N2-OP50-no2	N2-OG1RF-no2	OK	97.7825	64.8801	-0.591801	-1.26912	0.0113	0.0435582	yes
XLOC_012419	XLOC_012419	nlp-21	III:11388629-11393260	N2-OP50-no2	N2-OG1RF-no2	OK	15.0439	30.0966	1.00042	1.69257	0.0008	0.00618924	yes
XLOC_012434	XLOC_012434	Y66A7A.2	III:11485473-11487347	N2-OP50-no2	N2-OG1RF-no2	OK	58.3738	31.1693	-0.905194	-1.69227	0.0005	0.00432733	yes
XLOC_012435	XLOC_012435	nars-2	III:11488354-11500735	N2-OP50-no2	N2-OG1RF-no2	OK	40.3816	24.0329	-0.748689	-1.47521	0.00345	0.0184464	yes
XLOC_012436	XLOC_012436	tin-10	III:11500866-11502850	N2-OP50-no2	N2-OG1RF-no2	OK	106.883	60.5462	-0.819926	-1.55244	0.0019	0.0119238	yes
XLOC_012443	XLOC_012443	Y66A7A.9	III:11611271-11612471	N2-OP50-no2	N2-OG1RF-no2	OK	0.637072	5.01215	2.9759	2.36872	0.0099	0.0395897	yes
XLOC_012447	XLOC_012447	col-96	III:11705712-11706644	N2-OP50-no2	N2-OG1RF-no2	OK	30.4133	12.0901	-1.33088	-2.36819	5e-05	0.000666724	yes
XLOC_012454	XLOC_012454	sup-1	III:11733367-11737627	N2-OP50-no2	N2-OG1RF-no2	OK	21.4469	35.0279	0.707737	1.26552	0.00925	0.0376359	yes
XLOC_012456	XLOC_012456	tbx-38	III:11784075-11786052	N2-OP50-no2	N2-OG1RF-no2	OK	0.831974	0.210582	-1.98215	-1.62284	0.00455	0.0226881	yes
XLOC_012464	XLOC_012464	Y56A3A.6	III:11871254-11878849	N2-OP50-no2	N2-OG1RF-no2	OK	5.90071	10.8978	0.885073	1.6712	0.00135	0.00919195	yes
XLOC_012471	XLOC_012471	Y56A3A.19	III:11915145-11915714	N2-OP50-no2	N2-OG1RF-no2	OK	286.983	178.836	-0.682333	-1.55184	0.00175	0.01116	yes
XLOC_012487	XLOC_012487	php-3	III:12074289-12077556	N2-OP50-no2	N2-OG1RF-no2	OK	5.58281	9.60163	0.782288	1.23825	0.0122	0.046047	yes
XLOC_012500	XLOC_012500	osm-12	III:12191055-12202450	N2-OP50-no2	N2-OG1RF-no2	OK	0.24199	0.696742	1.52567	1.35612	0.01135	0.0436962	yes
XLOC_012506	XLOC_012506	Y75B8A.18	III:12225637-12226242	N2-OP50-no2	N2-OG1RF-no2	OK	94.1651	50.3517	-0.903152	-1.70521	0.0009	0.00680885	yes
XLOC_012508	XLOC_012508	grl-15	III:12232631-12235711	N2-OP50-no2	N2-OG1RF-no2	OK	1.63893	6.12175	1.90119	2.14428	0.00015	0.00168728	yes
XLOC_012521	XLOC_012521	pph-4.2	III:12374237-12377250	N2-OP50-no2	N2-OG1RF-no2	OK	81.7308	49.8045	-0.714603	-1.63812	0.00125	0.00868005	yes
XLOC_012523	XLOC_012523	Y49E10.4	III:12378988-12380612	N2-OP50-no2	N2-OG1RF-no2	OK	48.0138	32.2644	-0.573503	-1.2775	0.01135	0.0436962	yes
XLOC_012543	XLOC_012543	tpst-1	III:12652343-12662269	N2-OP50-no2	N2-OG1RF-no2	OK	42.8887	29.0102	-0.564034	-1.24562	0.0132	0.0487921	yes
XLOC_012545	XLOC_012545	rsp-3	III:12686460-12687916	N2-OP50-no2	N2-OG1RF-no2	OK	419.774	235.196	-0.835747	-1.91403	0.0003	0.00289611	yes
XLOC_012550	XLOC_012550	gab-1	III:12771877-12779726	N2-OP50-no2	N2-OG1RF-no2	OK	0.222903	0.661268	1.56882	1.55325	0.0046	0.0228191	yes
XLOC_012551	XLOC_012551	BE10.1	III:12785153-12793128	N2-OP50-no2	N2-OG1RF-no2	OK	0.229151	1.65944	2.85633	2.01807	0.0011	0.00790972	yes
XLOC_012552	XLOC_012552	agmo-1	III:12793383-12798157	N2-OP50-no2	N2-OG1RF-no2	OK	0.497701	2.3578	2.24409	2.54109	5e-05	0.000666724	yes
XLOC_012559	XLOC_012559	Y37D8A.5	III:12854052-12855315	N2-OP50-no2	N2-OG1RF-no2	OK	0.255835	3.14262	3.61868	3.32252	5e-05	0.000666724	yes
XLOC_012566	XLOC_012566	Y37D8A.16	III:12915164-12918675	N2-OP50-no2	N2-OG1RF-no2	OK	20.3477	44.7162	1.13593	1.96903	5e-05	0.000666724	yes
XLOC_012574	XLOC_012574	ZK1010.5	III:12984498-12987502	N2-OP50-no2	N2-OG1RF-no2	OK	0.532867	2.71445	2.34881	2.88638	5e-05	0.000666724	yes
XLOC_012575	XLOC_012575	col-97	III:12987671-12993704	N2-OP50-no2	N2-OG1RF-no2	OK	5.80626	17.2976	1.57489	2.57284	5e-05	0.000666724	yes
XLOC_012576	XLOC_012576	ZK1010.8	III:12995737-13000670	N2-OP50-no2	N2-OG1RF-no2	OK	0.609108	2.13723	1.81097	2.22474	5e-05	0.000666724	yes
XLOC_012578	XLOC_012578	F14F7.4	III:13028380-13029664	N2-OP50-no2	N2-OG1RF-no2	OK	0.278205	1.20029	2.10916	1.78004	0.00055	0.00467075	yes
XLOC_012580	XLOC_012580	F54F12.1	III:13049616-13054085	N2-OP50-no2	N2-OG1RF-no2	OK	0.122912	0.628163	2.35351	2.39109	5e-05	0.000666724	yes
XLOC_012587	XLOC_012587	snpc-1.2	III:13165211-13169520	N2-OP50-no2	N2-OG1RF-no2	OK	74.8432	46.6361	-0.682424	-1.58643	0.00175	0.01116	yes
XLOC_012592	XLOC_012592	set-25	III:13277260-13293085	N2-OP50-no2	N2-OG1RF-no2	OK	27.3643	16.7363	-0.709311	-1.27804	0.0132	0.0487921	yes
XLOC_012604	XLOC_012604	T03F6.10	III:13377530-13378339	N2-OP50-no2	N2-OG1RF-no2	OK	5.74712	1.76276	-1.705	-1.75656	0.00095	0.00708609	yes
XLOC_012605	XLOC_012605	T03F6.6	III:13378440-13380352	N2-OP50-no2	N2-OG1RF-no2	OK	1.0426	3.79442	1.86369	2.04604	0.0001	0.00120596	yes
XLOC_012613	XLOC_012613	F45G2.8	III:13434860-13435670	N2-OP50-no2	N2-OG1RF-no2	OK	63.5812	38.4871	-0.724224	-1.39424	0.00615	0.0281655	yes
XLOC_012618	XLOC_012618	T27E9.2	III:13462238-13462755	N2-OP50-no2	N2-OG1RF-no2	OK	259.954	151.638	-0.777629	-1.72835	0.0007	0.00556672	yes
XLOC_012635	XLOC_012635	T05D4.2	III:13561530-13563054	N2-OP50-no2	N2-OG1RF-no2	OK	6.8302	3.54018	-0.948106	-1.37768	0.00565	0.0264503	yes
XLOC_012637	XLOC_012637	T05D4.3	III:13566875-13570447	N2-OP50-no2	N2-OG1RF-no2	OK	0.768642	2.00493	1.38317	1.66515	0.00215	0.0130975	yes
XLOC_012638	XLOC_012638	gln-4	III:13601759-13603156	N2-OP50-no2	N2-OG1RF-no2	OK	0.13718	0.52368	1.93261	1.47531	0.01205	0.0455815	yes
XLOC_012641	XLOC_012641	T12D8.5	III:13626031-13626750	N2-OP50-no2	N2-OG1RF-no2	OK	23.6339	89.6882	1.92406	3.67051	5e-05	0.000666724	yes
XLOC_012642	XLOC_012642	arrd-17	III:13626993-13630808	N2-OP50-no2	N2-OG1RF-no2	OK	4.65889	8.1548	0.807663	1.32096	0.00815	0.0343972	yes
XLOC_012646	XLOC_012646	T12D8.10	III:13641792-13642327	N2-OP50-no2	N2-OG1RF-no2	OK	112.753	59.9297	-0.911825	-1.57705	0.00215	0.0130975	yes
XLOC_012649	XLOC_012649	flp-15	III:13663401-13667838	N2-OP50-no2	N2-OG1RF-no2	OK	12.7011	29.3415	1.20799	1.83896	0.0002	0.00212688	yes
XLOC_012653	XLOC_012653	W06F12.2	III:13726639-13731679	N2-OP50-no2	N2-OG1RF-no2	OK	5.80941	16.7289	1.52588	2.79066	5e-05	0.000666724	yes
XLOC_012673	XLOC_012673	tpa-1	IV:92015-110707	N2-OP50-no2	N2-OG1RF-no2	OK	7.89848	13.0949	0.729354	1.40907	0.0056	0.0263043	yes
XLOC_012682	XLOC_012682	Y38C1AA.7	IV:158966-159831	N2-OP50-no2	N2-OG1RF-no2	OK	5.97753	36.3281	2.60347	3.61398	5e-05	0.000666724	yes
XLOC_012685	XLOC_012685	cutl-24	IV:165124-169980	N2-OP50-no2	N2-OG1RF-no2	OK	0.826461	2.77374	1.74682	2.23243	5e-05	0.000666724	yes
XLOC_012691	XLOC_012691	csn-3	IV:194744-202585	N2-OP50-no2	N2-OG1RF-no2	OK	62.2881	39.094	-0.67201	-1.5635	0.00145	0.00965078	yes
XLOC_012701	XLOC_012701	sma-10	IV:274569-279949	N2-OP50-no2	N2-OG1RF-no2	OK	4.50535	10.3991	1.20674	2.2241	5e-05	0.000666724	yes
XLOC_012703	XLOC_012703	swt-1	IV:307504-311235	N2-OP50-no2	N2-OG1RF-no2	OK	4.67608	12.329	1.39868	2.29378	5e-05	0.000666724	yes
XLOC_012708	XLOC_012708	cdh-8	IV:339807-358882	N2-OP50-no2	N2-OG1RF-no2	OK	0.516472	1.63968	1.66665	2.33	5e-05	0.000666724	yes
XLOC_012718	XLOC_012718	dpm-1	IV:445676-448449	N2-OP50-no2	N2-OG1RF-no2	OK	53.4959	32.254	-0.729951	-1.50606	0.00285	0.0159476	yes
XLOC_012720	XLOC_012720	M04G7.1	IV:455725-457121	N2-OP50-no2	N2-OG1RF-no2	OK	7.32825	14.4573	0.980261	1.56577	0.0023	0.0137286	yes
XLOC_012723	XLOC_012723	W03G1.2	IV:524653-526479	N2-OP50-no2	N2-OG1RF-no2	OK	0.114618	0.787744	2.78089	2.0822	0.0039	0.0202337	yes
XLOC_012732	XLOC_012732	gex-2	IV:572722-583601	N2-OP50-no2	N2-OG1RF-no2	OK	17.4416	10.6356	-0.713633	-1.49072	0.0029	0.0161744	yes
XLOC_012734	XLOC_012734	C18H7.4	IV:593333-595234	N2-OP50-no2	N2-OG1RF-no2	OK	0.298337	1.52181	2.35078	2.44072	5e-05	0.000666724	yes
XLOC_012739	XLOC_012739	C18H7.1	IV:615543-620930	N2-OP50-no2	N2-OG1RF-no2	OK	0.725719	4.71354	2.69933	3.04036	5e-05	0.000666724	yes
XLOC_012752	XLOC_012752	cutl-28	IV:684496-688339	N2-OP50-no2	N2-OG1RF-no2	OK	0.562893	1.96025	1.80011	2.15584	0.0001	0.00120596	yes
XLOC_012760	XLOC_012760	ugt-52	IV:778783-784135	N2-OP50-no2	N2-OG1RF-no2	OK	1.07099	2.93064	1.45227	1.90078	0.00015	0.00168728	yes
XLOC_012775	XLOC_012775	mak-2	IV:885345-890187	N2-OP50-no2	N2-OG1RF-no2	OK	16.0576	27.3341	0.767447	1.57028	0.0024	0.0141825	yes
XLOC_012792	XLOC_012792	Y55F3AM.3	IV:1012651-1019558	N2-OP50-no2	N2-OG1RF-no2	OK	75.9468	52.8139	-0.524072	-1.09273	0.01315	0.0486658	yes
XLOC_012798	XLOC_012798	mrps-25	IV:1056891-1057620	N2-OP50-no2	N2-OG1RF-no2	OK	82.8846	49.7785	-0.735581	-1.52529	0.0029	0.0161744	yes
XLOC_012815	XLOC_012815	W09G12.7	IV:1229079-1230795	N2-OP50-no2	N2-OG1RF-no2	OK	1.48538	10.9561	2.88283	4.06858	5e-05	0.000666724	yes
XLOC_012831	XLOC_012831	rfc-2	IV:1347315-1352981	N2-OP50-no2	N2-OG1RF-no2	OK	68.8641	44.6168	-0.626163	-1.40763	0.00445	0.0223123	yes
XLOC_012834	XLOC_012834	nhr-41	IV:1386162-1399353	N2-OP50-no2	N2-OG1RF-no2	OK	2.98385	5.77272	0.952078	1.48841	0.004	0.0206135	yes
XLOC_012836	XLOC_012836	Y77E11A.14	IV:1406551-1408059	N2-OP50-no2	N2-OG1RF-no2	OK	2.51538	9.16256	1.86497	1.9817	0.0003	0.00289611	yes
XLOC_012841	XLOC_012841	Y77E11A.2	IV:1457074-1459525	N2-OP50-no2	N2-OG1RF-no2	OK	16.9513	33.2172	0.970537	1.95427	0.0002	0.00212688	yes
XLOC_012846	XLOC_012846	K03H6.2	IV:1510563-1515302	N2-OP50-no2	N2-OG1RF-no2	OK	6.9399	37.6965	2.44144	4.36521	5e-05	0.000666724	yes
XLOC_012851	XLOC_012851	col-107	IV:1545299-1567716	N2-OP50-no2	N2-OG1RF-no2	OK	33.0838	156.59	2.24279	2.38259	0.0003	0.00289611	yes
XLOC_012853	XLOC_012853	C34H4.2	IV:1545299-1567716	N2-OP50-no2	N2-OG1RF-no2	OK	8.915	54.7428	2.61836	2.17233	5e-05	0.000666724	yes
XLOC_012857	XLOC_012857	hpo-6	IV:1545299-1567716	N2-OP50-no2	N2-OG1RF-no2	OK	11.0945	45.0004	2.02009	1.86247	0.0007	0.00556672	yes
XLOC_012861	XLOC_012861	set-23	IV:1602984-1605561	N2-OP50-no2	N2-OG1RF-no2	OK	34.4249	21.0804	-0.707549	-1.28724	0.0097	0.0389316	yes
XLOC_012870	XLOC_012870	Y41D4B.6	IV:1633771-1637367	N2-OP50-no2	N2-OG1RF-no2	OK	0.774891	3.13429	2.01607	2.23486	0.0001	0.00120596	yes
XLOC_012871	XLOC_012871	rps-28	IV:1659690-1660011	N2-OP50-no2	N2-OG1RF-no2	OK	3776.25	2516.92	-0.585297	-1.29184	0.0089	0.0366577	yes
XLOC_012878	XLOC_012878	K08D12.3	IV:1710264-1711141	N2-OP50-no2	N2-OG1RF-no2	OK	803.689	442.395	-0.861301	-1.96985	0.00015	0.00168728	yes
XLOC_012879	XLOC_012879	rpi-2	IV:1711278-1714179	N2-OP50-no2	N2-OG1RF-no2	OK	1.01098	2.32472	1.2013	1.38966	0.00655	0.0294196	yes
XLOC_012880	XLOC_012880	K08D12.6	IV:1720789-1723069	N2-OP50-no2	N2-OG1RF-no2	OK	339.67	139.973	-1.27899	-2.66906	5e-05	0.000666724	yes
XLOC_012887	XLOC_012887	cmk-1	IV:1824527-1834029	N2-OP50-no2	N2-OG1RF-no2	OK	2.46288	6.60873	1.42403	2.12738	0.0001	0.00120596	yes
XLOC_012894	XLOC_012894	F52C12.2	IV:1953562-1956642	N2-OP50-no2	N2-OG1RF-no2	OK	46.7172	30.0309	-0.637507	-1.32555	0.0085	0.0354466	yes
XLOC_012898	XLOC_012898	Y48A5A.3	IV:1969736-1970285	N2-OP50-no2	N2-OG1RF-no2	OK	47.4743	23.9608	-0.98647	-1.56109	0.00215	0.0130975	yes
XLOC_012906	XLOC_012906	arrd-26	IV:2066199-2071679	N2-OP50-no2	N2-OG1RF-no2	OK	0.753074	2.0367	1.43537	1.61374	0.0018	0.0114126	yes
XLOC_012918	XLOC_012918	test-1	IV:2136894-2146461	N2-OP50-no2	N2-OG1RF-no2	OK	75.7491	35.992	-1.07355	-2.27545	5e-05	0.000666724	yes
XLOC_012925	XLOC_012925	Y71G10AR.4	IV:2198996-2208831	N2-OP50-no2	N2-OG1RF-no2	OK	48.2275	71.2717	0.563474	1.31423	0.007	0.0307936	yes
XLOC_012928	XLOC_012928	M70.1	IV:2245896-2252361	N2-OP50-no2	N2-OG1RF-no2	OK	0.0966794	0.601903	2.63825	2.5506	5e-05	0.000666724	yes
XLOC_012934	XLOC_012934	nsy-4	IV:2324057-2326737	N2-OP50-no2	N2-OG1RF-no2	OK	3.78385	8.71356	1.20341	1.83848	0.0002	0.00212688	yes
XLOC_012939	XLOC_012939	trap-3	IV:2389444-2390386	N2-OP50-no2	N2-OG1RF-no2	OK	360.163	217.537	-0.727391	-1.7284	0.0004	0.00364645	yes
XLOC_012946	XLOC_012946	ilys-3	IV:2464470-2465440	N2-OP50-no2	N2-OG1RF-no2	OK	0.878114	26.6809	4.92525	4.91959	5e-05	0.000666724	yes
[truncated: 39,932 more rows]

## Sheet: N2 Significant 
Table S3 Genes that are significantly changed in N2 worms when exposed to E. faecalis OG1RF compared to E. coli OP50.
test_id	gene_id	gene	locus	sample_1	sample_2	status	value_1	value_2	log2(fold_change)	test_stat	p_value	q_value	significant
XLOC_000009	XLOC_000009	Y48G1C.9	I:91403-92877	N2-OP50-no2	N2-OG1RF-no2	OK	66.8756	37.1332	-0.848771	-1.62677	0.0017	0.0108998	yes
XLOC_000016	XLOC_000016	spe-8	I:118103-120870	N2-OP50-no2	N2-OG1RF-no2	OK	0.111	1.23453	3.47533	2.80983	0.0002	0.00212688	yes
XLOC_000041	XLOC_000041	W04C9.4	I:461994-467131	N2-OP50-no2	N2-OG1RF-no2	OK	143.961	92.3037	-0.641219	-1.36718	0.006	0.027668	yes
XLOC_000044	XLOC_000044	cutl-13	I:477581-481954	N2-OP50-no2	N2-OG1RF-no2	OK	0.49299	1.53704	1.64053	1.69399	0.00285	0.0159476	yes
XLOC_000046	XLOC_000046	haf-4	I:489983-496154	N2-OP50-no2	N2-OG1RF-no2	OK	13.2751	20.995	0.661329	1.39922	0.0051	0.0245707	yes
XLOC_000051	XLOC_000051	Y65B4BL.1	I:530987-532852	N2-OP50-no2	N2-OG1RF-no2	OK	5.09774	18.0079	1.8207	2.86703	5e-05	0.000666724	yes
XLOC_000053	XLOC_000053	psf-3	I:534452-535347	N2-OP50-no2	N2-OG1RF-no2	OK	81.6937	54.5099	-0.583707	-1.2476	0.01265	0.0472128	yes
XLOC_000059	XLOC_000059	lpr-1	I:557430-561671	N2-OP50-no2	N2-OG1RF-no2	OK	0.467393	1.47995	1.66284	1.57336	0.004	0.0206135	yes
XLOC_000060	XLOC_000060	Y65B4BR.1	I:562735-565181	N2-OP50-no2	N2-OG1RF-no2	OK	0.99915	59.4339	5.89444	8.32917	5e-05	0.000666724	yes
XLOC_000068	XLOC_000068	Y18H1A.11	I:680413-686599	N2-OP50-no2	N2-OG1RF-no2	OK	0.935342	3.95791	2.08117	1.65515	0.00155	0.0101539	yes
XLOC_000069	XLOC_000069	Y18H1A.1	I:688285-691267	N2-OP50-no2	N2-OG1RF-no2	OK	0.315717	1.37926	2.1272	2.20526	5e-05	0.000666724	yes
XLOC_000077	XLOC_000077	T06A4.1	I:770891-776368	N2-OP50-no2	N2-OG1RF-no2	OK	0.328778	1.12478	1.77445	1.97331	0.00045	0.00397965	yes
XLOC_000080	XLOC_000080	zfh-2	I:803367-834808	N2-OP50-no2	N2-OG1RF-no2	OK	5.82016	10.0208	0.783871	1.62934	0.001	0.00734862	yes
XLOC_000087	XLOC_000087	ZC123.1	I:837995-846763	N2-OP50-no2	N2-OG1RF-no2	OK	0.577725	4.08942	2.82344	2.35766	0.00065	0.00526709	yes
XLOC_000093	XLOC_000093	Y95B8A.4	I:907464-911189	N2-OP50-no2	N2-OG1RF-no2	OK	0.794637	2.46859	1.63532	1.78324	0.0007	0.00556672	yes
XLOC_000095	XLOC_000095	Y95B8A.2	I:938482-941776	N2-OP50-no2	N2-OG1RF-no2	OK	1.18117	3.63037	1.6199	1.91048	0.00025	0.0025111	yes
XLOC_000096	XLOC_000096	nas-30	I:942256-947711	N2-OP50-no2	N2-OG1RF-no2	OK	0.307673	0.968045	1.65367	1.76519	0.0005	0.00432733	yes
XLOC_000103	XLOC_000103	spp-17	I:1016404-1017180	N2-OP50-no2	N2-OG1RF-no2	OK	1027.88	192.857	-2.41407	-5.36336	5e-05	0.000666724	yes
XLOC_000107	XLOC_000107	glrx-10	I:1049593-1050726	N2-OP50-no2	N2-OG1RF-no2	OK	162.087	100.766	-0.685763	-1.38183	0.00565	0.0264503	yes
XLOC_000109	XLOC_000109	gsa-1	I:1068590-1075010	N2-OP50-no2	N2-OG1RF-no2	OK	9.34531	17.5705	0.910842	1.76736	0.0006	0.00494526	yes
XLOC_000123	XLOC_000123	Y48G8AR.2	I:1282100-1285435	N2-OP50-no2	N2-OG1RF-no2	OK	0.664005	1.84554	1.47478	1.60996	0.0032	0.0173999	yes
XLOC_000130	XLOC_000130	smo-1	I:1340677-1344692	N2-OP50-no2	N2-OG1RF-no2	OK	883.365	530.007	-0.736997	-1.36448	0.0079	0.033628	yes
XLOC_000138	XLOC_000138	spe-15	I:1446665-1465340	N2-OP50-no2	N2-OG1RF-no2	OK	4.01597	7.59534	0.919368	1.66278	0.00115	0.00817376	yes
XLOC_000140	XLOC_000140	F47G6.3	I:1465596-1469586	N2-OP50-no2	N2-OG1RF-no2	OK	0.130947	0.900904	2.78239	2.19879	0.00085	0.00649444	yes
XLOC_000154	XLOC_000154	Y71G12B.17	I:1667500-1669774	N2-OP50-no2	N2-OG1RF-no2	OK	1.11031	3.20147	1.52777	1.8161	0.0005	0.00432733	yes
XLOC_000160	XLOC_000160	lsm-6	I:1701357-1701799	N2-OP50-no2	N2-OG1RF-no2	OK	154.349	95.9422	-0.685955	-1.31242	0.0085	0.0354466	yes
XLOC_000161	XLOC_000161	Y71G12B.13	I:1702122-1707890	N2-OP50-no2	N2-OG1RF-no2	OK	42.056	27.3655	-0.619951	-1.36837	0.00695	0.0306613	yes
XLOC_000172	XLOC_000172	pghm-1	I:1808090-1811782	N2-OP50-no2	N2-OG1RF-no2	OK	18.1806	43.5525	1.26036	2.54502	5e-05	0.000666724	yes
XLOC_000173	XLOC_000173	Y71G12B.3	I:1812954-1813584	N2-OP50-no2	N2-OG1RF-no2	OK	0.523947	3.12335	2.5756	2.04172	0.00715	0.0312746	yes
XLOC_000174	XLOC_000174	Y71G12B.2	I:1816149-1818509	N2-OP50-no2	N2-OG1RF-no2	OK	0.377916	1.31841	1.80266	1.65556	0.00315	0.0172254	yes
XLOC_000178	XLOC_000178	C53H9.2	I:1832896-1834764	N2-OP50-no2	N2-OG1RF-no2	OK	152.335	93.9681	-0.697009	-1.64338	0.0007	0.00556672	yes
XLOC_000183	XLOC_000183	tag-96	I:1845220-1850516	N2-OP50-no2	N2-OG1RF-no2	OK	6.69937	3.78304	-0.824478	-1.29505	0.0066	0.0295837	yes
XLOC_000188	XLOC_000188	Y51F10.11	I:1958706-1964972	N2-OP50-no2	N2-OG1RF-no2	OK	34.3601	20.1879	-0.767241	-1.46398	0.003	0.0165759	yes
XLOC_000191	XLOC_000191	Y51F10.2	I:1978003-1983436	N2-OP50-no2	N2-OG1RF-no2	OK	276.073	169.253	-0.70587	-1.66841	0.00095	0.00708609	yes
XLOC_000193	XLOC_000193	crtc-1	I:2026315-2033948	N2-OP50-no2	N2-OG1RF-no2	OK	5.30766	15.1554	1.51368	2.83309	5e-05	0.000666724	yes
XLOC_000195	XLOC_000195	moag-4,rpb-10	I:2064292-2065481	N2-OP50-no2	N2-OG1RF-no2	OK	428.9	254.401	-0.753535	-1.65063	0.00065	0.00526709	yes
XLOC_000212	XLOC_000212	Y39G10AL.1	I:2279833-2280867	N2-OP50-no2	N2-OG1RF-no2	OK	13.6997	6.1735	-1.14999	-1.58626	0.00225	0.0135141	yes
XLOC_000221	XLOC_000221	ugt-31	I:2333325-2338688	N2-OP50-no2	N2-OG1RF-no2	OK	3.22178	1.47132	-1.13075	-1.46985	0.00435	0.0219396	yes
XLOC_000238	XLOC_000238	Y23H5B.5	I:2498133-2506233	N2-OP50-no2	N2-OG1RF-no2	OK	37.8951	25.3873	-0.577907	-1.32346	0.0076	0.0327404	yes
XLOC_000249	XLOC_000249	ssp-19	I:2562657-2563049	N2-OP50-no2	N2-OG1RF-no2	OK	0.711983	3.50599	2.29991	1.75895	0.0015	0.00990644	yes
XLOC_000251	XLOC_000251	K07A3.3	I:2599978-2602649	N2-OP50-no2	N2-OG1RF-no2	OK	0.298121	1.72781	2.53497	2.77537	5e-05	0.000666724	yes
XLOC_000255	XLOC_000255	Y23H5A.3	I:2620653-2621858	N2-OP50-no2	N2-OG1RF-no2	OK	131.43	89.8012	-0.549485	-1.29708	0.0081	0.0342237	yes
XLOC_000265	XLOC_000265	F32B5.6	I:2668159-2672429	N2-OP50-no2	N2-OG1RF-no2	OK	15.8699	24.7117	0.638902	1.3058	0.01345	0.049443	yes
XLOC_000270	XLOC_000270	F32B5.4	I:2692076-2692469	N2-OP50-no2	N2-OG1RF-no2	OK	1.81431	10.7866	2.57175	2.63079	5e-05	0.000666724	yes
XLOC_000272	XLOC_000272	F32B5.2	I:2697439-2699955	N2-OP50-no2	N2-OG1RF-no2	OK	0.338516	1.1263	1.7343	1.66756	0.00275	0.0155864	yes
XLOC_000273	XLOC_000273	F32B5.1	I:2700419-2702082	N2-OP50-no2	N2-OG1RF-no2	OK	0.376175	1.81841	2.2732	2.32295	0.00015	0.00168728	yes
XLOC_000276	XLOC_000276	snr-7	I:2722518-2727545	N2-OP50-no2	N2-OG1RF-no2	OK	219.519	112.932	-0.958892	-1.45795	0.00535	0.025417	yes
XLOC_000277	XLOC_000277	yop-1	I:2730003-2731454	N2-OP50-no2	N2-OG1RF-no2	OK	464.788	294.322	-0.659178	-1.55636	0.0016	0.0104061	yes
XLOC_000286	XLOC_000286	W03D8.10	I:2786331-2787514	N2-OP50-no2	N2-OG1RF-no2	OK	0.166825	2.70957	4.02166	3.22987	5e-05	0.000666724	yes
XLOC_000287	XLOC_000287	W03D8.8	I:2791688-2794895	N2-OP50-no2	N2-OG1RF-no2	OK	3.85058	1.36822	-1.49278	-1.9464	0.0001	0.00120596	yes
XLOC_000290	XLOC_000290	itx-1	I:2802821-2815786	N2-OP50-no2	N2-OG1RF-no2	OK	6.30853	12.3957	0.974469	2.07045	5e-05	0.000666724	yes
XLOC_000291	XLOC_000291	W03D8.5	I:2816460-2817646	N2-OP50-no2	N2-OG1RF-no2	OK	0.252416	0.912528	1.85406	1.54157	0.0074	0.0320583	yes
XLOC_000311	XLOC_000311	trap-1	I:2928394-2929679	N2-OP50-no2	N2-OG1RF-no2	OK	429.721	227.721	-0.916137	-2.10586	5e-05	0.000666724	yes
XLOC_000335	XLOC_000335	Y54E10A.6	I:3163687-3168022	N2-OP50-no2	N2-OG1RF-no2	OK	46.0044	30.9674	-0.57102	-1.31831	0.00795	0.0337475	yes
XLOC_000336	XLOC_000336	dnc-6	I:3168105-3171230	N2-OP50-no2	N2-OG1RF-no2	OK	74.5531	41.2974	-0.852218	-1.77088	0.00045	0.00397965	yes
XLOC_000339	XLOC_000339	txl-1	I:3229428-3255565	N2-OP50-no2	N2-OG1RF-no2	OK	103.561	52.7483	-0.973283	-1.32734	0.0083	0.0349058	yes
XLOC_000361	XLOC_000361	cdk-2	I:3408032-3415070	N2-OP50-no2	N2-OG1RF-no2	OK	42.0774	27.514	-0.612879	-1.27727	0.0102	0.0404426	yes
XLOC_000366	XLOC_000366	msh-6	I:3449326-3462171	N2-OP50-no2	N2-OG1RF-no2	OK	74.098	50.0409	-0.566328	-1.31549	0.0107	0.0419281	yes
XLOC_000383	XLOC_000383	cah-6	I:3629470-3630744	N2-OP50-no2	N2-OG1RF-no2	OK	2.29945	4.50157	0.969138	1.28355	0.0105	0.0413656	yes
XLOC_000388	XLOC_000388	hus-1	I:3698023-3699300	N2-OP50-no2	N2-OG1RF-no2	OK	37.9703	23.8457	-0.67114	-1.29755	0.0116	0.0443811	yes
XLOC_000393	XLOC_000393	T12F5.2	I:3731351-3732922	N2-OP50-no2	N2-OG1RF-no2	OK	30.3329	19.3476	-0.648731	-1.27236	0.0097	0.0389316	yes
XLOC_000394	XLOC_000394	sld-2	I:3741456-3742723	N2-OP50-no2	N2-OG1RF-no2	OK	61.4581	37.6675	-0.706281	-1.48638	0.0023	0.0137286	yes
XLOC_000397	XLOC_000397	asic-1	I:3769680-3774575	N2-OP50-no2	N2-OG1RF-no2	OK	0.236992	0.638817	1.43057	1.5733	0.00295	0.0163702	yes
XLOC_000398	XLOC_000398	C32E8.6	I:3774705-3777468	N2-OP50-no2	N2-OG1RF-no2	OK	0.168857	0.61953	1.87537	1.79273	0.00105	0.00762501	yes
XLOC_000399	XLOC_000399	C32E8.5	I:3782117-3783296	N2-OP50-no2	N2-OG1RF-no2	OK	97.5722	60.4581	-0.690536	-1.59274	0.00135	0.00919195	yes
XLOC_000400	XLOC_000400	C32E8.4	I:3783834-3784435	N2-OP50-no2	N2-OG1RF-no2	OK	1.53779	4.6195	1.58688	1.65615	0.0023	0.0137286	yes
XLOC_000416	XLOC_000416	pbs-4	I:3908746-3910544	N2-OP50-no2	N2-OG1RF-no2	OK	180.283	106.518	-0.759175	-1.71833	0.0001	0.00120596	yes
XLOC_000420	XLOC_000420	F47B3.4	I:3960973-3962199	N2-OP50-no2	N2-OG1RF-no2	OK	0.0877393	1.26609	3.85101	2.41171	0.0031	0.0170428	yes
XLOC_000425	XLOC_000425	cpn-3	I:3987890-3988702	N2-OP50-no2	N2-OG1RF-no2	OK	475.664	315.094	-0.594163	-1.41261	0.0054	0.0255993	yes
XLOC_000433	XLOC_000433	cyb-2.2	I:4114733-4116369	N2-OP50-no2	N2-OG1RF-no2	OK	213.392	120.916	-0.819506	-1.94909	0.0001	0.00120596	yes
XLOC_000438	XLOC_000438	E01A2.2	I:4132499-4137074	N2-OP50-no2	N2-OG1RF-no2	OK	120.127	81.1736	-0.565473	-1.29544	0.0102	0.0404426	yes
XLOC_000439	XLOC_000439	E01A2.1	I:4139513-4144583	N2-OP50-no2	N2-OG1RF-no2	OK	51.0703	29.67	-0.783481	-1.70951	0.0006	0.00494526	yes
XLOC_000440	XLOC_000440	R12E2.14	I:4149980-4150634	N2-OP50-no2	N2-OG1RF-no2	OK	7.6009	20.3129	1.41815	1.71406	0.00065	0.00526709	yes
XLOC_000455	XLOC_000455	nab-1	I:4229576-4236039	N2-OP50-no2	N2-OG1RF-no2	OK	4.04603	11.3299	1.48556	2.6535	5e-05	0.000666724	yes
XLOC_000456	XLOC_000456	C43E11.5	I:4237033-4238738	N2-OP50-no2	N2-OG1RF-no2	OK	0.435473	1.61743	1.89304	1.8811	0.00065	0.00526709	yes
XLOC_000468	XLOC_000468	anc-1	I:4321094-4359105	N2-OP50-no2	N2-OG1RF-no2	OK	2.8346	4.96237	0.807884	1.84583	0.0002	0.00212688	yes
XLOC_000484	XLOC_000484	Y119C1B.1	I:4554149-4555203	N2-OP50-no2	N2-OG1RF-no2	OK	0.330178	1.62369	2.29796	1.96092	0.00045	0.00397965	yes
XLOC_000487	XLOC_000487	D1007.13	I:4566494-4568389	N2-OP50-no2	N2-OG1RF-no2	OK	0.188042	0.640769	1.76875	1.39241	0.01325	0.0489417	yes
XLOC_000494	XLOC_000494	eaf-1	I:4603222-4604196	N2-OP50-no2	N2-OG1RF-no2	OK	116.056	76.212	-0.606727	-1.38682	0.0061	0.0280283	yes
XLOC_000495	XLOC_000495	D1007.8	I:4604402-4605385	N2-OP50-no2	N2-OG1RF-no2	OK	35.8716	22.9277	-0.645753	-1.26263	0.01225	0.0461791	yes
XLOC_000499	XLOC_000499	lmd-2	I:4644436-4645626	N2-OP50-no2	N2-OG1RF-no2	OK	14.7578	7.68421	-0.941506	-1.4314	0.0039	0.0202337	yes
XLOC_000500	XLOC_000500	B0041.8	I:4647317-4650770	N2-OP50-no2	N2-OG1RF-no2	OK	151.666	79.5331	-0.931268	-1.58145	0.0021	0.0129156	yes
XLOC_000507	XLOC_000507	W09C3.4	I:4704621-4705870	N2-OP50-no2	N2-OG1RF-no2	OK	39.3315	23.2865	-0.756191	-1.5311	0.00245	0.0143895	yes
XLOC_000509	XLOC_000509	W09C3.2	I:4711427-4713446	N2-OP50-no2	N2-OG1RF-no2	OK	0.0621851	0.832024	3.74198	2.41261	0.0026	0.0150014	yes
XLOC_000511	XLOC_000511	C10H11.7	I:4719788-4721098	N2-OP50-no2	N2-OG1RF-no2	OK	0.188797	1.16772	2.62879	2.17119	0.00105	0.00762501	yes
XLOC_000512	XLOC_000512	ugt-26	I:4721177-4723960	N2-OP50-no2	N2-OG1RF-no2	OK	11.4073	7.044	-0.695495	-1.27724	0.01105	0.0428738	yes
XLOC_000513	XLOC_000513	ugt-27	I:4724064-4726779	N2-OP50-no2	N2-OG1RF-no2	OK	0.0590526	0.732282	3.63233	2.42964	0.0014	0.0094281	yes
XLOC_000523	XLOC_000523	F54D7.6	I:4789232-4789592	N2-OP50-no2	N2-OG1RF-no2	OK	504.391	231.839	-1.12142	-2.29112	5e-05	0.000666724	yes
XLOC_000524	XLOC_000524	F54D7.7	I:4790289-4792501	N2-OP50-no2	N2-OG1RF-no2	OK	8892.68	5307.89	-0.744479	-1.35553	0.0084	0.0351726	yes
XLOC_000529	XLOC_000529	F57C9.4	I:4830134-4835871	N2-OP50-no2	N2-OG1RF-no2	OK	72.1521	42.3084	-0.770097	-1.71924	0.0006	0.00494526	yes
XLOC_000537	XLOC_000537	icmt-1	I:4901973-4903173	N2-OP50-no2	N2-OG1RF-no2	OK	0.24607	5.9475	4.59514	4.42039	5e-05	0.000666724	yes
XLOC_000538	XLOC_000538	F21F3.2	I:4903436-4905138	N2-OP50-no2	N2-OG1RF-no2	OK	0.101719	1.08078	3.40941	2.71744	0.00045	0.00397965	yes
XLOC_000551	XLOC_000551	sst-20	I:5006745-5007991	N2-OP50-no2	N2-OG1RF-no2	OK	0.414224	3.06591	2.88783	2.69295	5e-05	0.000666724	yes
XLOC_000553	XLOC_000553	C46H11.6	I:5020876-5023166	N2-OP50-no2	N2-OG1RF-no2	OK	0.12555	0.53803	2.09942	1.55718	0.01335	0.0491694	yes
XLOC_000558	XLOC_000558	C46H11.2	I:5050048-5052523	N2-OP50-no2	N2-OG1RF-no2	OK	3.79339	9.05127	1.25463	1.97214	0.0001	0.00120596	yes
XLOC_000563	XLOC_000563	C30F8.3	I:5096600-5100494	N2-OP50-no2	N2-OG1RF-no2	OK	0.134699	0.575056	2.09396	1.5811	0.0084	0.0351726	yes
XLOC_000566	XLOC_000566	use-1	I:5106220-5107625	N2-OP50-no2	N2-OG1RF-no2	OK	36.4447	22.1001	-0.721656	-1.41036	0.0063	0.0286733	yes
XLOC_000571	XLOC_000571	pfkb-1.1	I:5131287-5134105	N2-OP50-no2	N2-OG1RF-no2	OK	89.6471	62.088	-0.529943	-1.26475	0.0119	0.0452476	yes
XLOC_000591	XLOC_000591	aman-3	I:5324510-5330212	N2-OP50-no2	N2-OG1RF-no2	OK	1.23769	3.98534	1.68705	2.68933	5e-05	0.000666724	yes
XLOC_000601	XLOC_000601	wago-2	I:5368477-5372643	N2-OP50-no2	N2-OG1RF-no2	OK	49.5281	31.6563	-0.645755	-1.50145	0.00255	0.0148017	yes
XLOC_000603	XLOC_000603	C24A11.1	I:5401807-5402893	N2-OP50-no2	N2-OG1RF-no2	OK	1.08306	2.68547	1.31007	1.40413	0.0047	0.0231658	yes
XLOC_000611	XLOC_000611	F27C1.1	I:5433906-5443026	N2-OP50-no2	N2-OG1RF-no2	OK	4.54245	13.8169	1.60489	2.05577	0.00025	0.0025111	yes
XLOC_000614	XLOC_000614	C09D4.3	I:5488339-5490626	N2-OP50-no2	N2-OG1RF-no2	OK	0.514061	2.50184	2.28298	2.45947	5e-05	0.000666724	yes
XLOC_000618	XLOC_000618	F59A3.12	I:5514657-5516025	N2-OP50-no2	N2-OG1RF-no2	OK	45.8491	29.4401	-0.63911	-1.35785	0.0054	0.0255993	yes
XLOC_000623	XLOC_000623	M01A10.1	I:5563829-5566265	N2-OP50-no2	N2-OG1RF-no2	OK	37.9782	25.2606	-0.588287	-1.3263	0.00905	0.0370475	yes
XLOC_000627	XLOC_000627	cey-2	I:5619568-5620668	N2-OP50-no2	N2-OG1RF-no2	OK	2267.41	1138.85	-0.993467	-1.89008	0.0002	0.00212688	yes
XLOC_000666	XLOC_000666	C34G6.3	I:5896639-5897405	N2-OP50-no2	N2-OG1RF-no2	OK	0.493264	2.49204	2.3369	2.12539	0.002	0.0124398	yes
XLOC_000668	XLOC_000668	hpo-27	I:5906661-5918229	N2-OP50-no2	N2-OG1RF-no2	OK	35.1951	23.1634	-0.603524	-1.38356	0.00395	0.020438	yes
XLOC_000674	XLOC_000674	B0207.1	I:5965061-5967211	N2-OP50-no2	N2-OG1RF-no2	OK	0.0887886	0.633994	2.83602	2.3159	0.0004	0.00364645	yes
XLOC_000683	XLOC_000683	B0025.4	I:6027193-6028370	N2-OP50-no2	N2-OG1RF-no2	OK	63.1436	38.4758	-0.714684	-1.39982	0.00465	0.0230078	yes
XLOC_000685	XLOC_000685	C27A12.4	I:6035451-6037757	N2-OP50-no2	N2-OG1RF-no2	OK	0.28904	0.738374	1.35308	1.32575	0.0122	0.046047	yes
XLOC_000686	XLOC_000686	let-391	I:6038405-6041265	N2-OP50-no2	N2-OG1RF-no2	OK	42.4165	26.3395	-0.687395	-1.52635	0.00215	0.0130975	yes
XLOC_000693	XLOC_000693	oaz-1	I:6093304-6094419	N2-OP50-no2	N2-OG1RF-no2	OK	429.822	717.557	0.739355	1.38717	0.0048	0.0235156	yes
XLOC_000694	XLOC_000694	spch-3	I:6098976-6099726	N2-OP50-no2	N2-OG1RF-no2	OK	3.56184	24.6019	2.78807	3.76944	5e-05	0.000666724	yes
XLOC_000695	XLOC_000695	ssp-16	I:6102031-6102465	N2-OP50-no2	N2-OG1RF-no2	OK	1.32502	14.4895	3.45092	3.3958	5e-05	0.000666724	yes
XLOC_000707	XLOC_000707	F56F4.8	I:6149235-6150480	N2-OP50-no2	N2-OG1RF-no2	OK	2.31881	0.897563	-1.3693	-1.5501	0.004	0.0206135	yes
XLOC_000720	XLOC_000720	pigv-1	I:6185461-6188150	N2-OP50-no2	N2-OG1RF-no2	OK	122.917	77.3466	-0.668271	-1.57581	0.0021	0.0129156	yes
XLOC_000732	XLOC_000732	lpd-2	I:6253700-6254938	N2-OP50-no2	N2-OG1RF-no2	OK	58.8845	38.7347	-0.60426	-1.32245	0.00765	0.0328822	yes
XLOC_000745	XLOC_000745	col-58	I:6311250-6312413	N2-OP50-no2	N2-OG1RF-no2	OK	0.522188	1.932	1.88746	1.9643	0.0011	0.00790972	yes
XLOC_000747	XLOC_000747	ima-2	I:6315232-6317267	N2-OP50-no2	N2-OG1RF-no2	OK	355.995	224.097	-0.667732	-1.49447	0.00265	0.0151931	yes
XLOC_000748	XLOC_000748	F26B1.2	I:6317700-6323993	N2-OP50-no2	N2-OG1RF-no2	OK	177.131	105.477	-0.747892	-1.65665	0.0002	0.00212688	yes
XLOC_000750	XLOC_000750	F26B1.8	I:6329535-6330183	N2-OP50-no2	N2-OG1RF-no2	OK	4.74593	12.6519	1.4146	1.89727	0.00055	0.00467075	yes
XLOC_000757	XLOC_000757	ZC308.4	I:6368270-6369598	N2-OP50-no2	N2-OG1RF-no2	OK	137.344	61.4257	-1.16088	-2.66861	5e-05	0.000666724	yes
XLOC_000764	XLOC_000764	ncbp-1	I:6422008-6428942	N2-OP50-no2	N2-OG1RF-no2	OK	62.5887	41.6651	-0.587064	-1.39502	0.0046	0.0228191	yes
XLOC_000766	XLOC_000766	snt-4	I:6436097-6441191	N2-OP50-no2	N2-OG1RF-no2	OK	10.4483	23.6802	1.18041	2.28652	5e-05	0.000666724	yes
XLOC_000775	XLOC_000775	acdh-1	I:6497437-6499559	N2-OP50-no2	N2-OG1RF-no2	OK	881.977	46.6931	-4.23946	-8.91311	5e-05	0.000666724	yes
XLOC_000776	XLOC_000776	C55B7.3	I:6499840-6501413	N2-OP50-no2	N2-OG1RF-no2	OK	4.46929	2.06016	-1.11729	-1.44903	0.00575	0.0267557	yes
XLOC_000780	XLOC_000780	T10E9.4	I:6525048-6528689	N2-OP50-no2	N2-OG1RF-no2	OK	1.1351	6.74196	2.57035	3.63637	5e-05	0.000666724	yes
XLOC_000782	XLOC_000782	T10E9.2	I:6542099-6544965	N2-OP50-no2	N2-OG1RF-no2	OK	42.2639	28.1137	-0.588152	-1.36086	0.0077	0.0330049	yes
XLOC_000785	XLOC_000785	tre-1	I:6554728-6558593	N2-OP50-no2	N2-OG1RF-no2	OK	72.3224	50.644	-0.51405	-1.21565	0.01365	0.0499041	yes
XLOC_000788	XLOC_000788	F57B10.5	I:6562698-6564453	N2-OP50-no2	N2-OG1RF-no2	OK	94.6919	53.603	-0.820926	-1.26661	0.01265	0.0472128	yes
XLOC_000801	XLOC_000801	D2092.8	I:6620664-6621282	N2-OP50-no2	N2-OG1RF-no2	OK	0.477799	4.28902	3.16617	2.72018	0.0001	0.00120596	yes
XLOC_000803	XLOC_000803	ZC581.3	I:6651219-6655429	N2-OP50-no2	N2-OG1RF-no2	OK	6.04236	10.4136	0.785288	1.47833	0.00265	0.0151931	yes
XLOC_000804	XLOC_000804	ZC581.2	I:6655710-6658775	N2-OP50-no2	N2-OG1RF-no2	OK	0.209849	1.1208	2.4171	2.07091	0.001	0.00734862	yes
XLOC_000822	XLOC_000822	acdh-5	I:6784880-6787139	N2-OP50-no2	N2-OG1RF-no2	OK	0.319904	1.38733	2.1166	2.1489	5e-05	0.000666724	yes
XLOC_000830	XLOC_000830	ahcy-1	I:6836389-6838142	N2-OP50-no2	N2-OG1RF-no2	OK	1266.25	568.071	-1.15642	-2.20228	5e-05	0.000666724	yes
XLOC_000832	XLOC_000832	dpy-14	I:6843594-6845136	N2-OP50-no2	N2-OG1RF-no2	OK	43.2115	142.936	1.72588	3.53874	5e-05	0.000666724	yes
XLOC_000835	XLOC_000835	rpb-5	I:6850406-6851321	N2-OP50-no2	N2-OG1RF-no2	OK	183.378	113.567	-0.691285	-1.60512	0.0016	0.0104061	yes
XLOC_000841	XLOC_000841	T21G5.1	I:6874303-6876928	N2-OP50-no2	N2-OG1RF-no2	OK	0.0849148	0.582113	2.77721	2.21263	0.00085	0.00649444	yes
XLOC_000845	XLOC_000845	C48B6.4	I:6889253-6891445	N2-OP50-no2	N2-OG1RF-no2	OK	0.136276	0.841426	2.62631	2.41031	0.00015	0.00168728	yes
XLOC_000848	XLOC_000848	C48B6.2	I:6916765-6917561	N2-OP50-no2	N2-OG1RF-no2	OK	64.4982	33.1075	-0.9621	-1.8488	0.0002	0.00212688	yes
XLOC_000849	XLOC_000849	ztf-4	I:6926261-6929663	N2-OP50-no2	N2-OG1RF-no2	OK	57.8704	37.9973	-0.606928	-1.36686	0.0068	0.0301987	yes
XLOC_000861	XLOC_000861	sem-4	I:7038899-7048834	N2-OP50-no2	N2-OG1RF-no2	OK	3.04853	7.20959	1.2418	2.13177	5e-05	0.000666724	yes
XLOC_000874	XLOC_000874	taf-11.2	I:7132497-7134329	N2-OP50-no2	N2-OG1RF-no2	OK	41.8221	21.2149	-0.979192	-2.01457	5e-05	0.000666724	yes
XLOC_000876	XLOC_000876	mks-6	I:7161015-7166518	N2-OP50-no2	N2-OG1RF-no2	OK	0.271222	0.620814	1.19469	1.42851	0.0055	0.0259375	yes
XLOC_000877	XLOC_000877	K07G5.5	I:7170025-7172189	N2-OP50-no2	N2-OG1RF-no2	OK	3.39139	6.83004	1.01002	1.45166	0.00475	0.0233524	yes
XLOC_000879	XLOC_000879	M05B5.3,trpa-2	I:7183052-7188298	N2-OP50-no2	N2-OG1RF-no2	OK	1.6571	3.28747	0.988318	1.34759	0.00945	0.0382172	yes
XLOC_000900	XLOC_000900	F52A8.1	I:7317645-7321085	N2-OP50-no2	N2-OG1RF-no2	OK	116.714	74.8762	-0.640399	-1.37383	0.00595	0.0274786	yes
XLOC_000904	XLOC_000904	F07A5.2	I:7352443-7353707	N2-OP50-no2	N2-OG1RF-no2	OK	2.01352	10.7348	2.4145	3.26682	5e-05	0.000666724	yes
XLOC_000905	XLOC_000905	scav-6	I:7354490-7357173	N2-OP50-no2	N2-OG1RF-no2	OK	4.00543	8.73298	1.12452	1.91268	0.0002	0.00212688	yes
XLOC_000906	XLOC_000906	C15A11.2	I:7384397-7388795	N2-OP50-no2	N2-OG1RF-no2	OK	0.367158	1.5095	2.0396	1.65166	0.0023	0.0137286	yes
XLOC_000911	XLOC_000911	spe-4	I:7454668-7456887	N2-OP50-no2	N2-OG1RF-no2	OK	0.478272	2.05644	2.10425	2.36617	5e-05	0.000666724	yes
XLOC_000929	XLOC_000929	D2030.11,D2030.7	I:7588652-7591208	N2-OP50-no2	N2-OG1RF-no2	OK	127.878	81.1302	-0.656454	-1.2829	0.0101	0.0401288	yes
XLOC_000930	XLOC_000930	D2030.8	I:7591298-7595198	N2-OP50-no2	N2-OG1RF-no2	OK	50.7291	32.631	-0.636568	-1.48134	0.0023	0.0137286	yes
XLOC_000933	XLOC_000933	lrp-1	I:7614175-7634143	N2-OP50-no2	N2-OG1RF-no2	OK	5.19139	9.63305	0.891873	2.02996	5e-05	0.000666724	yes
XLOC_000934	XLOC_000934	F26A3.5	I:7667728-7669797	N2-OP50-no2	N2-OG1RF-no2	OK	0.521739	3.71642	2.83251	2.92418	5e-05	0.000666724	yes
XLOC_000942	XLOC_000942	gna-2	I:7699542-7700962	N2-OP50-no2	N2-OG1RF-no2	OK	139.453	78.1319	-0.835799	-1.95962	5e-05	0.000666724	yes
XLOC_000947	XLOC_000947	F27D4.4	I:7725018-7727113	N2-OP50-no2	N2-OG1RF-no2	OK	113.87	75.2748	-0.597148	-1.40892	0.005	0.0241722	yes
XLOC_000948	XLOC_000948	tag-173	I:7727266-7729076	N2-OP50-no2	N2-OG1RF-no2	OK	85.1447	59.2486	-0.523135	-1.22919	0.0135	0.0495676	yes
XLOC_000950	XLOC_000950	F27D4.6	I:7731148-7737993	N2-OP50-no2	N2-OG1RF-no2	OK	2.15198	4.08839	0.925865	1.58256	0.0021	0.0129156	yes
XLOC_000958	XLOC_000958	drh-3	I:7820842-7826380	N2-OP50-no2	N2-OG1RF-no2	OK	39.2654	24.1315	-0.702345	-1.64906	0.0013	0.00892655	yes
XLOC_000960	XLOC_000960	F30F8.9	I:7837062-7840021	N2-OP50-no2	N2-OG1RF-no2	OK	38.5668	25.0252	-0.62398	-1.30025	0.0102	0.0404426	yes
XLOC_000978	XLOC_000978	T22C1.9	I:7958692-7960018	N2-OP50-no2	N2-OG1RF-no2	OK	0.53652	1.71122	1.67332	1.508	0.0062	0.0283187	yes
XLOC_000981	XLOC_000981	H05L14.2	I:7980236-7993137	N2-OP50-no2	N2-OG1RF-no2	OK	18.0478	12.3512	-0.547169	-1.24328	0.0132	0.0487921	yes
XLOC_000984	XLOC_000984	C54G4.2	I:8006649-8009118	N2-OP50-no2	N2-OG1RF-no2	OK	0.136248	0.98133	2.84851	2.34921	0.00055	0.00467075	yes
XLOC_000992	XLOC_000992	K04G2.10	I:8057761-8060559	N2-OP50-no2	N2-OG1RF-no2	OK	15.4956	6.65292	-1.2198	-1.96612	0.00015	0.00168728	yes
XLOC_000995	XLOC_000995	F18C12.3	I:8095739-8098442	N2-OP50-no2	N2-OG1RF-no2	OK	36.9799	20.9608	-0.819046	-1.78953	0.0002	0.00212688	yes
XLOC_000998	XLOC_000998	T28B8.1	I:8133890-8135060	N2-OP50-no2	N2-OG1RF-no2	OK	27.3907	59.7586	1.12546	2.39877	5e-05	0.000666724	yes
XLOC_001010	XLOC_001010	ZK265.3	I:8242105-8243571	N2-OP50-no2	N2-OG1RF-no2	OK	1.17027	5.27485	2.17229	2.66233	5e-05	0.000666724	yes
XLOC_001011	XLOC_001011	ZK265.6	I:8255345-8258939	N2-OP50-no2	N2-OG1RF-no2	OK	126.087	79.3187	-0.66869	-1.463	0.00315	0.0172254	yes
XLOC_001012	XLOC_001012	ZK265.7	I:8262038-8268991	N2-OP50-no2	N2-OG1RF-no2	OK	1.05905	3.03941	1.52102	1.89222	0.00045	0.00397965	yes
XLOC_001020	XLOC_001020	mys-4	I:8333153-8336183	N2-OP50-no2	N2-OG1RF-no2	OK	39.0364	25.7058	-0.602724	-1.36438	0.00625	0.0285047	yes
XLOC_001027	XLOC_001027	T19A6.4	I:8401388-8403829	N2-OP50-no2	N2-OG1RF-no2	OK	1.90785	0.691344	-1.46447	-1.65958	0.00215	0.0130975	yes
XLOC_001028	XLOC_001028	F02E9.1	I:8406842-8407647	N2-OP50-no2	N2-OG1RF-no2	OK	76.7596	44.9348	-0.772515	-1.54232	0.00195	0.012178	yes
XLOC_001038	XLOC_001038	D1081.5	I:8481158-8482536	N2-OP50-no2	N2-OG1RF-no2	OK	0.330895	2.66091	3.00747	2.84027	5e-05	0.000666724	yes
XLOC_001039	XLOC_001039	D1081.7	I:8487619-8490938	N2-OP50-no2	N2-OG1RF-no2	OK	191.931	102.389	-0.906522	-2.07778	5e-05	0.000666724	yes
XLOC_001046	XLOC_001046	ran-4	I:8591214-8591995	N2-OP50-no2	N2-OG1RF-no2	OK	201.243	123.809	-0.700819	-1.59643	0.0012	0.00842025	yes
XLOC_001047	XLOC_001047	R05D11.5	I:8592091-8592926	N2-OP50-no2	N2-OG1RF-no2	OK	87.3862	40.8707	-1.09634	-2.16402	5e-05	0.000666724	yes
XLOC_001050	XLOC_001050	snrp-27	I:8601357-8602034	N2-OP50-no2	N2-OG1RF-no2	OK	105.643	69.81	-0.597689	-1.27732	0.01075	0.0420384	yes
XLOC_001051	XLOC_001051	edc-3	I:8602124-8605163	N2-OP50-no2	N2-OG1RF-no2	OK	79.9169	54.9828	-0.53952	-1.27689	0.0101	0.0401288	yes
XLOC_001065	XLOC_001065	F39H2.3	I:8664952-8666497	N2-OP50-no2	N2-OG1RF-no2	OK	57.7346	31.4113	-0.878151	-1.88338	0.00025	0.0025111	yes
XLOC_001067	XLOC_001067	asg-1	I:8692945-8695159	N2-OP50-no2	N2-OG1RF-no2	OK	406.238	258.683	-0.651141	-1.48827	0.00315	0.0172254	yes
XLOC_001071	XLOC_001071	rpb-3	I:8728768-8730070	N2-OP50-no2	N2-OG1RF-no2	OK	149.782	102.724	-0.544093	-1.28056	0.00915	0.0373475	yes
XLOC_001072	XLOC_001072	C36B1.14	I:8730153-8732125	N2-OP50-no2	N2-OG1RF-no2	OK	74.4572	38.3881	-0.955753	-1.70465	0.0005	0.00432733	yes
XLOC_001074	XLOC_001074	dhfr-1	I:8736066-8737035	N2-OP50-no2	N2-OG1RF-no2	OK	109.027	53.9578	-1.01478	-2.19865	5e-05	0.000666724	yes
XLOC_001083	XLOC_001083	F36A2.3	I:8798784-8801661	N2-OP50-no2	N2-OG1RF-no2	OK	27.0956	94.6062	1.80388	3.89866	5e-05	0.000666724	yes
XLOC_001087	XLOC_001087	F36A2.11	I:8822187-8823637	N2-OP50-no2	N2-OG1RF-no2	OK	0.206565	1.33709	2.69443	2.16666	0.0006	0.00494526	yes
XLOC_001095	XLOC_001095	F55H12.5	I:8869714-8871531	N2-OP50-no2	N2-OG1RF-no2	OK	0.590237	2.7241	2.20641	2.34474	5e-05	0.000666724	yes
XLOC_001096	XLOC_001096	snf-2	I:8871838-8875253	N2-OP50-no2	N2-OG1RF-no2	OK	0.0638117	0.566924	3.15126	2.41551	0.0007	0.00556672	yes
XLOC_001097	XLOC_001097	F55H12.3	I:8876371-8893051	N2-OP50-no2	N2-OG1RF-no2	OK	1.81306	4.16945	1.20143	2.37595	5e-05	0.000666724	yes
XLOC_001115	XLOC_001115	F36F2.2	I:9016796-9017994	N2-OP50-no2	N2-OG1RF-no2	OK	12.0516	22.5812	0.905894	1.58076	0.00205	0.0126688	yes
XLOC_001122	XLOC_001122	C31H5.7	I:9041373-9042003	N2-OP50-no2	N2-OG1RF-no2	OK	0.65648	6.23313	3.24713	2.72543	0.0006	0.00494526	yes
XLOC_001124	XLOC_001124	spe-46	I:9056293-9057822	N2-OP50-no2	N2-OG1RF-no2	OK	0.523993	2.54623	2.28074	2.25403	0.00015	0.00168728	yes
XLOC_001126	XLOC_001126	rad-54	I:9065086-9070286	N2-OP50-no2	N2-OG1RF-no2	OK	24.0842	16.2486	-0.56777	-1.25417	0.0115	0.0440862	yes
XLOC_001129	XLOC_001129	mef-2	I:9095956-9100186	N2-OP50-no2	N2-OG1RF-no2	OK	6.5931	11.5395	0.807555	1.34788	0.00825	0.034743	yes
XLOC_001130	XLOC_001130	gld-4	I:9118114-9121761	N2-OP50-no2	N2-OG1RF-no2	OK	125.991	77.851	-0.694534	-1.56787	0.00215	0.0130975	yes
XLOC_001132	XLOC_001132	ZK858.8	I:9124692-9126086	N2-OP50-no2	N2-OG1RF-no2	OK	1.01085	2.89716	1.51907	1.58164	0.0025	0.0146163	yes
XLOC_001137	XLOC_001137	F25H5.7	I:9155538-9157411	N2-OP50-no2	N2-OG1RF-no2	OK	0.264854	0.793824	1.58362	1.53586	0.0038	0.0198555	yes
XLOC_001154	XLOC_001154	cbl-1	I:9327856-9330930	N2-OP50-no2	N2-OG1RF-no2	OK	20.289	12.1063	-0.744943	-1.43844	0.004	0.0206135	yes
XLOC_001175	XLOC_001175	F46A9.1	I:9457455-9458847	N2-OP50-no2	N2-OG1RF-no2	OK	0.236852	1.93903	3.03328	2.95079	5e-05	0.000666724	yes
XLOC_001176	XLOC_001176	F46A9.2	I:9459286-9460550	N2-OP50-no2	N2-OG1RF-no2	OK	0.181495	1.0438	2.52384	1.97948	0.0013	0.00892655	yes
XLOC_001177	XLOC_001177	twk-29	I:9463759-9468917	N2-OP50-no2	N2-OG1RF-no2	OK	0.618229	1.35734	1.13457	1.30281	0.01145	0.0439602	yes
XLOC_001190	XLOC_001190	set-32	I:9519241-9521273	N2-OP50-no2	N2-OG1RF-no2	OK	19.2226	12.1951	-0.656505	-1.30291	0.0104	0.0410557	yes
XLOC_001196	XLOC_001196	swah-1	I:9544747-9558096	N2-OP50-no2	N2-OG1RF-no2	OK	43.3921	28.1784	-0.622841	-1.27938	0.0096	0.0386714	yes
XLOC_001204	XLOC_001204	K07A1.5	I:9590594-9591825	N2-OP50-no2	N2-OG1RF-no2	OK	0.459598	2.11275	2.20068	2.16471	5e-05	0.000666724	yes
XLOC_001209	XLOC_001209	nra-2	I:9620232-9622372	N2-OP50-no2	N2-OG1RF-no2	OK	135.268	84.799	-0.673704	-1.60038	0.00165	0.0106458	yes
XLOC_001210	XLOC_001210	T05F1.2	I:9622547-9624725	N2-OP50-no2	N2-OG1RF-no2	OK	188.885	130.274	-0.535964	-1.23257	0.0128	0.0476685	yes
XLOC_001214	XLOC_001214	T05F1.8	I:9642343-9643794	N2-OP50-no2	N2-OG1RF-no2	OK	0.520626	1.80828	1.7963	1.97304	0.0002	0.00212688	yes
XLOC_001217	XLOC_001217	T05F1.11	I:9653100-9657040	N2-OP50-no2	N2-OG1RF-no2	OK	0.403993	2.18033	2.43215	3.1475	5e-05	0.000666724	yes
XLOC_001222	XLOC_001222	ikb-1	I:9685481-9688648	N2-OP50-no2	N2-OG1RF-no2	OK	2.71658	6.49209	1.25689	1.96872	0.0001	0.00120596	yes
XLOC_001249	XLOC_001249	nhr-62	I:9839597-9844810	N2-OP50-no2	N2-OG1RF-no2	OK	2.45053	4.70299	0.940485	1.41063	0.00515	0.0247341	yes
XLOC_001278	XLOC_001278	his-68	I:9989100-9989615	N2-OP50-no2	N2-OG1RF-no2	OK	74.5544	41.2104	-0.855286	-1.64579	0.001	0.00734862	yes
XLOC_001283	XLOC_001283	C03C11.1	I:10014730-10015497	N2-OP50-no2	N2-OG1RF-no2	OK	0.736143	2.96086	2.00796	1.97152	0.00035	0.00325229	yes
XLOC_001285	XLOC_001285	F10G8.1	I:10019705-10021087	N2-OP50-no2	N2-OG1RF-no2	OK	0.211652	1.36218	2.68615	2.20886	0.00125	0.00868005	yes
XLOC_001297	XLOC_001297	Y106G6D.4	I:10114791-10116586	N2-OP50-no2	N2-OG1RF-no2	OK	0.369111	0.971561	1.39625	1.44134	0.0057	0.0266035	yes
XLOC_001299	XLOC_001299	Y106G6D.7	I:10122470-10130216	N2-OP50-no2	N2-OG1RF-no2	OK	33.5675	23.3917	-0.52107	-1.19799	0.01295	0.0480527	yes
XLOC_001323	XLOC_001323	Y106G6G.1	I:10329026-10330370	N2-OP50-no2	N2-OG1RF-no2	OK	0.725996	2.16651	1.57734	1.72485	0.0014	0.0094281	yes
XLOC_001333	XLOC_001333	F45H11.5	I:10381081-10381975	N2-OP50-no2	N2-OG1RF-no2	OK	54.6323	29.9097	-0.869139	-1.38331	0.006	0.027668	yes
XLOC_001339	XLOC_001339	blmp-1	I:10409358-10414707	N2-OP50-no2	N2-OG1RF-no2	OK	3.25557	6.67069	1.03493	1.78455	0.0006	0.00494526	yes
XLOC_001346	XLOC_001346	Y106G6H.13	I:10471213-10471959	N2-OP50-no2	N2-OG1RF-no2	OK	3.85583	11.6483	1.59501	2.02797	5e-05	0.000666724	yes
XLOC_001351	XLOC_001351	tag-68	I:10501584-10505949	N2-OP50-no2	N2-OG1RF-no2	OK	1.23778	2.70174	1.12613	1.50782	0.0038	0.0198555	yes
XLOC_001355	XLOC_001355	exos-3	I:10518378-10519262	N2-OP50-no2	N2-OG1RF-no2	OK	90.481	45.6304	-0.987618	-2.08041	5e-05	0.000666724	yes
XLOC_001358	XLOC_001358	dhhc-12	I:10522110-10523905	N2-OP50-no2	N2-OG1RF-no2	OK	0.295063	1.37925	2.2248	1.96026	0.0008	0.00618924	yes
XLOC_001359	XLOC_001359	F59C6.3	I:10524441-10525486	N2-OP50-no2	N2-OG1RF-no2	OK	0.179349	0.900005	2.32717	1.58735	0.0089	0.0366577	yes
XLOC_001360	XLOC_001360	F59C6.14	I:10526601-10530094	N2-OP50-no2	N2-OG1RF-no2	OK	3.17942	9.38821	1.56209	1.95897	0.0001	0.00120596	yes
XLOC_001369	XLOC_001369	pas-5	I:10566349-10567394	N2-OP50-no2	N2-OG1RF-no2	OK	359.476	195.793	-0.876564	-2.05501	5e-05	0.000666724	yes
XLOC_001375	XLOC_001375	F29C6.1	I:10579412-10580890	N2-OP50-no2	N2-OG1RF-no2	OK	26.7336	60.7096	1.18327	2.36918	5e-05	0.000666724	yes
XLOC_001378	XLOC_001378	set-18	I:10590719-10593962	N2-OP50-no2	N2-OG1RF-no2	OK	4.28778	7.26073	0.759884	1.26815	0.01135	0.0436962	yes
XLOC_001385	XLOC_001385	lam-3	I:10608465-10621428	N2-OP50-no2	N2-OG1RF-no2	OK	3.83604	5.9554	0.634578	1.35075	0.00615	0.0281655	yes
XLOC_001391	XLOC_001391	tag-344	I:10644283-10645617	N2-OP50-no2	N2-OG1RF-no2	OK	0.512043	1.53474	1.58365	1.64076	0.0027	0.0153766	yes
XLOC_001392	XLOC_001392	fbxa-125	I:10646761-10647777	N2-OP50-no2	N2-OG1RF-no2	OK	0.3946	1.26988	1.68623	1.53988	0.007	0.0307936	yes
XLOC_001396	XLOC_001396	kbp-5	I:10687364-10688070	N2-OP50-no2	N2-OG1RF-no2	OK	144.172	87.7237	-0.716754	-1.52776	0.00195	0.012178	yes
XLOC_001399	XLOC_001399	B0205.10	I:10708362-10710375	N2-OP50-no2	N2-OG1RF-no2	OK	0.808764	6.79811	3.07134	3.99743	5e-05	0.000666724	yes
XLOC_001400	XLOC_001400	B0205.9	I:10720825-10723591	N2-OP50-no2	N2-OG1RF-no2	OK	42.46	29.1069	-0.544741	-1.23931	0.01115	0.0431204	yes
XLOC_001412	XLOC_001412	C35E7.9	I:10806921-10808238	N2-OP50-no2	N2-OG1RF-no2	OK	0.550257	2.35602	2.09818	2.20592	0.0001	0.00120596	yes
XLOC_001418	XLOC_001418	C35E7.4	I:10831900-10834812	N2-OP50-no2	N2-OG1RF-no2	OK	1.42549	4.87891	1.7751	2.63722	5e-05	0.000666724	yes
XLOC_001420	XLOC_001420	C35E7.2	I:10841113-10844647	N2-OP50-no2	N2-OG1RF-no2	OK	1.07307	2.5361	1.24087	1.69039	0.0011	0.00790972	yes
XLOC_001422	XLOC_001422	vet-2	I:10846777-10850101	N2-OP50-no2	N2-OG1RF-no2	OK	12.4243	5.4714	-1.18319	-2.21934	5e-05	0.000666724	yes
XLOC_001426	XLOC_001426	Y37F4.1	I:10859546-10860798	N2-OP50-no2	N2-OG1RF-no2	OK	0.227812	1.46838	2.68831	2.25244	0.00055	0.00467075	yes
XLOC_001439	XLOC_001439	prp-17	I:10936820-10940521	N2-OP50-no2	N2-OG1RF-no2	OK	60.4619	38.9642	-0.633877	-1.48727	0.0036	0.0190171	yes
XLOC_001459	XLOC_001459	clec-97	I:11152713-11155369	N2-OP50-no2	N2-OG1RF-no2	OK	26.8481	3.20844	-3.06488	-4.31542	5e-05	0.000666724	yes
XLOC_001473	XLOC_001473	F46A8.1	I:11250138-11251602	N2-OP50-no2	N2-OG1RF-no2	OK	0.519242	1.59412	1.61828	1.69254	0.00145	0.00965078	yes
XLOC_001475	XLOC_001475	scrm-6	I:11253349-11255883	N2-OP50-no2	N2-OG1RF-no2	OK	0.287821	0.890129	1.62884	1.39633	0.00875	0.0361949	yes
XLOC_001492	XLOC_001492	M04D5.1	I:11334222-11337431	N2-OP50-no2	N2-OG1RF-no2	OK	0.663178	0.237419	-1.48196	-1.40008	0.01085	0.0423648	yes
XLOC_001502	XLOC_001502	nhr-74	I:11429071-11432064	N2-OP50-no2	N2-OG1RF-no2	OK	1.40057	0	#NAME?	#NAME?	5e-05	0.000666724	yes
XLOC_001532	XLOC_001532	C17D12.5	I:11586235-11587331	N2-OP50-no2	N2-OG1RF-no2	OK	0.537171	2.62157	2.28698	2.01789	0.0028	0.0157537	yes
XLOC_001533	XLOC_001533	unc-75	I:11592301-11601605	N2-OP50-no2	N2-OG1RF-no2	OK	1.70458	4.80919	1.49638	1.97887	0.00015	0.00168728	yes
XLOC_001558	XLOC_001558	kpc-1	I:11675942-11682364	N2-OP50-no2	N2-OG1RF-no2	OK	8.08408	14.409	0.833818	1.58687	0.00165	0.0106458	yes
XLOC_001569	XLOC_001569	T02G6.5	I:11815910-11819233	N2-OP50-no2	N2-OG1RF-no2	OK	10.5611	4.98515	-1.08305	-1.78198	0.0006	0.00494526	yes
XLOC_001584	XLOC_001584	R06C1.4	I:11930724-11931759	N2-OP50-no2	N2-OG1RF-no2	OK	388.72	148.082	-1.39234	-3.10941	5e-05	0.000666724	yes
XLOC_001587	XLOC_001587	R06C1.6	I:11947000-11953100	N2-OP50-no2	N2-OG1RF-no2	OK	3.05594	10.7033	1.80836	2.8898	5e-05	0.000666724	yes
XLOC_001594	XLOC_001594	rga-2	I:11979439-11985655	N2-OP50-no2	N2-OG1RF-no2	OK	1.70054	4.36735	1.36077	2.18901	5e-05	0.000666724	yes
XLOC_001599	XLOC_001599	abt-5	I:12011275-12018668	N2-OP50-no2	N2-OG1RF-no2	OK	0.186983	0.514953	1.46153	1.70714	0.0015	0.00990644	yes
XLOC_001600	XLOC_001600	Y53C10A.10	I:12020757-12028313	N2-OP50-no2	N2-OG1RF-no2	OK	0.117909	0.507572	2.10594	2.32635	5e-05	0.000666724	yes
XLOC_001627	XLOC_001627	C15C6.1	I:12202231-12203717	N2-OP50-no2	N2-OG1RF-no2	OK	1.95308	4.57215	1.22712	1.53651	0.00155	0.0101539	yes
XLOC_001628	XLOC_001628	C15C6.2	I:12203799-12205809	N2-OP50-no2	N2-OG1RF-no2	OK	3.16659	19.8695	2.64955	3.73639	5e-05	0.000666724	yes
XLOC_001630	XLOC_001630	C15C6.4	I:12213108-12215184	N2-OP50-no2	N2-OG1RF-no2	OK	59.0537	34.7208	-0.766227	-1.51395	0.00255	0.0148017	yes
XLOC_001659	XLOC_001659	C47F8.1	I:12335058-12336598	N2-OP50-no2	N2-OG1RF-no2	OK	5.34773	2.38626	-1.16417	-1.55953	0.0024	0.0141825	yes
XLOC_001689	XLOC_001689	nlp-39	I:12461644-12462097	N2-OP50-no2	N2-OG1RF-no2	OK	0.39607	6.08265	3.94087	3.11512	0.0007	0.00556672	yes
XLOC_001691	XLOC_001691	sygl-1	I:12484180-12486235	N2-OP50-no2	N2-OG1RF-no2	OK	239.882	146.342	-0.712984	-1.65388	0.00075	0.00588526	yes
XLOC_001696	XLOC_001696	asah-1	I:12505097-12508064	N2-OP50-no2	N2-OG1RF-no2	OK	28.7158	121.226	2.07778	4.5101	5e-05	0.000666724	yes
XLOC_001702	XLOC_001702	W02D9.10	I:12551537-12552370	N2-OP50-no2	N2-OG1RF-no2	OK	12.8325	32.8551	1.35632	2.35965	5e-05	0.000666724	yes
XLOC_001724	XLOC_001724	ndx-1	I:12679210-12681815	N2-OP50-no2	N2-OG1RF-no2	OK	3.0847	6.0346	0.968126	1.38583	0.00735	0.0319136	yes
XLOC_001743	XLOC_001743	pfd-3	I:12728171-12729871	N2-OP50-no2	N2-OG1RF-no2	OK	97.5097	62.6485	-0.638266	-1.43487	0.00405	0.0207877	yes
XLOC_001760	XLOC_001760	fkb-8	I:12916440-12918109	N2-OP50-no2	N2-OG1RF-no2	OK	3.12661	7.47733	1.25793	1.75484	0.00115	0.00817376	yes
XLOC_001762	XLOC_001762	pfn-1	I:12922003-12923546	N2-OP50-no2	N2-OG1RF-no2	OK	423.323	208.408	-1.02235	-2.43298	5e-05	0.000666724	yes
XLOC_001767	XLOC_001767	acox-2	I:12942279-12946585	N2-OP50-no2	N2-OG1RF-no2	OK	4.92964	1.89551	-1.3789	-2.04404	5e-05	0.000666724	yes
XLOC_001768	XLOC_001768	F08A8.4,acox-3	I:12946946-12955216	N2-OP50-no2	N2-OG1RF-no2	OK	11.2456	5.51634	-1.02758	-1.76113	0.0009	0.00680885	yes
XLOC_001775	XLOC_001775	nlp-15	I:12988230-12995473	N2-OP50-no2	N2-OG1RF-no2	OK	9.12487	15.9094	0.802003	1.27919	0.01005	0.0399817	yes
XLOC_001778	XLOC_001778	W05B5.1	I:13033519-13045537	N2-OP50-no2	N2-OG1RF-no2	OK	21.7149	39.2602	0.854384	1.6781	0.00095	0.00708609	yes
XLOC_001798	XLOC_001798	F22G12.1	I:13139131-13141894	N2-OP50-no2	N2-OG1RF-no2	OK	0.234124	1.40564	2.58589	2.35917	0.00025	0.0025111	yes
XLOC_001814	XLOC_001814	ssp-31	I:13219085-13219545	N2-OP50-no2	N2-OG1RF-no2	OK	1.68089	5.3137	1.66049	1.70146	0.0014	0.0094281	yes
XLOC_001816	XLOC_001816	ZK1053.2	I:13232156-13234684	N2-OP50-no2	N2-OG1RF-no2	OK	0.280947	1.88583	2.74683	2.91708	5e-05	0.000666724	yes
XLOC_001819	XLOC_001819	ZK1053.6	I:13238539-13240726	N2-OP50-no2	N2-OG1RF-no2	OK	0.127543	0.414334	1.69981	1.38951	0.0117	0.0446748	yes
XLOC_001823	XLOC_001823	F44F1.3	I:13254140-13257667	N2-OP50-no2	N2-OG1RF-no2	OK	0.101319	0.460402	2.18398	1.82809	0.0029	0.0161744	yes
XLOC_001824	XLOC_001824	vet-6	I:13269994-13272781	N2-OP50-no2	N2-OG1RF-no2	OK	6.06967	3.15095	-0.94583	-1.54694	0.0018	0.0114126	yes
XLOC_001829	XLOC_001829	sdz-30	I:13306204-13308786	N2-OP50-no2	N2-OG1RF-no2	OK	5.7484	2.52979	-1.18414	-1.79022	0.00065	0.00526709	yes
XLOC_001834	XLOC_001834	snr-2	I:13339396-13340227	N2-OP50-no2	N2-OG1RF-no2	OK	504.586	279.276	-0.853406	-2.03786	5e-05	0.000666724	yes
XLOC_001842	XLOC_001842	oxa-1	I:13387818-13391450	N2-OP50-no2	N2-OG1RF-no2	OK	32.4519	18.8638	-0.782683	-1.66531	0.0007	0.00556672	yes
XLOC_001845	XLOC_001845	nlp-38	I:13402446-13404099	N2-OP50-no2	N2-OG1RF-no2	OK	4.61812	9.73736	1.07623	1.49688	0.00425	0.0215696	yes
XLOC_001849	XLOC_001849	W05H12.1	I:13418457-13423379	N2-OP50-no2	N2-OG1RF-no2	OK	4.23113	9.68917	1.19533	1.99337	0.00025	0.0025111	yes
XLOC_001856	XLOC_001856	Y48G10A.1	I:13489586-13491235	N2-OP50-no2	N2-OG1RF-no2	OK	74.4329	50.762	-0.552192	-1.24445	0.0133	0.049091	yes
XLOC_001864	XLOC_001864	Y87G2A.16	I:13560527-13563465	N2-OP50-no2	N2-OG1RF-no2	OK	0.423541	21.8984	5.69218	6.24319	5e-05	0.000666724	yes
XLOC_001867	XLOC_001867	gpi-1	I:13576247-13581592	N2-OP50-no2	N2-OG1RF-no2	OK	127.291	86.9212	-0.550355	-1.28952	0.00965	0.0388119	yes
XLOC_001868	XLOC_001868	ubc-14	I:13581697-13585297	N2-OP50-no2	N2-OG1RF-no2	OK	89.8078	50.6473	-0.826355	-1.681	0.00085	0.00649444	yes
XLOC_001869	XLOC_001869	unc-59	I:13629226-13633496	N2-OP50-no2	N2-OG1RF-no2	OK	94.2608	65.8821	-0.516772	-1.22375	0.0131	0.0485157	yes
XLOC_001875	XLOC_001875	W09C5.7	I:13654028-13658165	N2-OP50-no2	N2-OG1RF-no2	OK	55.9833	32.6596	-0.777491	-1.81367	0.00025	0.0025111	yes
XLOC_001877	XLOC_001877	W04A4.5	I:13663484-13674964	N2-OP50-no2	N2-OG1RF-no2	OK	26.6797	17.3782	-0.618464	-1.41721	0.0046	0.0228191	yes
XLOC_001878	XLOC_001878	W04A4.2	I:13682421-13684340	N2-OP50-no2	N2-OG1RF-no2	OK	6.86861	3.8543	-0.833547	-1.24905	0.01035	0.0409108	yes
XLOC_001911	XLOC_001911	Y71A12B.11	I:13978429-13980148	N2-OP50-no2	N2-OG1RF-no2	OK	11.6239	4.80286	-1.27512	-1.9172	0.00035	0.00325229	yes
XLOC_001915	XLOC_001915	ZC334.7	I:14009870-14011466	N2-OP50-no2	N2-OG1RF-no2	OK	0.215597	0.899162	2.06024	1.556	0.01245	0.0467498	yes
XLOC_001928	XLOC_001928	Y63D3A.7	I:14113635-14114091	N2-OP50-no2	N2-OG1RF-no2	OK	240.285	128.992	-0.897464	-1.84106	0.00035	0.00325229	yes
XLOC_001932	XLOC_001932	fipr-22	I:14155496-14156334	N2-OP50-no2	N2-OG1RF-no2	OK	1.19896	2.90578	1.27715	1.28927	0.01	0.0398653	yes
XLOC_001941	XLOC_001941	best-25	I:14205716-14208581	N2-OP50-no2	N2-OG1RF-no2	OK	0.0691114	0.521091	2.91454	2.11047	0.0028	0.0157537	yes
XLOC_001951	XLOC_001951	pes-7	I:14263300-14271317	N2-OP50-no2	N2-OG1RF-no2	OK	5.83423	10.7516	0.881936	1.82748	0.0004	0.00364645	yes
XLOC_001954	XLOC_001954	fbxb-67	I:14297288-14298326	N2-OP50-no2	N2-OG1RF-no2	OK	5.84487	1.99049	-1.55405	-2.02352	0.00035	0.00325229	yes
XLOC_001978	XLOC_001978	hprt-1	I:14657354-14661414	N2-OP50-no2	N2-OG1RF-no2	OK	90.6431	62.0127	-0.547634	-1.21227	0.01345	0.049443	yes
XLOC_001990	XLOC_001990	K05C4.7	I:14737613-14738795	N2-OP50-no2	N2-OG1RF-no2	OK	105.427	63.4736	-0.732016	-1.69474	0.00055	0.00467075	yes
XLOC_001992	XLOC_001992	K05C4.5	I:14742764-14747790	N2-OP50-no2	N2-OG1RF-no2	OK	60.9396	41.2721	-0.562215	-1.32742	0.0065	0.029289	yes
XLOC_002000	XLOC_002000	K11B4.2	I:14797659-14798714	N2-OP50-no2	N2-OG1RF-no2	OK	67.2613	32.7069	-1.04018	-1.9391	0.0001	0.00120596	yes
XLOC_002018	XLOC_002018	kin-1	I:14919532-14951793	N2-OP50-no2	N2-OG1RF-no2	OK	29.7839	46.631	0.646759	1.38872	0.0078	0.0333407	yes
XLOC_002022	XLOC_002022	klu-1	I:14975418-14980586	N2-OP50-no2	N2-OG1RF-no2	OK	1.17666	3.24989	1.46569	1.98766	0.00025	0.0025111	yes
XLOC_002024	XLOC_002024	tep-1	I:14993820-15001680	N2-OP50-no2	N2-OG1RF-no2	OK	11.9325	19.1517	0.682577	1.37398	0.00195	0.012178	yes
XLOC_002027	XLOC_002027	F33H2.3	I:15034516-15035467	N2-OP50-no2	N2-OG1RF-no2	OK	98.3188	67.8517	-0.535082	-1.2083	0.01295	0.0480527	yes
XLOC_002030	XLOC_002030	psf-2	I:15053024-15059003	N2-OP50-no2	N2-OG1RF-no2	OK	100.957	51.8854	-0.960333	-1.82976	0.0006	0.00494526	yes
XLOC_002033	XLOC_002033	rrn-2.1	I:15064300-15064453	N2-OP50-no2	N2-OG1RF-no2	OK	4284.82	1012.15	-2.08181	-3.80514	5e-05	0.000666724	yes
XLOC_002045	XLOC_002045	Y48G1C.8	I:96534-108161	N2-OP50-no2	N2-OG1RF-no2	OK	66.0463	45.4498	-0.539206	-1.23272	0.0135	0.0495676	yes
XLOC_002084	XLOC_002084	grl-16	I:572176-575119	N2-OP50-no2	N2-OG1RF-no2	OK	4.36635	18.1081	2.05213	3.4673	5e-05	0.000666724	yes
XLOC_002093	XLOC_002093	Y65B4A.9	I:664440-666894	N2-OP50-no2	N2-OG1RF-no2	OK	0.328268	1.79586	2.45173	2.33808	5e-05	0.000666724	yes
XLOC_002095	XLOC_002095	hasp-2	I:680413-686599	N2-OP50-no2	N2-OG1RF-no2	OK	0.204864	0.950158	2.2135	1.67692	0.0057	0.0266035	yes
XLOC_002103	XLOC_002103	Y18H1A.9	I:745858-757010	N2-OP50-no2	N2-OG1RF-no2	OK	0.451869	1.66081	1.87791	2.1662	0.00015	0.00168728	yes
XLOC_002104	XLOC_002104	mps-3	I:760845-761842	N2-OP50-no2	N2-OG1RF-no2	OK	0.188516	2.86272	3.92463	2.81378	0.0011	0.00790972	yes
XLOC_002130	XLOC_002130	aps-3	I:1155342-1156020	N2-OP50-no2	N2-OG1RF-no2	OK	146.236	93.9043	-0.639036	-1.40225	0.0043	0.0217659	yes
XLOC_002133	XLOC_002133	Y48G8AL.20	I:1189969-1190830	N2-OP50-no2	N2-OG1RF-no2	OK	1.45309	4.68372	1.68853	1.87717	0.00045	0.00397965	yes
XLOC_002138	XLOC_002138	grh-1	I:1259488-1268155	N2-OP50-no2	N2-OG1RF-no2	OK	2.21746	7.17319	1.69371	2.58759	5e-05	0.000666724	yes
XLOC_002145	XLOC_002145	Y92H12BR.2	I:1413914-1415809	N2-OP50-no2	N2-OG1RF-no2	OK	100.116	63.1129	-0.665672	-1.43706	0.0044	0.0221049	yes
XLOC_002147	XLOC_002147	F37F2.2	I:1442047-1444133	N2-OP50-no2	N2-OG1RF-no2	OK	93.507	48.9323	-0.934288	-1.80768	0.0007	0.00556672	yes
XLOC_002161	XLOC_002161	Y71G12B.22	I:1663399-1667382	N2-OP50-no2	N2-OG1RF-no2	OK	0.181256	0.971553	2.42226	1.80973	0.00645	0.0291662	yes
XLOC_002169	XLOC_002169	Y71G12B.27	I:1797434-1798695	N2-OP50-no2	N2-OG1RF-no2	OK	1.6459	8.81006	2.42028	2.46742	5e-05	0.000666724	yes
XLOC_002172	XLOC_002172	C53H9.3	I:1832114-1832641	N2-OP50-no2	N2-OG1RF-no2	OK	74.5318	35.8848	-1.05448	-1.9003	5e-05	0.000666724	yes
XLOC_002200	XLOC_002200	dct-9	I:2233750-2234906	N2-OP50-no2	N2-OG1RF-no2	OK	0.388668	1.96032	2.33448	2.03555	0.00035	0.00325229	yes
XLOC_002201	XLOC_002201	W03F11.4	I:2235607-2241167	N2-OP50-no2	N2-OG1RF-no2	OK	0.239438	1.90953	2.99549	3.75327	5e-05	0.000666724	yes
XLOC_002203	XLOC_002203	abt-2	I:2255922-2272866	N2-OP50-no2	N2-OG1RF-no2	OK	2.49002	4.65122	0.901448	1.73911	0.00035	0.00325229	yes
XLOC_002211	XLOC_002211	Y39G10AR.32	I:2322024-2322596	N2-OP50-no2	N2-OG1RF-no2	OK	82.9499	43.8799	-0.91868	-1.747	0.00065	0.00526709	yes
XLOC_002212	XLOC_002212	Y39G10AR.15	I:2323823-2327329	N2-OP50-no2	N2-OG1RF-no2	OK	0.111919	0.730557	2.70654	2.26933	0.00015	0.00168728	yes
XLOC_002213	XLOC_002213	Y39G10AR.16	I:2330894-2332635	N2-OP50-no2	N2-OG1RF-no2	OK	1.42533	5.07451	1.83198	2.12273	5e-05	0.000666724	yes
XLOC_002218	XLOC_002218	F23C8.5	I:2415132-2420404	N2-OP50-no2	N2-OG1RF-no2	OK	286.151	150.564	-0.926399	-2.10299	5e-05	0.000666724	yes
XLOC_002225	XLOC_002225	inx-19	I:2451907-2464637	N2-OP50-no2	N2-OG1RF-no2	OK	0.488397	1.17445	1.26586	1.42362	0.00485	0.0236551	yes
XLOC_002227	XLOC_002227	abtm-1	I:2472271-2485391	N2-OP50-no2	N2-OG1RF-no2	OK	21.4107	13.4395	-0.67185	-1.33486	0.00645	0.0291662	yes
XLOC_002232	XLOC_002232	aat-5	I:2571775-2576020	N2-OP50-no2	N2-OG1RF-no2	OK	2.85661	6.19217	1.11614	1.73247	0.00085	0.00649444	yes
XLOC_002233	XLOC_002233	fbp-1	I:2580934-2586124	N2-OP50-no2	N2-OG1RF-no2	OK	110.877	75.8389	-0.547956	-1.27783	0.00885	0.0365104	yes
XLOC_002239	XLOC_002239	F40E3.5	I:2644964-2657241	N2-OP50-no2	N2-OG1RF-no2	OK	1.48961	5.05434	1.76259	2.1079	5e-05	0.000666724	yes
XLOC_002244	XLOC_002244	cpz-1	I:2686638-2689473	N2-OP50-no2	N2-OG1RF-no2	OK	327.791	216.708	-0.597024	-1.35921	0.0064	0.0290083	yes
XLOC_002248	XLOC_002248	dnj-30	I:2718025-2721477	N2-OP50-no2	N2-OG1RF-no2	OK	69.5584	46.1141	-0.593018	-1.27388	0.0114	0.043801	yes
XLOC_002256	XLOC_002256	W03D8.9	I:2784616-2786068	N2-OP50-no2	N2-OG1RF-no2	OK	1.54083	10.0734	2.70877	3.57552	5e-05	0.000666724	yes
XLOC_002259	XLOC_002259	W03D8.2	I:2798210-2800878	N2-OP50-no2	N2-OG1RF-no2	OK	0.536749	1.36423	1.34577	1.28772	0.0115	0.0440862	yes
XLOC_002260	XLOC_002260	W03D8.3	I:2820842-2822300	N2-OP50-no2	N2-OG1RF-no2	OK	0.295391	1.54282	2.38487	1.88455	0.0035	0.0186489	yes
XLOC_002268	XLOC_002268	W10C8.4	I:2851962-2853855	N2-OP50-no2	N2-OG1RF-no2	OK	1.21581	3.25861	1.42234	1.36032	0.0061	0.0280283	yes
XLOC_002269	XLOC_002269	W10C8.5	I:2853969-2855732	N2-OP50-no2	N2-OG1RF-no2	OK	28.9897	52.613	0.859878	1.88529	0.0002	0.00212688	yes
XLOC_002283	XLOC_002283	bam-2	I:2949608-2957876	N2-OP50-no2	N2-OG1RF-no2	OK	4.36246	9.13141	1.0657	2.06201	5e-05	0.000666724	yes
XLOC_002291	XLOC_002291	rpb-7	I:3031211-3032938	N2-OP50-no2	N2-OG1RF-no2	OK	132.1	84.078	-0.651835	-1.45382	0.00395	0.020438	yes
XLOC_002292	XLOC_002292	mod-5	I:3035237-3047794	N2-OP50-no2	N2-OG1RF-no2	OK	0.704774	1.47376	1.06426	1.33491	0.00695	0.0306613	yes
XLOC_002298	XLOC_002298	C45E1.4	I:3115035-3127661	N2-OP50-no2	N2-OG1RF-no2	OK	3.10778	12.2227	1.9756	2.88824	5e-05	0.000666724	yes
XLOC_002301	XLOC_002301	K09H9.8	I:3138538-3140601	N2-OP50-no2	N2-OG1RF-no2	OK	5.08449	12.6819	1.31859	1.91923	0.00025	0.0025111	yes
XLOC_002306	XLOC_002306	Y54E10A.10	I:3173242-3176319	N2-OP50-no2	N2-OG1RF-no2	OK	76.2772	49.6042	-0.620789	-1.38042	0.00625	0.0285047	yes
XLOC_002316	XLOC_002316	pqn-72	I:3269402-3280883	N2-OP50-no2	N2-OG1RF-no2	OK	1.65071	3.7662	1.19002	1.62741	0.00135	0.00919195	yes
XLOC_002318	XLOC_002318	ace-2	I:3302091-3307465	N2-OP50-no2	N2-OG1RF-no2	OK	4.3339	8.61368	0.990965	1.72221	0.0007	0.00556672	yes
XLOC_002324	XLOC_002324	W05F2.4	I:3374779-3402864	N2-OP50-no2	N2-OG1RF-no2	OK	6.37088	12.2483	0.94302	1.69457	0.001	0.00734862	yes
XLOC_002332	XLOC_002332	ccep-290	I:3487811-3499706	N2-OP50-no2	N2-OG1RF-no2	OK	0.169959	0.653334	1.94263	2.22659	0.00025	0.0025111	yes
XLOC_002342	XLOC_002342	mis-12	I:3603342-3605757	N2-OP50-no2	N2-OG1RF-no2	OK	75.7427	43.4519	-0.801686	-1.61802	0.0012	0.00842025	yes
XLOC_002343	XLOC_002343	Y47G6A.25	I:3606409-3608345	N2-OP50-no2	N2-OG1RF-no2	OK	49.3805	31.3467	-0.655627	-1.46588	0.003	0.0165759	yes
XLOC_002344	XLOC_002344	Y47G6A.26	I:3618889-3619697	N2-OP50-no2	N2-OG1RF-no2	OK	0.319304	3.32136	3.37877	2.86367	5e-05	0.000666724	yes
XLOC_002354	XLOC_002354	msh-2	I:3694298-3697549	N2-OP50-no2	N2-OG1RF-no2	OK	60.3683	41.0319	-0.557046	-1.31722	0.0063	0.0286733	yes
XLOC_002363	XLOC_002363	ric-19	I:3778089-3781658	N2-OP50-no2	N2-OG1RF-no2	OK	2.40637	4.49164	0.900387	1.29258	0.01085	0.0423648	yes
XLOC_002364	XLOC_002364	ptr-2	I:3789305-3792797	N2-OP50-no2	N2-OG1RF-no2	OK	109.4	75.2031	-0.540743	-1.2488	0.01025	0.0406199	yes
XLOC_002370	XLOC_002370	T03F1.6,gsp-4	I:3838236-3841558	N2-OP50-no2	N2-OG1RF-no2	OK	6.379	16.6358	1.38289	2.31664	5e-05	0.000666724	yes
XLOC_002375	XLOC_002375	clec-53	I:3871470-3873416	N2-OP50-no2	N2-OG1RF-no2	OK	7.49387	2.78733	-1.42683	-1.91758	0.00035	0.00325229	yes
XLOC_002376	XLOC_002376	T03F1.12	I:3876042-3876704	N2-OP50-no2	N2-OG1RF-no2	OK	50.2814	30.6631	-0.71352	-1.3055	0.00665	0.0297558	yes
XLOC_002381	XLOC_002381	C50F2.5	I:3895791-3897400	N2-OP50-no2	N2-OG1RF-no2	OK	0.176392	1.08674	2.62316	2.17719	0.00035	0.00325229	yes
XLOC_002382	XLOC_002382	fkb-5	I:3898045-3899906	N2-OP50-no2	N2-OG1RF-no2	OK	25.0471	13.6003	-0.88101	-1.59498	0.0021	0.0129156	yes
XLOC_002384	XLOC_002384	magu-3	I:3901431-3905200	N2-OP50-no2	N2-OG1RF-no2	OK	1.13015	3.50274	1.63196	2.16047	5e-05	0.000666724	yes
XLOC_002387	XLOC_002387	T20F5.4	I:3912636-3915458	N2-OP50-no2	N2-OG1RF-no2	OK	1.41568	9.47659	2.74288	3.78186	5e-05	0.000666724	yes
XLOC_002388	XLOC_002388	T20F5.5	I:3917878-3920172	N2-OP50-no2	N2-OG1RF-no2	OK	1.69799	4.71961	1.47483	1.84166	0.00055	0.00467075	yes
XLOC_002395	XLOC_002395	F47B3.7	I:3968163-3970012	N2-OP50-no2	N2-OG1RF-no2	OK	0.271606	2.08359	2.93948	2.96782	5e-05	0.000666724	yes
XLOC_002409	XLOC_002409	poml-3	I:4145311-4147136	N2-OP50-no2	N2-OG1RF-no2	OK	9.72458	20.1876	1.05376	1.91069	0.0001	0.00120596	yes
XLOC_002411	XLOC_002411	R12E2.15	I:4148831-4149429	N2-OP50-no2	N2-OG1RF-no2	OK	7.75035	33.5476	2.11388	2.493	5e-05	0.000666724	yes
XLOC_002413	XLOC_002413	R12E2.7	I:4153956-4154550	N2-OP50-no2	N2-OG1RF-no2	OK	5.2071	13.3152	1.35452	1.62046	0.00105	0.00762501	yes
XLOC_002416	XLOC_002416	egg-5	I:4168986-4171589	N2-OP50-no2	N2-OG1RF-no2	OK	78.2892	46.5078	-0.75134	-1.75822	0.00025	0.0025111	yes
XLOC_002418	XLOC_002418	R12E2.11	I:4172463-4173624	N2-OP50-no2	N2-OG1RF-no2	OK	66.7035	43.7972	-0.606924	-1.3543	0.0058	0.0269151	yes
XLOC_002423	XLOC_002423	C18E3.9	I:4214292-4215752	N2-OP50-no2	N2-OG1RF-no2	OK	53.0796	35.1576	-0.594319	-1.30153	0.0095	0.0383892	yes
XLOC_002446	XLOC_002446	lpd-5	I:4372253-4373120	N2-OP50-no2	N2-OG1RF-no2	OK	178.515	121.045	-0.560503	-1.2863	0.0094	0.0381052	yes
XLOC_002452	XLOC_002452	C41D11.9	I:4448576-4449776	N2-OP50-no2	N2-OG1RF-no2	OK	37.2713	22.3857	-0.735487	-1.35897	0.0057	0.0266035	yes
XLOC_002453	XLOC_002453	cmt-1	I:4449833-4450925	N2-OP50-no2	N2-OG1RF-no2	OK	95.3844	60.6997	-0.652065	-1.45765	0.00325	0.0176095	yes
XLOC_002454	XLOC_002454	eri-7	I:4451196-4456805	N2-OP50-no2	N2-OG1RF-no2	OK	22.3683	13.5177	-0.726603	-1.53905	0.00265	0.0151931	yes
XLOC_002462	XLOC_002462	Y119C1B.5	I:4511439-4516083	N2-OP50-no2	N2-OG1RF-no2	OK	15.4778	8.08248	-0.937326	-1.88577	0.00025	0.0025111	yes
XLOC_002473	XLOC_002473	D1007.4	I:4579963-4580603	N2-OP50-no2	N2-OG1RF-no2	OK	42.2352	23.9708	-0.817167	-1.44255	0.00325	0.0176095	yes
XLOC_002480	XLOC_002480	acbp-1	I:4635714-4637328	N2-OP50-no2	N2-OG1RF-no2	OK	468.213	299.861	-0.642873	-1.45957	0.00345	0.0184464	yes
XLOC_002493	XLOC_002493	gsp-3	I:4709316-4710708	N2-OP50-no2	N2-OG1RF-no2	OK	1.73145	10.0394	2.53563	3.25878	5e-05	0.000666724	yes
XLOC_002495	XLOC_002495	W09C3.8	I:4716058-4717441	N2-OP50-no2	N2-OG1RF-no2	OK	0.0805617	0.524517	2.70282	1.61563	0.0115	0.0440862	yes
XLOC_002506	XLOC_002506	tofu-4	I:4821932-4826633	N2-OP50-no2	N2-OG1RF-no2	OK	22.6663	13.4151	-0.756685	-1.4919	0.0032	0.0173999	yes
XLOC_002520	XLOC_002520	W03G9.8	I:4957775-4958309	N2-OP50-no2	N2-OG1RF-no2	OK	146.203	66.5258	-1.13599	-2.24909	5e-05	0.000666724	yes
XLOC_002526	XLOC_002526	dyf-1	I:4989554-4994661	N2-OP50-no2	N2-OG1RF-no2	OK	0.52371	1.29763	1.30904	1.57359	0.0032	0.0173999	yes
XLOC_002529	XLOC_002529	pat-10	I:5018769-5020166	N2-OP50-no2	N2-OG1RF-no2	OK	1149.91	420.34	-1.4519	-3.14164	5e-05	0.000666724	yes
XLOC_002530	XLOC_002530	C46H11.7	I:5042194-5043453	N2-OP50-no2	N2-OG1RF-no2	OK	0.137316	0.892766	2.70079	2.04862	0.00445	0.0223123	yes
XLOC_002531	XLOC_002531	phat-1	I:5044200-5045720	N2-OP50-no2	N2-OG1RF-no2	OK	0.188907	1.46718	2.9573	2.55502	0.0003	0.00289611	yes
XLOC_002532	XLOC_002532	phat-2	I:5046395-5048018	N2-OP50-no2	N2-OG1RF-no2	OK	0.892822	5.05207	2.50043	2.80105	5e-05	0.000666724	yes
XLOC_002533	XLOC_002533	C46H11.10	I:5052528-5054883	N2-OP50-no2	N2-OG1RF-no2	OK	0.71269	2.90493	2.02716	2.40059	5e-05	0.000666724	yes
XLOC_002534	XLOC_002534	fhod-1	I:5058250-5068829	N2-OP50-no2	N2-OG1RF-no2	OK	3.42722	10.3698	1.59728	3.11449	5e-05	0.000666724	yes
XLOC_002538	XLOC_002538	chp-1	I:5103579-5104916	N2-OP50-no2	N2-OG1RF-no2	OK	67.668	45.0578	-0.586698	-1.32215	0.00865	0.035897	yes
XLOC_002539	XLOC_002539	pas-3	I:5105106-5106204	N2-OP50-no2	N2-OG1RF-no2	OK	221.673	137.647	-0.687456	-1.63424	0.00145	0.00965078	yes
XLOC_002542	XLOC_002542	elpc-1	I:5114118-5118852	N2-OP50-no2	N2-OG1RF-no2	OK	36.254	20.6309	-0.81333	-1.9048	0.0003	0.00289611	yes
XLOC_002550	XLOC_002550	C32E12.4	I:5230551-5241914	N2-OP50-no2	N2-OG1RF-no2	OK	3.00488	5.03236	0.743927	1.37107	0.0054	0.0255993	yes
XLOC_002553	XLOC_002553	B0261.7	I:5269543-5270934	N2-OP50-no2	N2-OG1RF-no2	OK	156.139	108.323	-0.52749	-1.2605	0.0101	0.0401288	yes
XLOC_002565	XLOC_002565	spe-11	I:5330575-5332175	N2-OP50-no2	N2-OG1RF-no2	OK	0.971581	4.90751	2.33659	2.67115	5e-05	0.000666724	yes
XLOC_002577	XLOC_002577	pqn-44	I:5372850-5384508	N2-OP50-no2	N2-OG1RF-no2	OK	22.9858	34.1689	0.571945	1.27552	0.01205	0.0455815	yes
XLOC_002587	XLOC_002587	dpy-5	I:5432157-5433054	N2-OP50-no2	N2-OG1RF-no2	OK	9.97718	18.5397	0.893913	1.46499	0.00335	0.0179992	yes
XLOC_002600	XLOC_002600	mrpl-24	I:5505394-5507023	N2-OP50-no2	N2-OG1RF-no2	OK	47.7632	27.5719	-0.7927	-1.63778	0.00065	0.00526709	yes
XLOC_002612	XLOC_002612	cey-3	I:5571783-5572973	N2-OP50-no2	N2-OG1RF-no2	OK	911.035	429.916	-1.08345	-2.41138	5e-05	0.000666724	yes
XLOC_002619	XLOC_002619	ubl-5	I:5607821-5608840	N2-OP50-no2	N2-OG1RF-no2	OK	100.374	47.6715	-1.07419	-1.83028	0.0001	0.00120596	yes
XLOC_002628	XLOC_002628	cir-1	I:5653801-5655857	N2-OP50-no2	N2-OG1RF-no2	OK	76.027	46.0673	-0.722769	-1.70183	0.00065	0.00526709	yes
XLOC_002629	XLOC_002629	mff-2,wdr-12	I:5655948-5658712	N2-OP50-no2	N2-OG1RF-no2	OK	124.973	77.6186	-0.687144	-1.44809	0.00355	0.018837	yes
XLOC_002630	XLOC_002630	F55F8.7	I:5659496-5661212	N2-OP50-no2	N2-OG1RF-no2	OK	0.180383	0.998212	2.46829	2.26656	0.00035	0.00325229	yes
XLOC_002632	XLOC_002632	F55F8.9	I:5669946-5673352	N2-OP50-no2	N2-OG1RF-no2	OK	36.05	24.9415	-0.531449	-1.19727	0.0136	0.0498041	yes
XLOC_002639	XLOC_002639	rpt-5	I:5741864-5743571	N2-OP50-no2	N2-OG1RF-no2	OK	185.64	126.077	-0.558203	-1.32599	0.00705	0.030934	yes
XLOC_002646	XLOC_002646	cpb-3	I:5788630-5791752	N2-OP50-no2	N2-OG1RF-no2	OK	81.0938	55.6184	-0.544029	-1.25786	0.0118	0.0449563	yes
XLOC_002652	XLOC_002652	nhr-2	I:5818478-5821108	N2-OP50-no2	N2-OG1RF-no2	OK	12.1037	6.35654	-0.92914	-1.69139	0.00125	0.00868005	yes
XLOC_002657	XLOC_002657	F33D11.7	I:5850037-5851828	N2-OP50-no2	N2-OG1RF-no2	OK	0.159344	0.569394	1.83729	1.42326	0.0081	0.0342237	yes
XLOC_002658	XLOC_002658	F33D11.8	I:5854300-5855047	N2-OP50-no2	N2-OG1RF-no2	OK	1.66432	4.48438	1.42998	1.27154	0.01345	0.049443	yes
XLOC_002661	XLOC_002661	dhhc-3	I:5862640-5866431	N2-OP50-no2	N2-OG1RF-no2	OK	49.9497	32.2431	-0.631484	-1.38938	0.0049	0.0238385	yes
XLOC_002662	XLOC_002662	F33D11.10	I:5866562-5868139	N2-OP50-no2	N2-OG1RF-no2	OK	110.908	71.5593	-0.632149	-1.49354	0.0028	0.0157537	yes
XLOC_002665	XLOC_002665	noah-1	I:5874432-5878954	N2-OP50-no2	N2-OG1RF-no2	OK	8.65703	19.3931	1.1636	2.39958	5e-05	0.000666724	yes
XLOC_002671	XLOC_002671	B0207.7	I:5945756-5947342	N2-OP50-no2	N2-OG1RF-no2	OK	0.156461	0.856383	2.45246	1.90571	0.00325	0.0176095	yes
XLOC_002678	XLOC_002678	C06A5.6	I:5978689-5985869	N2-OP50-no2	N2-OG1RF-no2	OK	63.7743	44.0967	-0.532303	-1.23379	0.01335	0.0491694	yes
XLOC_002696	XLOC_002696	ZK484.5	I:6087368-6087764	N2-OP50-no2	N2-OG1RF-no2	OK	16.184	40.3888	1.31939	1.87988	0.0002	0.00212688	yes
XLOC_002698	XLOC_002698	ZK484.7	I:6095054-6096589	N2-OP50-no2	N2-OG1RF-no2	OK	0.247432	1.58002	2.67484	2.45123	0.0001	0.00120596	yes
XLOC_002699	XLOC_002699	nspd-1	I:6097495-6097837	N2-OP50-no2	N2-OG1RF-no2	OK	14.3998	33.1978	1.20504	1.69513	0.00075	0.00588526	yes
XLOC_002701	XLOC_002701	T27A3.5	I:6100262-6101681	N2-OP50-no2	N2-OG1RF-no2	OK	0.397915	2.45945	2.6278	2.68814	5e-05	0.000666724	yes
XLOC_002713	XLOC_002713	T09B4.7	I:6160053-6161665	N2-OP50-no2	N2-OG1RF-no2	OK	0.101323	0.459758	2.18191	1.56875	0.0097	0.0389316	yes
XLOC_002724	XLOC_002724	ech-1.2	I:6206953-6211155	N2-OP50-no2	N2-OG1RF-no2	OK	121.265	80.4842	-0.591388	-1.3846	0.0051	0.0245707	yes
XLOC_002725	XLOC_002725	mrpl-23	I:6211266-6211885	N2-OP50-no2	N2-OG1RF-no2	OK	71.0211	39.784	-0.836057	-1.61218	0.00065	0.00526709	yes
XLOC_002726	XLOC_002726	fars-1	I:6211985-6214586	N2-OP50-no2	N2-OG1RF-no2	OK	102.437	59.3164	-0.788239	-1.85351	0.0001	0.00120596	yes
XLOC_002730	XLOC_002730	T08B2.12	I:6231497-6232118	N2-OP50-no2	N2-OG1RF-no2	OK	0.743773	2.1474	1.52966	1.35679	0.00985	0.0394513	yes
XLOC_002735	XLOC_002735	oac-9	I:6265690-6269073	N2-OP50-no2	N2-OG1RF-no2	OK	0.109527	0.515351	2.23427	2.12206	0.0005	0.00432733	yes
XLOC_002737	XLOC_002737	C10G11.8	I:6271980-6273768	N2-OP50-no2	N2-OG1RF-no2	OK	2.07063	11.2323	2.43951	3.58961	5e-05	0.000666724	yes
XLOC_002738	XLOC_002738	spch-2	I:6274574-6275268	N2-OP50-no2	N2-OG1RF-no2	OK	0.77492	7.06155	3.18787	3.23703	5e-05	0.000666724	yes
XLOC_002755	XLOC_002755	comp-1	I:6429607-6431585	N2-OP50-no2	N2-OG1RF-no2	OK	0.273442	1.18636	2.11724	2.01464	0.0004	0.00364645	yes
XLOC_002759	XLOC_002759	rab-10	I:6457060-6458479	N2-OP50-no2	N2-OG1RF-no2	OK	132.416	90.5108	-0.548918	-1.26528	0.01105	0.0428738	yes
XLOC_002761	XLOC_002761	cdc-25.1	I:6468128-6471951	N2-OP50-no2	N2-OG1RF-no2	OK	124.261	79.8843	-0.637393	-1.46984	0.0037	0.0194519	yes
XLOC_002764	XLOC_002764	dbr-1,mdt-18	I:6490715-6494246	N2-OP50-no2	N2-OG1RF-no2	OK	71.6505	45.9029	-0.642391	-1.45921	0.00365	0.0192548	yes
XLOC_002765	XLOC_002765	C55B7.10	I:6502306-6503920	N2-OP50-no2	N2-OG1RF-no2	OK	0.141077	0.779661	2.46636	1.97515	0.00255	0.0148017	yes
XLOC_002776	XLOC_002776	F57B10.14	I:6552832-6553379	N2-OP50-no2	N2-OG1RF-no2	OK	614.889	352.017	-0.804682	-1.6963	0.0011	0.00790972	yes
XLOC_002777	XLOC_002777	dad-1	I:6553478-6554292	N2-OP50-no2	N2-OG1RF-no2	OK	311.748	174.247	-0.839248	-1.87315	5e-05	0.000666724	yes
XLOC_002779	XLOC_002779	bag-1	I:6562698-6564453	N2-OP50-no2	N2-OG1RF-no2	OK	110.23	63.6776	-0.791663	-1.27606	0.0103	0.0407551	yes
XLOC_002789	XLOC_002789	try-7	I:6640652-6642643	N2-OP50-no2	N2-OG1RF-no2	OK	0.110551	0.698949	2.66048	2.08699	0.0036	0.0190171	yes
XLOC_002793	XLOC_002793	ZC581.7	I:6660447-6662314	N2-OP50-no2	N2-OG1RF-no2	OK	0.40186	1.22441	1.60732	1.54569	0.00245	0.0143895	yes
XLOC_002798	XLOC_002798	T23B3.5	I:6705547-6706378	N2-OP50-no2	N2-OG1RF-no2	OK	1.63557	8.34396	2.35094	2.93732	5e-05	0.000666724	yes
XLOC_002801	XLOC_002801	lbp-6	I:6724916-6729376	N2-OP50-no2	N2-OG1RF-no2	OK	662.663	232.145	-1.51325	-3.3403	5e-05	0.000666724	yes
XLOC_002803	XLOC_002803	lbp-5	I:6731268-6732280	N2-OP50-no2	N2-OG1RF-no2	OK	49.1158	22.7229	-1.11204	-1.85226	0.00045	0.00397965	yes
XLOC_002804	XLOC_002804	smg-5	I:6734028-6736161	N2-OP50-no2	N2-OG1RF-no2	OK	22.2689	14.0273	-0.666796	-1.38646	0.0058	0.0269151	yes
XLOC_002809	XLOC_002809	unc-87	I:6760431-6767797	N2-OP50-no2	N2-OG1RF-no2	OK	199.267	101.203	-0.977455	-2.22124	5e-05	0.000666724	yes
XLOC_002823	XLOC_002823	smz-2	I:6872596-6873755	N2-OP50-no2	N2-OG1RF-no2	OK	1.56952	5.00063	1.67179	2.06961	5e-05	0.000666724	yes
XLOC_002827	XLOC_002827	bbs-9	I:6917749-6922955	N2-OP50-no2	N2-OG1RF-no2	OK	0.194955	0.697321	1.83868	1.81909	0.00185	0.0116959	yes
XLOC_002828	XLOC_002828	C48B6.10	I:6923075-6923690	N2-OP50-no2	N2-OG1RF-no2	OK	283.886	178.182	-0.671962	-1.42673	0.00405	0.0207877	yes
XLOC_002838	XLOC_002838	C30F12.3	I:6970366-6971798	N2-OP50-no2	N2-OG1RF-no2	OK	1.41937	4.51268	1.66873	2.01647	5e-05	0.000666724	yes
XLOC_002853	XLOC_002853	nuo-6	I:7065262-7069188	N2-OP50-no2	N2-OG1RF-no2	OK	202.311	134.155	-0.592677	-1.35825	0.00685	0.0303594	yes
XLOC_002859	XLOC_002859	prpf-4	I:7090622-7094748	N2-OP50-no2	N2-OG1RF-no2	OK	75.5406	47.4148	-0.671915	-1.31546	0.00705	0.030934	yes
XLOC_002864	XLOC_002864	K10D3.6	I:7116096-7116706	N2-OP50-no2	N2-OG1RF-no2	OK	4.13248	19.2222	2.21769	3.07888	5e-05	0.000666724	yes
XLOC_002869	XLOC_002869	K10D3.4	I:7134742-7139973	N2-OP50-no2	N2-OG1RF-no2	OK	5.66413	11.6297	1.03789	1.91583	0.0002	0.00212688	yes
XLOC_002872	XLOC_002872	fecl-1	I:7149936-7151871	N2-OP50-no2	N2-OG1RF-no2	OK	68.5279	40.0181	-0.776039	-1.75405	0.00055	0.00467075	yes
XLOC_002875	XLOC_002875	K07G5.4	I:7166931-7168684	N2-OP50-no2	N2-OG1RF-no2	OK	0.320279	1.25287	1.96784	1.94849	0.00125	0.00868005	yes
XLOC_002876	XLOC_002876	let-522	I:7172463-7174136	N2-OP50-no2	N2-OG1RF-no2	OK	8.15609	19.074	1.22566	1.96355	0.00015	0.00168728	yes
XLOC_002879	XLOC_002879	M05B5.1	I:7177952-7179430	N2-OP50-no2	N2-OG1RF-no2	OK	0.191791	1.65187	3.1065	2.85883	5e-05	0.000666724	yes
XLOC_002885	XLOC_002885	hasp-1	I:7227863-7233120	N2-OP50-no2	N2-OG1RF-no2	OK	18.5662	12.2855	-0.595715	-1.27803	0.0096	0.0386714	yes
XLOC_002889	XLOC_002889	adsl-1	I:7246823-7248687	N2-OP50-no2	N2-OG1RF-no2	OK	64.1624	38.9343	-0.720686	-1.66779	0.00065	0.00526709	yes
XLOC_002890	XLOC_002890	lin-61	I:7248827-7251282	N2-OP50-no2	N2-OG1RF-no2	OK	39.8299	25.3112	-0.654075	-1.47788	0.00305	0.0167979	yes
XLOC_002891	XLOC_002891	myo-1	I:7258920-7267079	N2-OP50-no2	N2-OG1RF-no2	OK	21.9898	40.5622	0.883298	2.00101	5e-05	0.000666724	yes
XLOC_002896	XLOC_002896	hint-1	I:7279657-7280501	N2-OP50-no2	N2-OG1RF-no2	OK	90.2457	49.2149	-0.874762	-1.82525	0.0005	0.00432733	yes
XLOC_002897	XLOC_002897	rde-2	I:7280551-7282871	N2-OP50-no2	N2-OG1RF-no2	OK	40.5394	27.1682	-0.577407	-1.30407	0.00955	0.0385305	yes
XLOC_002898	XLOC_002898	pfd-6	I:7282959-7283818	N2-OP50-no2	N2-OG1RF-no2	OK	177.002	101.772	-0.798422	-1.7628	0.00035	0.00325229	yes
XLOC_002909	XLOC_002909	F13G3.10	I:7313584-7314279	N2-OP50-no2	N2-OG1RF-no2	OK	218.025	137.585	-0.664172	-1.38516	0.00575	0.0267557	yes
XLOC_002916	XLOC_002916	sue-1	I:7360391-7371534	N2-OP50-no2	N2-OG1RF-no2	OK	1.37036	3.29277	1.26475	1.72695	0.0007	0.00556672	yes
XLOC_002921	XLOC_002921	sol-1	I:7389045-7395918	N2-OP50-no2	N2-OG1RF-no2	OK	0.515441	1.48832	1.52981	1.81623	0.00095	0.00708609	yes
XLOC_002924	XLOC_002924	col-62	I:7403340-7404352	N2-OP50-no2	N2-OG1RF-no2	OK	4.3446	1.91712	-1.18028	-1.49652	0.00275	0.0155864	yes
XLOC_002941	XLOC_002941	D2030.4	I:7580936-7581628	N2-OP50-no2	N2-OG1RF-no2	OK	202.761	133.556	-0.602332	-1.34647	0.007	0.0307936	yes
XLOC_002952	XLOC_002952	del-3	I:7670325-7672713	N2-OP50-no2	N2-OG1RF-no2	OK	0.159103	0.602809	1.92174	1.72128	0.00245	0.0143895	yes
XLOC_002964	XLOC_002964	D2005.6	I:7786676-7793539	N2-OP50-no2	N2-OG1RF-no2	OK	0.86052	3.22115	1.9043	2.36886	0.00015	0.00168728	yes
XLOC_002965	XLOC_002965	nlp-8	I:7800459-7801822	N2-OP50-no2	N2-OG1RF-no2	OK	6.68501	20.8044	1.63789	2.60813	5e-05	0.000666724	yes
XLOC_002968	XLOC_002968	F30F8.1	I:7832713-7835404	N2-OP50-no2	N2-OG1RF-no2	OK	70.3618	49.0054	-0.521852	-1.22029	0.01365	0.0499041	yes
XLOC_002972	XLOC_002972	R11A5.3	I:7862841-7863553	N2-OP50-no2	N2-OG1RF-no2	OK	16.2165	6.61186	-1.29433	-1.8039	0.00045	0.00397965	yes
XLOC_002982	XLOC_002982	T22C1.4	I:7938559-7940757	N2-OP50-no2	N2-OG1RF-no2	OK	89.7988	36.5925	-1.29515	-1.38644	0.01055	0.0415094	yes
XLOC_002983	XLOC_002983	jph-1	I:7946221-7951593	N2-OP50-no2	N2-OG1RF-no2	OK	6.79633	10.7765	0.665058	1.31536	0.00985	0.0394513	yes
XLOC_002985	XLOC_002985	T22C1.8	I:7955977-7958505	N2-OP50-no2	N2-OG1RF-no2	OK	0.415385	1.8701	2.17059	2.5147	5e-05	0.000666724	yes
XLOC_002989	XLOC_002989	H05L14.1	I:7972472-7977053	N2-OP50-no2	N2-OG1RF-no2	OK	0.237597	1.17369	2.30446	2.59814	5e-05	0.000666724	yes
XLOC_002991	XLOC_002991	C54G4.4	I:7996727-8003179	N2-OP50-no2	N2-OG1RF-no2	OK	0.176176	1.03428	2.55353	2.81518	5e-05	0.000666724	yes
XLOC_002994	XLOC_002994	C54G4.3	I:8005126-8006296	N2-OP50-no2	N2-OG1RF-no2	OK	0.290708	2.26828	2.96396	2.57197	0.00025	0.0025111	yes
XLOC_002998	XLOC_002998	C54G4.9	I:8024879-8026525	N2-OP50-no2	N2-OG1RF-no2	OK	33.7879	21.0019	-0.68599	-1.45509	0.0038	0.0198555	yes
XLOC_002999	XLOC_002999	iftb-1	I:8026605-8028752	N2-OP50-no2	N2-OG1RF-no2	OK	178.52	119.153	-0.583277	-1.37058	0.0052	0.0249121	yes
XLOC_003003	XLOC_003003	scbp-2	I:8039883-8040596	N2-OP50-no2	N2-OG1RF-no2	OK	24.7935	11.8651	-1.06324	-1.65819	0.00065	0.00526709	yes
XLOC_003007	XLOC_003007	che-3	I:8062010-8081671	N2-OP50-no2	N2-OG1RF-no2	OK	0.282023	0.666432	1.24064	1.84908	0.0006	0.00494526	yes
XLOC_003019	XLOC_003019	kri-1	I:8226508-8240637	N2-OP50-no2	N2-OG1RF-no2	OK	0.775816	2.28578	1.5589	1.78448	0.0012	0.00842025	yes
XLOC_003023	XLOC_003023	fitm-2	I:8253373-8254926	N2-OP50-no2	N2-OG1RF-no2	OK	62.0519	35.2759	-0.814794	-1.79353	0.0003	0.00289611	yes
XLOC_003032	XLOC_003032	F52B5.7	I:8313227-8315344	N2-OP50-no2	N2-OG1RF-no2	OK	12.0634	6.60272	-0.869501	-1.40343	0.00555	0.0261252	yes
XLOC_003033	XLOC_003033	F52B5.2	I:8315901-8318250	N2-OP50-no2	N2-OG1RF-no2	OK	81.5404	52.9066	-0.624067	-1.43593	0.00425	0.0215696	yes
XLOC_003034	XLOC_003034	F52B5.3	I:8318345-8323983	N2-OP50-no2	N2-OG1RF-no2	OK	37.8814	25.1639	-0.590131	-1.38005	0.00515	0.0247341	yes
XLOC_003038	XLOC_003038	tbcd-1	I:8363953-8369917	N2-OP50-no2	N2-OG1RF-no2	OK	44.7557	29.4451	-0.604046	-1.42711	0.0041	0.0209813	yes
XLOC_003051	XLOC_003051	F10D11.6	I:8445350-8450994	N2-OP50-no2	N2-OG1RF-no2	OK	2.53379	5.25049	1.05115	1.77601	0.00025	0.0025111	yes
XLOC_003057	XLOC_003057	D1081.12	I:8474081-8474732	N2-OP50-no2	N2-OG1RF-no2	OK	0.532398	2.39773	2.17109	1.78597	0.0008	0.00618924	yes
XLOC_003061	XLOC_003061	D1081.9	I:8485809-8487043	N2-OP50-no2	N2-OG1RF-no2	OK	42.883	27.3285	-0.649999	-1.32487	0.0079	0.033628	yes
XLOC_003069	XLOC_003069	zhp-3	I:8529380-8531338	N2-OP50-no2	N2-OG1RF-no2	OK	45.4255	27.7214	-0.7125	-1.52887	0.00195	0.012178	yes
XLOC_003077	XLOC_003077	rskn-1	I:8573850-8580157	N2-OP50-no2	N2-OG1RF-no2	OK	117.858	79.5477	-0.567153	-1.30583	0.00915	0.0373475	yes
XLOC_003081	XLOC_003081	F43G9.4	I:8609920-8612602	N2-OP50-no2	N2-OG1RF-no2	OK	57.4463	35.0225	-0.713934	-1.25787	0.0124	0.0466075	yes
XLOC_003084	XLOC_003084	fer-1	I:8623016-8631184	N2-OP50-no2	N2-OG1RF-no2	OK	0.147502	0.800421	2.44003	2.75155	5e-05	0.000666724	yes
XLOC_003095	XLOC_003095	mrps-15	I:8691041-8692491	N2-OP50-no2	N2-OG1RF-no2	OK	59.3239	35.3167	-0.748264	-1.62751	0.00095	0.00708609	yes
XLOC_003097	XLOC_003097	pbs-7	I:8695202-8696376	N2-OP50-no2	N2-OG1RF-no2	OK	238.847	128.587	-0.893342	-2.11033	5e-05	0.000666724	yes
XLOC_003100	XLOC_003100	pas-4	I:8727213-8728534	N2-OP50-no2	N2-OG1RF-no2	OK	227.492	121.784	-0.901486	-2.1391	5e-05	0.000666724	yes
XLOC_003105	XLOC_003105	gska-3	I:8749615-8751369	N2-OP50-no2	N2-OG1RF-no2	OK	0.836894	3.75088	2.16411	2.56342	5e-05	0.000666724	yes
XLOC_003106	XLOC_003106	C36B1.11	I:8755842-8757605	N2-OP50-no2	N2-OG1RF-no2	OK	139.165	74.3264	-0.904853	-2.13645	5e-05	0.000666724	yes
XLOC_003107	XLOC_003107	DY3.8	I:8758150-8758996	N2-OP50-no2	N2-OG1RF-no2	OK	146.546	83.2287	-0.816202	-1.84635	0.00015	0.00168728	yes
XLOC_003108	XLOC_003108	tin-13	I:8759192-8759790	N2-OP50-no2	N2-OG1RF-no2	OK	195.091	105.279	-0.889922	-1.85126	0.00015	0.00168728	yes
XLOC_003110	XLOC_003110	pqn-26	I:8771433-8777511	N2-OP50-no2	N2-OG1RF-no2	OK	0.323352	2.00675	2.63369	2.93931	5e-05	0.000666724	yes
XLOC_003111	XLOC_003111	mfb-1	I:8779736-8785415	N2-OP50-no2	N2-OG1RF-no2	OK	3.38622	14.5732	2.10557	3.53043	5e-05	0.000666724	yes
XLOC_003119	XLOC_003119	F36A2.14	I:8824431-8825623	N2-OP50-no2	N2-OG1RF-no2	OK	0.724337	2.68816	1.89189	2.14284	5e-05	0.000666724	yes
XLOC_003120	XLOC_003120	F36A2.12	I:8826165-8826653	N2-OP50-no2	N2-OG1RF-no2	OK	1.49743	4.95175	1.72545	1.62917	0.00255	0.0148017	yes
XLOC_003126	XLOC_003126	F55H12.4	I:8893307-8894137	N2-OP50-no2	N2-OG1RF-no2	OK	53.1048	29.3817	-0.853924	-1.67439	0.0007	0.00556672	yes
XLOC_003131	XLOC_003131	T08G11.2	I:8919328-8920516	N2-OP50-no2	N2-OG1RF-no2	OK	0.366933	1.25859	1.77822	1.63294	0.0046	0.0228191	yes
XLOC_003136	XLOC_003136	F53B6.4	I:8947333-8948711	N2-OP50-no2	N2-OG1RF-no2	OK	3.06073	8.45646	1.46618	2.08867	0.0001	0.00120596	yes
XLOC_003145	XLOC_003145	F32H2.7	I:8994001-8999564	N2-OP50-no2	N2-OG1RF-no2	OK	0.997595	6.40229	2.68206	2.36814	0.0006	0.00494526	yes
XLOC_003153	XLOC_003153	acr-19	I:9031273-9036695	N2-OP50-no2	N2-OG1RF-no2	OK	0.347126	2.14939	2.6304	3.04406	5e-05	0.000666724	yes
XLOC_003156	XLOC_003156	C31H5.6	I:9043318-9046889	N2-OP50-no2	N2-OG1RF-no2	OK	16.0372	9.24779	-0.79424	-1.50558	0.0029	0.0161744	yes
XLOC_003163	XLOC_003163	snx-3	I:9063714-9064398	N2-OP50-no2	N2-OG1RF-no2	OK	151.347	101.325	-0.578879	-1.27322	0.01035	0.0409108	yes
XLOC_003164	XLOC_003164	rsbp-1	I:9070398-9075077	N2-OP50-no2	N2-OG1RF-no2	OK	9.00141	15.5506	0.788747	1.47991	0.0032	0.0173999	yes
XLOC_003173	XLOC_003173	ZK858.2	I:9123177-9124459	N2-OP50-no2	N2-OG1RF-no2	OK	1.7304	6.07721	1.8123	2.25474	5e-05	0.000666724	yes
XLOC_003174	XLOC_003174	clec-91	I:9126136-9127072	N2-OP50-no2	N2-OG1RF-no2	OK	314.609	188.885	-0.736053	-1.73639	0.00055	0.00467075	yes
XLOC_003178	XLOC_003178	mrpl-54	I:9159024-9159757	N2-OP50-no2	N2-OG1RF-no2	OK	42.838	22.0165	-0.960305	-1.77282	0.00035	0.00325229	yes
XLOC_003183	XLOC_003183	aspm-1	I:9221825-9226386	N2-OP50-no2	N2-OG1RF-no2	OK	41.1592	27.8611	-0.562959	-1.3239	0.0069	0.0305282	yes
XLOC_003186	XLOC_003186	ent-6	I:9246024-9249383	N2-OP50-no2	N2-OG1RF-no2	OK	48.3073	30.3909	-0.668599	-1.50733	0.00285	0.0159476	yes
XLOC_003188	XLOC_003188	F36H2.5	I:9251849-9254359	N2-OP50-no2	N2-OG1RF-no2	OK	0.459724	1.25018	1.44329	1.5706	0.0044	0.0221049	yes
XLOC_003189	XLOC_003189	F36H2.3	I:9254512-9261640	N2-OP50-no2	N2-OG1RF-no2	OK	0.888876	1.91113	1.10437	1.58451	0.00215	0.0130975	yes
XLOC_003190	XLOC_003190	F14B4.1	I:9265950-9270919	N2-OP50-no2	N2-OG1RF-no2	OK	3.17409	5.81533	0.873519	1.42952	0.0048	0.0235156	yes
XLOC_003192	XLOC_003192	hxk-1	I:9271442-9278689	N2-OP50-no2	N2-OG1RF-no2	OK	185.208	129.959	-0.511084	-1.19017	0.01365	0.0499041	yes
XLOC_003193	XLOC_003193	rpoa-2	I:9280961-9286577	N2-OP50-no2	N2-OG1RF-no2	OK	38.6906	25.5017	-0.601387	-1.41818	0.0035	0.0186489	yes
XLOC_003204	XLOC_003204	lin-41	I:9334849-9342496	N2-OP50-no2	N2-OG1RF-no2	OK	136.153	79.8308	-0.770213	-1.60816	0.0016	0.0104061	yes
XLOC_003207	XLOC_003207	M04C9.3	I:9352880-9354541	N2-OP50-no2	N2-OG1RF-no2	OK	9.27637	4.89176	-0.923206	-1.29387	0.0107	0.0419281	yes
XLOC_003214	XLOC_003214	rtcb-1	I:9390833-9393094	N2-OP50-no2	N2-OG1RF-no2	OK	35.9989	20.0106	-0.847193	-1.83635	0.0002	0.00212688	yes
XLOC_003217	XLOC_003217	C17E4.1	I:9408355-9410094	N2-OP50-no2	N2-OG1RF-no2	OK	0.232742	0.862313	1.88948	1.71926	0.00265	0.0151931	yes
XLOC_003232	XLOC_003232	F30A10.2	I:9479107-9480678	N2-OP50-no2	N2-OG1RF-no2	OK	0.545712	2.07083	1.924	2.02886	0.0005	0.00432733	yes
XLOC_003237	XLOC_003237	smn-1	I:9511189-9512139	N2-OP50-no2	N2-OG1RF-no2	OK	92.4641	61.8112	-0.581024	-1.26046	0.01135	0.0436962	yes
XLOC_003239	XLOC_003239	C41G7.3	I:9517022-9518734	N2-OP50-no2	N2-OG1RF-no2	OK	64.2449	44.2119	-0.539147	-1.23472	0.0137	0.0499918	yes
XLOC_003246	XLOC_003246	irx-1	I:9536487-9540968	N2-OP50-no2	N2-OG1RF-no2	OK	4.98809	8.91513	0.837769	1.44898	0.0039	0.0202337	yes
XLOC_003262	XLOC_003262	rig-5	I:9565393-9574377	N2-OP50-no2	N2-OG1RF-no2	OK	0.97315	2.18274	1.1654	1.34755	0.0085	0.0354466	yes
XLOC_003264	XLOC_003264	C36F7.5	I:9574758-9576024	N2-OP50-no2	N2-OG1RF-no2	OK	0.26611	1.50526	2.49992	2.26435	0.0002	0.00212688	yes
XLOC_003266	XLOC_003266	K07A1.17	I:9581784-9582585	N2-OP50-no2	N2-OG1RF-no2	OK	80.6998	48.0126	-0.749152	-1.56002	0.00165	0.0106458	yes
XLOC_003267	XLOC_003267	K07A1.1	I:9582680-9583521	N2-OP50-no2	N2-OG1RF-no2	OK	103.448	62.3256	-0.731008	-1.54925	0.00155	0.0101539	yes
XLOC_003270	XLOC_003270	K07A1.4	I:9588660-9589931	N2-OP50-no2	N2-OG1RF-no2	OK	0.337068	1.46865	2.12338	1.91101	0.0006	0.00494526	yes
XLOC_003277	XLOC_003277	K07A1.10	I:9615195-9616354	N2-OP50-no2	N2-OG1RF-no2	OK	76.934	41.9559	-0.874748	-1.79504	0.00035	0.00325229	yes
XLOC_003281	XLOC_003281	T05F1.5	I:9633178-9635937	N2-OP50-no2	N2-OG1RF-no2	OK	0.466163	3.08713	2.72736	2.83742	5e-05	0.000666724	yes
XLOC_003289	XLOC_003289	C04F12.1	I:9673666-9678553	N2-OP50-no2	N2-OG1RF-no2	OK	23.9872	15.8407	-0.598633	-1.3372	0.0079	0.033628	yes
XLOC_003292	XLOC_003292	C04F12.12	I:9694621-9695212	N2-OP50-no2	N2-OG1RF-no2	OK	0.265248	2.06267	2.9591	2.10952	0.00405	0.0207877	yes
XLOC_003294	XLOC_003294	C04F12.7	I:9695707-9696762	N2-OP50-no2	N2-OG1RF-no2	OK	5.59025	19.1654	1.77752	2.55383	5e-05	0.000666724	yes
XLOC_003307	XLOC_003307	K02A11.4	I:9748293-9749942	N2-OP50-no2	N2-OG1RF-no2	OK	22.145	11.6319	-0.928896	-1.27029	0.01225	0.0461791	yes
XLOC_003318	XLOC_003318	Y67A6A.1	I:9829758-9830578	N2-OP50-no2	N2-OG1RF-no2	OK	0.802991	3.23815	2.01171	1.87526	0.00085	0.00649444	yes
XLOC_003331	XLOC_003331	F52F12.5	I:9921210-9921938	N2-OP50-no2	N2-OG1RF-no2	OK	1.01916	3.31297	1.70074	1.77304	0.0005	0.00432733	yes
XLOC_003342	XLOC_003342	eif-3.C	I:9976429-9979662	N2-OP50-no2	N2-OG1RF-no2	OK	149.406	95.9584	-0.638758	-1.48277	0.0027	0.0153766	yes
XLOC_003344	XLOC_003344	his-67	I:9988345-9988796	N2-OP50-no2	N2-OG1RF-no2	OK	22.3225	7.93998	-1.49129	-2.10291	5e-05	0.000666724	yes
XLOC_003346	XLOC_003346	cfi-1	I:9994730-9999928	N2-OP50-no2	N2-OG1RF-no2	OK	1.38721	3.79053	1.45021	1.95741	5e-05	0.000666724	yes
XLOC_003356	XLOC_003356	B0379.2	I:10070922-10071830	N2-OP50-no2	N2-OG1RF-no2	OK	0.514188	2.37519	2.20768	2.10322	0.00025	0.0025111	yes
XLOC_003357	XLOC_003357	B0379.7	I:10072581-10074387	N2-OP50-no2	N2-OG1RF-no2	OK	0.756741	4.08405	2.43213	2.97085	5e-05	0.000666724	yes
XLOC_003362	XLOC_003362	Y106G6D.3	I:10112083-10114198	N2-OP50-no2	N2-OG1RF-no2	OK	0.575511	2.26124	1.9742	2.39029	5e-05	0.000666724	yes
XLOC_003366	XLOC_003366	F16C3.2	I:10150283-10155098	N2-OP50-no2	N2-OG1RF-no2	OK	4.4677	9.20413	1.04275	1.55659	0.00235	0.0139406	yes
XLOC_003369	XLOC_003369	C25A1.4	I:10169635-10172645	N2-OP50-no2	N2-OG1RF-no2	OK	77.8004	50.1831	-0.632576	-1.47835	0.00285	0.0159476	yes
XLOC_003384	XLOC_003384	ZC247.1	I:10264309-10279234	N2-OP50-no2	N2-OG1RF-no2	OK	2.80553	6.29348	1.16559	2.52832	5e-05	0.000666724	yes
XLOC_003390	XLOC_003390	Y106G6G.4	I:10319668-10323254	N2-OP50-no2	N2-OG1RF-no2	OK	1.16806	7.65661	2.71259	3.08087	5e-05	0.000666724	yes
XLOC_003395	XLOC_003395	ZC434.8	I:10348048-10349645	N2-OP50-no2	N2-OG1RF-no2	OK	162.094	108.303	-0.581761	-1.33232	0.0087	0.0360559	yes
XLOC_003396	XLOC_003396	ned-8	I:10373369-10374300	N2-OP50-no2	N2-OG1RF-no2	OK	239.079	148.158	-0.690351	-1.51727	0.00215	0.0130975	yes
XLOC_003397	XLOC_003397	maf-1,mgl-2	I:10382745-10391395	N2-OP50-no2	N2-OG1RF-no2	OK	3.58659	10.9927	1.61586	2.07422	5e-05	0.000666724	yes
XLOC_003399	XLOC_003399	cup-2	I:10398907-10400195	N2-OP50-no2	N2-OG1RF-no2	OK	159.29	109.126	-0.545656	-1.27972	0.0095	0.0383892	yes
XLOC_003410	XLOC_003410	duo-3	I:10464327-10471056	N2-OP50-no2	N2-OG1RF-no2	OK	43.0302	27.7801	-0.631297	-1.48221	0.0031	0.0170428	yes
XLOC_003411	XLOC_003411	Y106G6H.14	I:10472195-10473389	N2-OP50-no2	N2-OG1RF-no2	OK	57.052	33.0519	-0.787545	-1.61053	0.0013	0.00892655	yes
XLOC_003412	XLOC_003412	ska-1	I:10473509-10474449	N2-OP50-no2	N2-OG1RF-no2	OK	67.2639	38.612	-0.800782	-1.66141	0.00115	0.00817376	yes
XLOC_003413	XLOC_003413	row-1	I:10474852-10478129	N2-OP50-no2	N2-OG1RF-no2	OK	56.9251	37.5898	-0.598724	-1.32254	0.0089	0.0366577	yes
XLOC_003422	XLOC_003422	F59C6.15	I:10516977-10517150	N2-OP50-no2	N2-OG1RF-no2	OK	2.64942	0	#NAME?	#NAME?	0.004	0.0206135	yes
XLOC_003426	XLOC_003426	ndk-1	I:10553111-10553913	N2-OP50-no2	N2-OG1RF-no2	OK	2919.22	1816.65	-0.684307	-1.37216	0.0058	0.0269151	yes
XLOC_003432	XLOC_003432	B0511.7	I:10628742-10633152	N2-OP50-no2	N2-OG1RF-no2	OK	72.3627	47.9436	-0.593908	-1.30416	0.0077	0.0330049	yes
XLOC_003437	XLOC_003437	eif-3.E	I:10640392-10642281	N2-OP50-no2	N2-OG1RF-no2	OK	102.543	71.2096	-0.526079	-1.24655	0.01335	0.0491694	yes
XLOC_003444	XLOC_003444	C34B2.5	I:10675165-10676811	N2-OP50-no2	N2-OG1RF-no2	OK	69.6235	43.2883	-0.685596	-1.42397	0.00475	0.0233524	yes
XLOC_003446	XLOC_003446	C34B2.10	I:10682470-10683150	N2-OP50-no2	N2-OG1RF-no2	OK	135.255	73.0714	-0.888306	-1.86089	0.00025	0.0025111	yes
XLOC_003452	XLOC_003452	B0205.13	I:10727750-10728795	N2-OP50-no2	N2-OG1RF-no2	OK	24.5035	3.30132	-2.89187	-3.4291	5e-05	0.000666724	yes
XLOC_003454	XLOC_003454	rpn-10	I:10730728-10732448	N2-OP50-no2	N2-OG1RF-no2	OK	128.482	81.158	-0.662761	-1.56945	0.0016	0.0104061	yes
XLOC_003457	XLOC_003457	B0205.4	I:10741368-10744443	N2-OP50-no2	N2-OG1RF-no2	OK	0.119551	0.543623	2.18498	1.60101	0.0114	0.043801	yes
XLOC_003469	XLOC_003469	C35E7.10	I:10810647-10812865	N2-OP50-no2	N2-OG1RF-no2	OK	0.532231	1.47913	1.47463	1.52035	0.00235	0.0139406	yes
XLOC_003472	XLOC_003472	Y37F4.5	I:10861192-10863564	N2-OP50-no2	N2-OG1RF-no2	OK	0.188464	0.60098	1.67303	1.509	0.00525	0.0250891	yes
XLOC_003479	XLOC_003479	nspd-10	I:10876208-10879572	N2-OP50-no2	N2-OG1RF-no2	OK	5.32266	23.0442	2.11418	2.3472	5e-05	0.000666724	yes
XLOC_003481	XLOC_003481	F49D11.6	I:10906811-10912203	N2-OP50-no2	N2-OG1RF-no2	OK	0.28327	1.27731	2.17285	1.93037	0.00105	0.00762501	yes
XLOC_003491	XLOC_003491	Y95D11A.2	I:10958296-10959906	N2-OP50-no2	N2-OG1RF-no2	OK	1.50023	0.618889	-1.27743	-1.36199	0.0068	0.0301987	yes
XLOC_003513	XLOC_003513	F46A8.7	I:11237692-11238227	N2-OP50-no2	N2-OG1RF-no2	OK	1.09618	27.1917	4.63261	5.19435	5e-05	0.000666724	yes
XLOC_003525	XLOC_003525	Y53H1B.2	I:11292660-11294182	N2-OP50-no2	N2-OG1RF-no2	OK	67.5455	101.018	0.580688	1.28704	0.0097	0.0389316	yes
XLOC_003526	XLOC_003526	cutl-10	I:11294635-11297193	N2-OP50-no2	N2-OG1RF-no2	OK	0.919555	2.76818	1.58993	1.92787	0.00025	0.0025111	yes
XLOC_003556	XLOC_003556	K08C9.1	I:11484769-11486536	N2-OP50-no2	N2-OG1RF-no2	OK	0.452352	1.83147	2.01749	1.93997	0.00065	0.00526709	yes
XLOC_003557	XLOC_003557	K08C9.2	I:11486895-11488446	N2-OP50-no2	N2-OG1RF-no2	OK	1.46534	7.55926	2.36701	2.89055	5e-05	0.000666724	yes
XLOC_003558	XLOC_003558	col-65	I:11489157-11490560	N2-OP50-no2	N2-OG1RF-no2	OK	3.28861	23.8115	2.85611	4.31949	5e-05	0.000666724	yes
XLOC_003564	XLOC_003564	F32B4.2	I:11512820-11513833	N2-OP50-no2	N2-OG1RF-no2	OK	0.782121	5.698	2.86499	2.89176	5e-05	0.000666724	yes
XLOC_003584	XLOC_003584	W04G5.10,rab-11.2	I:11633001-11640414	N2-OP50-no2	N2-OG1RF-no2	OK	0.220148	0.968171	2.13679	1.48221	0.0042	0.0213652	yes
XLOC_003594	XLOC_003594	sri-11	I:11695338-11697943	N2-OP50-no2	N2-OG1RF-no2	OK	0.172735	0.550705	1.67272	1.51086	0.00675	0.0300895	yes
XLOC_003599	XLOC_003599	F35E2.9	I:11723412-11726282	N2-OP50-no2	N2-OG1RF-no2	OK	0.41575	1.79255	2.10823	2.3798	5e-05	0.000666724	yes
XLOC_003604	XLOC_003604	F35E2.5	I:11741529-11743951	N2-OP50-no2	N2-OG1RF-no2	OK	0.125048	0.585593	2.22742	1.90388	0.0016	0.0104061	yes
XLOC_003612	XLOC_003612	Y47H9C.1	I:11830984-11833166	N2-OP50-no2	N2-OG1RF-no2	OK	3.63355	14.9152	2.03733	2.82839	5e-05	0.000666724	yes
XLOC_003621	XLOC_003621	R09B3.2	I:11909355-11910104	N2-OP50-no2	N2-OG1RF-no2	OK	1121.28	380.317	-1.55987	-3.49306	5e-05	0.000666724	yes
XLOC_003622	XLOC_003622	R09B3.3	I:11910327-11911021	N2-OP50-no2	N2-OG1RF-no2	OK	3321.18	1848.8	-0.845106	-1.6781	0.0006	0.00494526	yes
XLOC_003640	XLOC_003640	Y53C10A.6	I:11998780-12004997	N2-OP50-no2	N2-OG1RF-no2	OK	60.7833	37.721	-0.688305	-1.28531	0.0109	0.0424954	yes
XLOC_003642	XLOC_003642	F58D5.7	I:12032333-12033703	N2-OP50-no2	N2-OG1RF-no2	OK	0.639412	3.40909	2.41457	2.45456	0.0001	0.00120596	yes
XLOC_003649	XLOC_003649	Y47H10A.3	I:12088119-12089983	N2-OP50-no2	N2-OG1RF-no2	OK	0.182541	1.5827	3.1161	2.32685	0.00085	0.00649444	yes
XLOC_003651	XLOC_003651	Y47H10A.5	I:12095734-12097939	N2-OP50-no2	N2-OG1RF-no2	OK	3.48086	12.5949	1.85533	2.56532	5e-05	0.000666724	yes
XLOC_003664	XLOC_003664	R05D7.1	I:12162397-12163535	N2-OP50-no2	N2-OG1RF-no2	OK	6.16649	13.8282	1.16509	1.55256	0.0019	0.0119238	yes
XLOC_003672	XLOC_003672	F14B6.2	I:12218436-12222217	N2-OP50-no2	N2-OG1RF-no2	OK	1.16014	2.16103	0.897422	1.23897	0.0127	0.047342	yes
XLOC_003706	XLOC_003706	E03H4.8	I:12424554-12426766	N2-OP50-no2	N2-OG1RF-no2	OK	3.49522	6.0779	0.79819	1.24029	0.0106	0.0416635	yes
XLOC_003707	XLOC_003707	clec-17	I:12430028-12431474	N2-OP50-no2	N2-OG1RF-no2	OK	0.527263	6.00356	3.50922	4.03971	5e-05	0.000666724	yes
XLOC_003715	XLOC_003715	T27F6.8	I:12497439-12504938	N2-OP50-no2	N2-OG1RF-no2	OK	2.20947	5.36752	1.28055	1.53142	0.00475	0.0233524	yes
XLOC_003722	XLOC_003722	dlk-1	I:12564355-12572801	N2-OP50-no2	N2-OG1RF-no2	OK	12.252	21.9974	0.844315	1.79422	0.00055	0.00467075	yes
XLOC_003729	XLOC_003729	flp-33	I:12624248-12625238	N2-OP50-no2	N2-OG1RF-no2	OK	6.4221	15.2134	1.24423	1.6612	0.0014	0.0094281	yes
XLOC_003746	XLOC_003746	T06G6.3	I:12708862-12711596	N2-OP50-no2	N2-OG1RF-no2	OK	0.241475	0.874821	1.85711	1.93031	0.00035	0.00325229	yes
XLOC_003754	XLOC_003754	amx-2	I:12759585-12764960	N2-OP50-no2	N2-OG1RF-no2	OK	4.18982	7.84831	0.905494	1.60623	0.00135	0.00919195	yes
XLOC_003761	XLOC_003761	Y18D10A.11	I:12861971-12863532	N2-OP50-no2	N2-OG1RF-no2	OK	210.891	108.294	-0.96155	-2.27517	5e-05	0.000666724	yes
XLOC_003765	XLOC_003765	Y18D10A.16	I:12903057-12904056	N2-OP50-no2	N2-OG1RF-no2	OK	76.5498	43.5198	-0.814727	-1.56339	0.00135	0.00919195	yes
XLOC_003781	XLOC_003781	Y26D4A.12	I:13082680-13082966	N2-OP50-no2	N2-OG1RF-no2	OK	0	0.998263	inf	#NAME?	0.00105	0.00762501	yes
XLOC_003788	XLOC_003788	C17H1.7	I:13136466-13138521	N2-OP50-no2	N2-OG1RF-no2	OK	0.608888	3.11562	2.35527	2.48189	5e-05	0.000666724	yes
XLOC_003796	XLOC_003796	ZK1225.4	I:13214094-13216223	N2-OP50-no2	N2-OG1RF-no2	OK	0.165426	1.24004	2.90613	2.66274	0.0001	0.00120596	yes
XLOC_003807	XLOC_003807	sepa-1	I:13298223-13300715	N2-OP50-no2	N2-OG1RF-no2	OK	7.654	3.77108	-1.02124	-1.71165	0.001	0.00734862	yes
XLOC_003808	XLOC_003808	T04D3.1	I:13302755-13304304	N2-OP50-no2	N2-OG1RF-no2	OK	16.4299	7.31837	-1.16673	-2.06625	0.0001	0.00120596	yes
XLOC_003834	XLOC_003834	Y87G2A.20	I:13528705-13531444	N2-OP50-no2	N2-OG1RF-no2	OK	0.331412	1.29664	1.96808	1.59374	0.01305	0.0483538	yes
XLOC_003838	XLOC_003838	cyn-15	I:13564566-13572063	N2-OP50-no2	N2-OG1RF-no2	OK	39.671	25.8226	-0.619451	-1.426	0.0042	0.0213652	yes
XLOC_003839	XLOC_003839	vps-28	I:13586181-13588831	N2-OP50-no2	N2-OG1RF-no2	OK	85.7675	50.6127	-0.760933	-1.54799	0.0019	0.0119238	yes
XLOC_003858	XLOC_003858	lagr-1	I:13724574-13731990	N2-OP50-no2	N2-OG1RF-no2	OK	0.728452	2.56316	1.81502	2.05722	0.00015	0.00168728	yes
XLOC_003862	XLOC_003862	ndx-4	I:13792637-13794152	N2-OP50-no2	N2-OG1RF-no2	OK	53.5411	28.5022	-0.909574	-1.61979	0.00125	0.00868005	yes
XLOC_003871	XLOC_003871	W04A8.4	I:13842134-13843258	N2-OP50-no2	N2-OG1RF-no2	OK	20.0846	44.7331	1.15525	2.12169	5e-05	0.000666724	yes
XLOC_003898	XLOC_003898	smd-1	I:14048084-14051003	N2-OP50-no2	N2-OG1RF-no2	OK	48.3123	118.272	1.29165	3.00272	5e-05	0.000666724	yes
XLOC_003918	XLOC_003918	ZK849.1,gopc-1	I:14182786-14196295	N2-OP50-no2	N2-OG1RF-no2	OK	1.08129	3.07582	1.50821	1.87674	0.0003	0.00289611	yes
XLOC_003921	XLOC_003921	best-11	I:14216755-14220575	N2-OP50-no2	N2-OG1RF-no2	OK	0.0742994	0.45797	2.62383	1.93334	0.00415	0.0211949	yes
XLOC_003927	XLOC_003927	F09C3.2	I:14271894-14274205	N2-OP50-no2	N2-OG1RF-no2	OK	4.96352	9.79412	0.980553	1.50583	0.0033	0.0177927	yes
XLOC_003936	XLOC_003936	bbs-1	I:14371141-14376018	N2-OP50-no2	N2-OG1RF-no2	OK	0.214428	0.694964	1.69645	1.71564	0.00115	0.00817376	yes
XLOC_003943	XLOC_003943	catp-1	I:14436906-14451878	N2-OP50-no2	N2-OG1RF-no2	OK	3.89959	6.74993	0.79155	1.43705	0.0051	0.0245707	yes
XLOC_003946	XLOC_003946	Y105E8A.50	I:14465994-14466087	N2-OP50-no2	N2-OG1RF-no2	OK	94.0945	0	#NAME?	#NAME?	0.01035	0.0409108	yes
XLOC_003956	XLOC_003956	Y105E8A.36	I:14566306-14566783	N2-OP50-no2	N2-OG1RF-no2	OK	16.8751	30.884	0.871964	1.38218	0.0069	0.0305282	yes
XLOC_003963	XLOC_003963	ttm-5	I:14688671-14691723	N2-OP50-no2	N2-OG1RF-no2	OK	5.46769	9.70909	0.828404	1.35079	0.0075	0.0324003	yes
XLOC_003967	XLOC_003967	pbs-5	I:14716611-14720477	N2-OP50-no2	N2-OG1RF-no2	OK	185.632	110.603	-0.747055	-1.73732	0.0005	0.00432733	yes
XLOC_003972	XLOC_003972	mtx-1	I:14755150-14756426	N2-OP50-no2	N2-OG1RF-no2	OK	100.694	63.8125	-0.658067	-1.53289	0.00205	0.0126688	yes
XLOC_003980	XLOC_003980	eva-1	I:14829666-14834839	N2-OP50-no2	N2-OG1RF-no2	OK	2.10551	6.09931	1.53448	2.2837	5e-05	0.000666724	yes
XLOC_003991	XLOC_003991	F33H2.6	I:15014850-15016595	N2-OP50-no2	N2-OG1RF-no2	OK	52.4437	33.1668	-0.661029	-1.39212	0.00515	0.0247341	yes
XLOC_004005	XLOC_004005	C01B12.9	II:5128-5483	N2-OP50-no2	N2-OG1RF-no2	OK	0.868198	3.58216	2.04474	1.62416	0.00425	0.0215696	yes
XLOC_004006	XLOC_004006	osta-1	II:6663-9233	N2-OP50-no2	N2-OG1RF-no2	OK	0.263047	0.802321	1.60886	1.48462	0.00475	0.0233524	yes
XLOC_004011	XLOC_004011	C01B12.8	II:24760-28418	N2-OP50-no2	N2-OG1RF-no2	OK	74.4884	39.8513	-0.902389	-1.50627	0.00375	0.0196342	yes
XLOC_004017	XLOC_004017	sptl-1	II:51071-57607	N2-OP50-no2	N2-OG1RF-no2	OK	125.979	82.9979	-0.602033	-1.39969	0.0053	0.0252497	yes
XLOC_004023	XLOC_004023	C50D2.5	II:98150-98962	N2-OP50-no2	N2-OG1RF-no2	OK	118.372	70.1505	-0.754801	-1.63183	0.001	0.00734862	yes
XLOC_004027	XLOC_004027	C50D2.2	II:109164-111427	N2-OP50-no2	N2-OG1RF-no2	OK	0.485391	1.08783	1.16424	1.35807	0.00875	0.0361949	yes
XLOC_004037	XLOC_004037	chs-2	II:196984-211924	N2-OP50-no2	N2-OG1RF-no2	OK	1.33026	2.46228	0.888294	1.4949	0.0032	0.0173999	yes
XLOC_004040	XLOC_004040	B0432.14	II:264352-266305	N2-OP50-no2	N2-OG1RF-no2	OK	4.41801	10.1083	1.19407	1.34124	0.0083	0.0349058	yes
XLOC_004049	XLOC_004049	K01A2.3	II:314124-315786	N2-OP50-no2	N2-OG1RF-no2	OK	1.38056	3.12457	1.17841	1.42091	0.00485	0.0236551	yes
XLOC_004050	XLOC_004050	far-7	II:319792-321107	N2-OP50-no2	N2-OG1RF-no2	OK	3.8153	39.4875	3.37153	4.53555	5e-05	0.000666724	yes
XLOC_004054	XLOC_004054	D1069.1	II:340538-341906	N2-OP50-no2	N2-OG1RF-no2	OK	0.34132	1.54438	2.17783	1.87954	0.0042	0.0213652	yes
XLOC_004058	XLOC_004058	C03H5.3	II:386193-387920	N2-OP50-no2	N2-OG1RF-no2	OK	83.8977	57.1676	-0.553434	-1.24907	0.01095	0.0426039	yes
XLOC_004061	XLOC_004061	clec-10	II:402659-404235	N2-OP50-no2	N2-OG1RF-no2	OK	12.0765	6.44397	-0.906177	-1.55038	0.0018	0.0114126	yes
XLOC_004077	XLOC_004077	mab-9	II:516013-521622	N2-OP50-no2	N2-OG1RF-no2	OK	0.345112	0.863678	1.32343	1.35241	0.00695	0.0306613	yes
XLOC_004083	XLOC_004083	lips-7	II:553094-554786	N2-OP50-no2	N2-OG1RF-no2	OK	0.1758	1.15605	2.71719	2.24274	0.00075	0.00588526	yes
XLOC_004084	XLOC_004084	C09E8.1	II:556484-564124	N2-OP50-no2	N2-OG1RF-no2	OK	8.3401	13.1725	0.659392	1.33071	0.00835	0.0350395	yes
XLOC_004088	XLOC_004088	W08F4.3	II:580601-582015	N2-OP50-no2	N2-OG1RF-no2	OK	233.648	140.253	-0.73631	-1.7372	0.00075	0.00588526	yes
XLOC_004101	XLOC_004101	sdz-24	II:658668-659867	N2-OP50-no2	N2-OG1RF-no2	OK	3.31429	15.4028	2.21642	3.23458	5e-05	0.000666724	yes
XLOC_004132	XLOC_004132	alg-2	II:873175-878954	N2-OP50-no2	N2-OG1RF-no2	OK	33.6399	19.6874	-0.772906	-1.75188	0.0004	0.00364645	yes
XLOC_004140	XLOC_004140	fbxa-200	II:904424-906039	N2-OP50-no2	N2-OG1RF-no2	OK	4.53352	1.53149	-1.5657	-2.01126	0.00025	0.0025111	yes
XLOC_004151	XLOC_004151	clec-43	II:944065-946151	N2-OP50-no2	N2-OG1RF-no2	OK	1.62441	0.488877	-1.73237	-1.95224	0.0008	0.00618924	yes
XLOC_004163	XLOC_004163	fbxb-28,fbxc-42	II:991648-993638	N2-OP50-no2	N2-OG1RF-no2	OK	6.87274	2.05074	-1.74474	-2.40211	0.0001	0.00120596	yes
XLOC_004169	XLOC_004169	math-34	II:1026027-1033664	N2-OP50-no2	N2-OG1RF-no2	OK	0.581249	3.55805	2.61386	3.4912	5e-05	0.000666724	yes
XLOC_004179	XLOC_004179	snf-3	II:1092005-1097899	N2-OP50-no2	N2-OG1RF-no2	OK	8.38735	16.5635	0.981717	1.9316	0.00035	0.00325229	yes
XLOC_004184	XLOC_004184	pod-2	II:1136800-1152705	N2-OP50-no2	N2-OG1RF-no2	OK	85.3753	128.157	0.586022	1.23402	0.0123	0.0463222	yes
XLOC_004185	XLOC_004185	T23F4.2	II:1163574-1165486	N2-OP50-no2	N2-OG1RF-no2	OK	5.59894	12.9413	1.20876	1.87378	0.0003	0.00289611	yes
XLOC_004192	XLOC_004192	clec-119	II:1255936-1258353	N2-OP50-no2	N2-OG1RF-no2	OK	0.289523	1.34898	2.22012	2.41778	5e-05	0.000666724	yes
XLOC_004196	XLOC_004196	Y57G7A.3	II:1285796-1286371	N2-OP50-no2	N2-OG1RF-no2	OK	0	1.2043	inf	#NAME?	5e-05	0.000666724	yes
XLOC_004220	XLOC_004220	Y51H7C.8	II:1401809-1402105	N2-OP50-no2	N2-OG1RF-no2	OK	0.743535	6.18632	3.05661	2.38697	0.00655	0.0294196	yes
XLOC_004221	XLOC_004221	Y51H7C.7	II:1402568-1403214	N2-OP50-no2	N2-OG1RF-no2	OK	106.435	61.5532	-0.790071	-1.61235	0.00125	0.00868005	yes
XLOC_004232	XLOC_004232	Y51H7C.3	II:1438496-1439698	N2-OP50-no2	N2-OG1RF-no2	OK	155.627	86.4306	-0.848475	-1.83426	0.00015	0.00168728	yes
XLOC_004234	XLOC_004234	Y51H7C.1	II:1467726-1469674	N2-OP50-no2	N2-OG1RF-no2	OK	11.5134	3.94841	-1.54397	-2.21822	5e-05	0.000666724	yes
XLOC_004247	XLOC_004247	poml-4	II:1540927-1542718	N2-OP50-no2	N2-OG1RF-no2	OK	0.572746	3.31403	2.53262	2.82326	5e-05	0.000666724	yes
XLOC_004257	XLOC_004257	bath-47	II:1601788-1604618	N2-OP50-no2	N2-OG1RF-no2	OK	1.00023	3.97985	1.99237	2.77454	5e-05	0.000666724	yes
XLOC_004266	XLOC_004266	nhx-6	II:1670832-1674513	N2-OP50-no2	N2-OG1RF-no2	OK	1.65929	0.17564	-3.23988	-3.17906	0.00685	0.0303594	yes
XLOC_004267	XLOC_004267	fbxb-17	II:1676410-1677291	N2-OP50-no2	N2-OG1RF-no2	OK	2.91813	1.30785	-1.15785	-1.29037	0.01095	0.0426039	yes
XLOC_004274	XLOC_004274	btb-7	II:1713257-1714395	N2-OP50-no2	N2-OG1RF-no2	OK	8.35894	3.34797	-1.32004	-1.90973	0.00015	0.00168728	yes
XLOC_004275	XLOC_004275	btb-6	II:1715161-1716497	N2-OP50-no2	N2-OG1RF-no2	OK	14.4037	7.62437	-0.917752	-1.57122	0.00175	0.01116	yes
XLOC_004280	XLOC_004280	ceh-82	II:1732275-1733291	N2-OP50-no2	N2-OG1RF-no2	OK	2.0776	0.860671	-1.27139	-1.36774	0.00925	0.0376359	yes
XLOC_004288	XLOC_004288	math-28	II:1763371-1766594	N2-OP50-no2	N2-OG1RF-no2	OK	0.0564026	0.435627	2.94926	2.2008	0.0006	0.00494526	yes
XLOC_004289	XLOC_004289	math-27	II:1767801-1771047	N2-OP50-no2	N2-OG1RF-no2	OK	8.07047	29.1533	1.85294	2.7155	5e-05	0.000666724	yes
XLOC_004290	XLOC_004290	math-26	II:1771646-1774955	N2-OP50-no2	N2-OG1RF-no2	OK	3.11316	5.76689	0.889414	1.52895	0.00265	0.0151931	yes
XLOC_004291	XLOC_004291	F36H5.14,math-3	II:1775546-1778526	N2-OP50-no2	N2-OG1RF-no2	OK	7.73971	17.3908	1.16797	1.82176	0.0007	0.00556672	yes
XLOC_004297	XLOC_004297	math-41	II:1824628-1830195	N2-OP50-no2	N2-OG1RF-no2	OK	2.42659	4.34864	0.841635	1.33519	0.0061	0.0280283	yes
XLOC_004301	XLOC_004301	C52E2.4	II:1843188-1846234	N2-OP50-no2	N2-OG1RF-no2	OK	0.661421	2.47195	1.90201	2.52294	5e-05	0.000666724	yes
XLOC_004304	XLOC_004304	fbxb-95	II:1854384-1855360	N2-OP50-no2	N2-OG1RF-no2	OK	2.31351	0.905523	-1.35326	-1.42968	0.00705	0.030934	yes
XLOC_004307	XLOC_004307	math-15	II:1866385-1867894	N2-OP50-no2	N2-OG1RF-no2	OK	0.241991	0.971198	2.00481	1.7767	0.0017	0.0108998	yes
XLOC_004308	XLOC_004308	math-14	II:1869409-1870797	N2-OP50-no2	N2-OG1RF-no2	OK	3.71218	33.0356	3.15368	4.84519	5e-05	0.000666724	yes
XLOC_004315	XLOC_004315	math-24	II:1900237-1901921	N2-OP50-no2	N2-OG1RF-no2	OK	2.22037	4.82415	1.11947	1.58158	0.00175	0.01116	yes
XLOC_004327	XLOC_004327	math-20	II:1996536-1998530	N2-OP50-no2	N2-OG1RF-no2	OK	2.56638	6.09831	1.24868	1.83993	0.00085	0.00649444	yes
XLOC_004342	XLOC_004342	math-42	II:2098870-2104149	N2-OP50-no2	N2-OG1RF-no2	OK	0.168228	0.438006	1.38053	1.36472	0.00605	0.0278651	yes
XLOC_004350	XLOC_004350	math-18	II:2154011-2155220	N2-OP50-no2	N2-OG1RF-no2	OK	1.48016	4.16039	1.49097	1.86885	0.00035	0.00325229	yes
XLOC_004352	XLOC_004352	gba-1	II:2176891-2181975	N2-OP50-no2	N2-OG1RF-no2	OK	12.0193	28.8308	1.26226	2.58417	5e-05	0.000666724	yes
XLOC_004354	XLOC_004354	Y59C2A.1	II:2208111-2212863	N2-OP50-no2	N2-OG1RF-no2	OK	5.85624	11.9699	1.03136	1.80619	0.00035	0.00325229	yes
XLOC_004360	XLOC_004360	K09F6.3	II:2256305-2261167	N2-OP50-no2	N2-OG1RF-no2	OK	0.202569	0.745639	1.88006	2.23342	0.0001	0.00120596	yes
XLOC_004387	XLOC_004387	fbxc-20	II:2419471-2420794	N2-OP50-no2	N2-OG1RF-no2	OK	0.581185	1.58098	1.44375	1.47182	0.00685	0.0303594	yes
XLOC_004388	XLOC_004388	F42G2.2	II:2421069-2425343	N2-OP50-no2	N2-OG1RF-no2	OK	3.01699	12.9385	2.10049	3.4672	5e-05	0.000666724	yes
XLOC_004391	XLOC_004391	vab-19	II:2443291-2451140	N2-OP50-no2	N2-OG1RF-no2	OK	3.76206	7.43745	0.983284	1.83346	0.00055	0.00467075	yes
XLOC_004403	XLOC_004403	K02F6.3	II:2546288-2553571	N2-OP50-no2	N2-OG1RF-no2	OK	0.428307	0.925808	1.11207	1.3712	0.00895	0.0368144	yes
XLOC_004410	XLOC_004410	D2062.7	II:2616904-2617371	N2-OP50-no2	N2-OG1RF-no2	OK	1.37259	5.00779	1.86727	1.81407	0.00115	0.00817376	yes
XLOC_004411	XLOC_004411	D2062.6	II:2619441-2619747	N2-OP50-no2	N2-OG1RF-no2	OK	2.25862	7.5701	1.74487	1.50455	0.00415	0.0211949	yes
XLOC_004417	XLOC_004417	D2062.1	II:2631465-2633054	N2-OP50-no2	N2-OG1RF-no2	OK	0.203999	1.65583	3.02092	2.2129	0.00125	0.00868005	yes
XLOC_004428	XLOC_004428	F22E5.1	II:2675787-2677588	N2-OP50-no2	N2-OG1RF-no2	OK	8.31155	0.648434	-3.68009	-4.57016	5e-05	0.000666724	yes
XLOC_004429	XLOC_004429	F22E5.17	II:2678058-2679162	N2-OP50-no2	N2-OG1RF-no2	OK	47.458	22.0605	-1.10518	-2.22856	5e-05	0.000666724	yes
XLOC_004452	XLOC_004452	Y110A2AL.4	II:2839303-2840386	N2-OP50-no2	N2-OG1RF-no2	OK	6.98291	36.8121	2.39828	3.56302	5e-05	0.000666724	yes
XLOC_004457	XLOC_004457	Y110A2AL.2	II:2867992-2870758	N2-OP50-no2	N2-OG1RF-no2	OK	0.0705472	0.702059	3.31493	2.35305	0.0014	0.0094281	yes
XLOC_004468	XLOC_004468	nhr-88	II:2976638-2986981	N2-OP50-no2	N2-OG1RF-no2	OK	8.95095	17.1452	0.937689	1.93946	0.00015	0.00168728	yes
XLOC_004470	XLOC_004470	K08A2.2	II:2991612-2994309	N2-OP50-no2	N2-OG1RF-no2	OK	0.642513	1.92048	1.57967	1.70996	0.0008	0.00618924	yes
XLOC_004475	XLOC_004475	C41H7.3	II:3005845-3007507	N2-OP50-no2	N2-OG1RF-no2	OK	28.1921	15.2628	-0.885267	-1.75484	0.0002	0.00212688	yes
XLOC_004480	XLOC_004480	B0454.6	II:3032779-3036117	N2-OP50-no2	N2-OG1RF-no2	OK	3.73933	7.35609	0.97616	1.64014	0.00075	0.00588526	yes
XLOC_004493	XLOC_004493	Y25C1A.6	II:3061099-3062112	N2-OP50-no2	N2-OG1RF-no2	OK	8.52301	4.15646	-1.03601	-1.4051	0.0062	0.0283187	yes
XLOC_004500	XLOC_004500	clec-123	II:3114254-3116759	N2-OP50-no2	N2-OG1RF-no2	OK	0.565932	2.85051	2.33252	2.80424	5e-05	0.000666724	yes
XLOC_004511	XLOC_004511	sri-40	II:3177965-3180468	N2-OP50-no2	N2-OG1RF-no2	OK	33.0517	13.7236	-1.26806	-2.4921	5e-05	0.000666724	yes
XLOC_004517	XLOC_004517	ZC239.21	II:3206938-3207388	N2-OP50-no2	N2-OG1RF-no2	OK	3.33399	0.943516	-1.82113	-1.63187	0.00435	0.0219396	yes
XLOC_004529	XLOC_004529	F02E11.7	II:3267662-3271502	N2-OP50-no2	N2-OG1RF-no2	OK	1.91352	5.00485	1.3871	1.40973	0.00855	0.0355684	yes
XLOC_004531	XLOC_004531	wht-4	II:3278986-3281706	N2-OP50-no2	N2-OG1RF-no2	OK	0.12215	0.714175	2.54762	2.20181	0.0005	0.00432733	yes
XLOC_004533	XLOC_004533	nep-13	II:3282652-3287152	N2-OP50-no2	N2-OG1RF-no2	OK	0.112393	0.592241	2.39763	1.86008	0.00565	0.0264503	yes
XLOC_004537	XLOC_004537	btb-17	II:3295413-3296582	N2-OP50-no2	N2-OG1RF-no2	OK	2.63664	5.87729	1.15645	1.5774	0.00225	0.0135141	yes
XLOC_004538	XLOC_004538	btb-16	II:3296907-3298176	N2-OP50-no2	N2-OG1RF-no2	OK	1.62379	9.31129	2.51961	3.47263	5e-05	0.000666724	yes
XLOC_004562	XLOC_004562	T06D4.1	II:3381835-3384020	N2-OP50-no2	N2-OG1RF-no2	OK	40.6255	25.2716	-0.684868	-1.49198	0.00355	0.018837	yes
XLOC_004563	XLOC_004563	nep-8	II:3403918-3406788	N2-OP50-no2	N2-OG1RF-no2	OK	0.145124	2.07621	3.83859	3.78659	5e-05	0.000666724	yes
XLOC_004572	XLOC_004572	C16C8.16	II:3445764-3446737	N2-OP50-no2	N2-OG1RF-no2	OK	64.4542	39.5706	-0.703845	-1.47923	0.00335	0.0179992	yes
XLOC_004585	XLOC_004585	Y49F6B.2	II:3502967-3504909	N2-OP50-no2	N2-OG1RF-no2	OK	46.186	29.0071	-0.671048	-1.34553	0.0055	0.0259375	yes
XLOC_004590	XLOC_004590	clec-125	II:3516007-3518898	N2-OP50-no2	N2-OG1RF-no2	OK	0.670123	0.205509	-1.70522	-1.65207	0.0016	0.0104061	yes
XLOC_004594	XLOC_004594	W10G11.19	II:3550650-3553450	N2-OP50-no2	N2-OG1RF-no2	OK	4.74322	8.09478	0.771125	1.2851	0.00795	0.0337475	yes
XLOC_004595	XLOC_004595	dnc-3	II:3553779-3554618	N2-OP50-no2	N2-OG1RF-no2	OK	76.4181	45.5438	-0.746659	-1.4976	0.0032	0.0173999	yes
XLOC_004611	XLOC_004611	wago-11	II:3603386-3607384	N2-OP50-no2	N2-OG1RF-no2	OK	0.74516	0.270809	-1.46027	-1.66884	0.00105	0.00762501	yes
XLOC_004612	XLOC_004612	F40E12.2	II:3610408-3615435	N2-OP50-no2	N2-OG1RF-no2	OK	0.165993	0.446743	1.42832	1.50974	0.00425	0.0215696	yes
XLOC_004614	XLOC_004614	M151.7	II:3622313-3624055	N2-OP50-no2	N2-OG1RF-no2	OK	21.9512	12.6318	-0.797239	-1.52672	0.00265	0.0151931	yes
XLOC_004615	XLOC_004615	M151.4	II:3624197-3626950	N2-OP50-no2	N2-OG1RF-no2	OK	1.56314	0.747401	-1.06449	-1.29756	0.0114	0.043801	yes
XLOC_004616	XLOC_004616	M151.3	II:3627197-3629131	N2-OP50-no2	N2-OG1RF-no2	OK	7.3267	3.24266	-1.17599	-1.81791	5e-05	0.000666724	yes
XLOC_004617	XLOC_004617	M151.9	II:3629294-3630860	N2-OP50-no2	N2-OG1RF-no2	OK	0.488956	0.0944631	-2.37188	-1.66681	0.00545	0.0257807	yes
XLOC_004618	XLOC_004618	M151.2	II:3631443-3633875	N2-OP50-no2	N2-OG1RF-no2	OK	1.09752	0.317023	-1.79158	-1.91011	0.00085	0.00649444	yes
XLOC_004623	XLOC_004623	F19B10.5	II:3655697-3657732	N2-OP50-no2	N2-OG1RF-no2	OK	7.5447	2.54763	-1.56631	-2.1253	0.0001	0.00120596	yes
XLOC_004627	XLOC_004627	F19B10.2	II:3675623-3676737	N2-OP50-no2	N2-OG1RF-no2	OK	28.639	13.4085	-1.09483	-1.97739	5e-05	0.000666724	yes
XLOC_004637	XLOC_004637	C46E10.1	II:3724259-3725849	N2-OP50-no2	N2-OG1RF-no2	OK	0.595846	2.33833	1.97247	2.076	0.0001	0.00120596	yes
XLOC_004639	XLOC_004639	F12E12.3	II:3737333-3738282	N2-OP50-no2	N2-OG1RF-no2	OK	1.4786	0.471381	-1.64926	-1.41341	0.0098	0.0393022	yes
XLOC_004641	XLOC_004641	F12E12.1	II:3741883-3743819	N2-OP50-no2	N2-OG1RF-no2	OK	48.3666	27.3194	-0.824087	-1.36636	0.00755	0.0325706	yes
XLOC_004643	XLOC_004643	T24E12.5	II:3753920-3757356	N2-OP50-no2	N2-OG1RF-no2	OK	0.34324	1.89939	2.46825	2.9094	5e-05	0.000666724	yes
XLOC_004652	XLOC_004652	Y8A9A.2	II:3795622-3800608	N2-OP50-no2	N2-OG1RF-no2	OK	1.8216	6.3579	1.80334	3.07634	5e-05	0.000666724	yes
XLOC_004654	XLOC_004654	F54D10.3	II:3812294-3813521	N2-OP50-no2	N2-OG1RF-no2	OK	1.57621	4.11517	1.38449	1.8313	0.00045	0.00397965	yes
XLOC_004655	XLOC_004655	fbxa-24	II:3816960-3818238	N2-OP50-no2	N2-OG1RF-no2	OK	1.99653	24.7951	3.63449	5.44424	5e-05	0.000666724	yes
XLOC_004656	XLOC_004656	skr-15	II:3824146-3825614	N2-OP50-no2	N2-OG1RF-no2	OK	7.97026	3.89173	-1.03421	-1.65132	0.001	0.00734862	yes
XLOC_004668	XLOC_004668	F53C3.6	II:3898141-3899709	N2-OP50-no2	N2-OG1RF-no2	OK	0.725014	2.17915	1.58769	1.76475	0.00095	0.00708609	yes
XLOC_004669	XLOC_004669	F53C3.5	II:3899850-3900954	N2-OP50-no2	N2-OG1RF-no2	OK	0.845148	2.18033	1.36727	1.44982	0.0074	0.0320583	yes
XLOC_004670	XLOC_004670	F53C3.4	II:3901407-3902741	N2-OP50-no2	N2-OG1RF-no2	OK	0.537972	1.78914	1.73366	1.52994	0.0046	0.0228191	yes
XLOC_004673	XLOC_004673	F53C3.1	II:3912046-3913371	N2-OP50-no2	N2-OG1RF-no2	OK	0.196515	0.937045	2.25348	1.72448	0.00245	0.0143895	yes
XLOC_004685	XLOC_004685	ephx-1	II:4004888-4016077	N2-OP50-no2	N2-OG1RF-no2	OK	7.02163	12.2387	0.801574	1.49896	0.00225	0.0135141	yes
XLOC_004688	XLOC_004688	W06A11.4	II:4055938-4057653	N2-OP50-no2	N2-OG1RF-no2	OK	9.31411	4.543	-1.03577	-1.43226	0.00515	0.0247341	yes
XLOC_004691	XLOC_004691	R11F4.3	II:4070008-4072942	N2-OP50-no2	N2-OG1RF-no2	OK	1.5368	2.98099	0.955868	1.27938	0.01195	0.0453369	yes
XLOC_004692	XLOC_004692	R11F4.2	II:4083064-4086226	N2-OP50-no2	N2-OG1RF-no2	OK	0.261864	0.644568	1.29952	1.23835	0.0126	0.0471519	yes
XLOC_004693	XLOC_004693	R11F4.1	II:4091836-4094348	N2-OP50-no2	N2-OG1RF-no2	OK	12.57	35.2366	1.48709	3.14868	5e-05	0.000666724	yes
XLOC_004700	XLOC_004700	F56D3.1	II:4142815-4149679	N2-OP50-no2	N2-OG1RF-no2	OK	1.3596	6.776	2.31726	3.24924	5e-05	0.000666724	yes
XLOC_004701	XLOC_004701	R03H10.2	II:4155771-4167367	N2-OP50-no2	N2-OG1RF-no2	OK	2.75577	6.52465	1.24344	1.80731	0.0004	0.00364645	yes
XLOC_004704	XLOC_004704	cpna-1	II:4186665-4208499	N2-OP50-no2	N2-OG1RF-no2	OK	13.0275	21.0265	0.690644	1.40845	0.00475	0.0233524	yes
XLOC_004712	XLOC_004712	C16A11.10	II:4231382-4234620	N2-OP50-no2	N2-OG1RF-no2	OK	10.6873	6.28094	-0.766842	-1.33129	0.0064	0.0290083	yes
XLOC_004723	XLOC_004723	mog-2	II:4324360-4326153	N2-OP50-no2	N2-OG1RF-no2	OK	82.1043	47.9105	-0.777115	-1.75342	0.00055	0.00467075	yes
XLOC_004724	XLOC_004724	pfd-2	II:4326719-4328288	N2-OP50-no2	N2-OG1RF-no2	OK	107.007	64.5144	-0.730008	-1.52544	0.0025	0.0146163	yes
XLOC_004729	XLOC_004729	H20J04.1	II:4355632-4358858	N2-OP50-no2	N2-OG1RF-no2	OK	0.0787247	0.440373	2.48384	2.12666	0.0012	0.00842025	yes
XLOC_004730	XLOC_004730	lat-2	II:4359081-4368281	N2-OP50-no2	N2-OG1RF-no2	OK	0.634766	1.46462	1.20623	1.37961	0.00535	0.025417	yes
XLOC_004735	XLOC_004735	sod-5	II:4417682-4419131	N2-OP50-no2	N2-OG1RF-no2	OK	0.135846	1.03563	2.93047	1.93908	0.009	0.0369017	yes
XLOC_004745	XLOC_004745	W06B4.1	II:4471400-4473745	N2-OP50-no2	N2-OG1RF-no2	OK	99.4525	68.5939	-0.535928	-1.27765	0.00915	0.0373475	yes
XLOC_004746	XLOC_004746	T05C1.1	II:4478612-4480785	N2-OP50-no2	N2-OG1RF-no2	OK	0.745175	2.24288	1.5897	1.70085	0.00205	0.0126688	yes
XLOC_004747	XLOC_004747	cyp-23A1	II:4512210-4516133	N2-OP50-no2	N2-OG1RF-no2	OK	0.25537	0.682161	1.41753	1.40373	0.0069	0.0305282	yes
XLOC_004755	XLOC_004755	dao-2	II:4562852-4563546	N2-OP50-no2	N2-OG1RF-no2	OK	31.1589	52.8874	0.763278	1.28165	0.01335	0.0491694	yes
XLOC_004760	XLOC_004760	F35D11.4	II:4603197-4604163	N2-OP50-no2	N2-OG1RF-no2	OK	56.4729	29.0628	-0.958385	-1.83403	0.0005	0.00432733	yes
XLOC_004762	XLOC_004762	F35D11.3	II:4608371-4612053	N2-OP50-no2	N2-OG1RF-no2	OK	7.28374	12.3764	0.764845	1.43453	0.0053	0.0252497	yes
XLOC_004763	XLOC_004763	pqn-35	II:4612988-4626103	N2-OP50-no2	N2-OG1RF-no2	OK	3.80493	8.97308	1.23773	1.86064	0.001	0.00734862	yes
XLOC_004765	XLOC_004765	lgc-27	II:4649093-4655934	N2-OP50-no2	N2-OG1RF-no2	OK	1.3865	4.36633	1.65497	1.53922	0.01365	0.0499041	yes
XLOC_004769	XLOC_004769	T05A7.1	II:4678025-4679638	N2-OP50-no2	N2-OG1RF-no2	OK	32.8047	20.3378	-0.689742	-1.27865	0.00935	0.0379525	yes
XLOC_004776	XLOC_004776	tsn-1	II:4706820-4710169	N2-OP50-no2	N2-OG1RF-no2	OK	288.491	159.807	-0.852195	-1.77342	0.00045	0.00397965	yes
XLOC_004781	XLOC_004781	F41C3.5	II:4737616-4739906	N2-OP50-no2	N2-OG1RF-no2	OK	259.071	129.625	-0.999006	-2.31751	5e-05	0.000666724	yes
XLOC_004783	XLOC_004783	acs-11	II:4742127-4745281	N2-OP50-no2	N2-OG1RF-no2	OK	40.9655	75.7454	0.886748	2.0743	5e-05	0.000666724	yes
XLOC_004784	XLOC_004784	F41C3.2	II:4749967-4751823	N2-OP50-no2	N2-OG1RF-no2	OK	3.46761	6.99043	1.01144	1.64317	0.001	0.00734862	yes
XLOC_004785	XLOC_004785	F41C3.1	II:4752387-4752942	N2-OP50-no2	N2-OG1RF-no2	OK	0.77165	11.4425	3.89031	3.44064	5e-05	0.000666724	yes
XLOC_004786	XLOC_004786	C27D9.1	II:4753442-4756784	N2-OP50-no2	N2-OG1RF-no2	OK	63.4765	42.0126	-0.595401	-1.37564	0.00565	0.0264503	yes
XLOC_004795	XLOC_004795	C33F10.4	II:4795760-4797217	N2-OP50-no2	N2-OG1RF-no2	OK	29.2166	16.2344	-0.847732	-1.6434	0.00115	0.00817376	yes
XLOC_004802	XLOC_004802	msp-40	II:4825379-4825845	N2-OP50-no2	N2-OG1RF-no2	OK	13.9149	29.371	1.07776	1.6411	0.00125	0.00868005	yes
XLOC_004804	XLOC_004804	C33F10.1	II:4835028-4835717	N2-OP50-no2	N2-OG1RF-no2	OK	4.18852	23.4479	2.48495	3.23395	5e-05	0.000666724	yes
XLOC_004807	XLOC_004807	dnj-9	II:4852055-4857710	N2-OP50-no2	N2-OG1RF-no2	OK	40.4449	27.7261	-0.544712	-1.24373	0.01175	0.0448213	yes
XLOC_004809	XLOC_004809	F11G11.4	II:4860659-4861688	N2-OP50-no2	N2-OG1RF-no2	OK	0.606226	2.62636	2.11514	1.73146	0.00215	0.0130975	yes
XLOC_004811	XLOC_004811	gst-6	II:4879884-4881110	N2-OP50-no2	N2-OG1RF-no2	OK	12.1799	46.7302	1.93985	3.3074	5e-05	0.000666724	yes
XLOC_004812	XLOC_004812	gst-7	II:4882070-4883361	N2-OP50-no2	N2-OG1RF-no2	OK	233.092	91.3551	-1.35134	-3.00396	5e-05	0.000666724	yes
XLOC_004825	XLOC_004825	ZK546.2	II:4946024-4948073	N2-OP50-no2	N2-OG1RF-no2	OK	93.4064	62.1474	-0.587828	-1.30424	0.01045	0.0412003	yes
XLOC_004826	XLOC_004826	zyg-12	II:4949901-4953488	N2-OP50-no2	N2-OG1RF-no2	OK	64.2898	42.7369	-0.589108	-1.3741	0.0067	0.0299273	yes
XLOC_004835	XLOC_004835	F59A6.4	II:5005090-5008068	N2-OP50-no2	N2-OG1RF-no2	OK	0.181544	1.04032	2.51863	2.61147	5e-05	0.000666724	yes
XLOC_004837	XLOC_004837	F59A6.2	II:5014724-5015324	N2-OP50-no2	N2-OG1RF-no2	OK	0.366352	2.54962	2.79898	2.25411	0.00365	0.0192548	yes
XLOC_004844	XLOC_004844	smc-5	II:5062128-5067995	N2-OP50-no2	N2-OG1RF-no2	OK	72.8332	49.3799	-0.560672	-1.32722	0.0061	0.0280283	yes
XLOC_004851	XLOC_004851	mpk-2	II:5104117-5108901	N2-OP50-no2	N2-OG1RF-no2	OK	2.90273	17.1057	2.55899	4.12473	5e-05	0.000666724	yes
XLOC_004852	XLOC_004852	F09C12.2	II:5110028-5112232	N2-OP50-no2	N2-OG1RF-no2	OK	0.0567626	2.61137	5.52372	3.28538	0.00505	0.0243756	yes
XLOC_004853	XLOC_004853	F09C12.8	II:5112381-5114155	N2-OP50-no2	N2-OG1RF-no2	OK	0.297732	2.67943	3.16984	3.1732	5e-05	0.000666724	yes
XLOC_004864	XLOC_004864	msp-49	II:5194331-5194792	N2-OP50-no2	N2-OG1RF-no2	OK	8.48882	17.5718	1.04962	1.45498	0.0034	0.0182107	yes
XLOC_004865	XLOC_004865	C34F11.5	II:5195894-5199259	N2-OP50-no2	N2-OG1RF-no2	OK	0.381383	1.56437	2.03627	2.4895	5e-05	0.000666724	yes
XLOC_004866	XLOC_004866	msp-50	II:5199762-5200222	N2-OP50-no2	N2-OG1RF-no2	OK	11.4153	24.7926	1.11894	1.60559	0.001	0.00734862	yes
XLOC_004868	XLOC_004868	C34F11.2	II:5212225-5212789	N2-OP50-no2	N2-OG1RF-no2	OK	1.11616	4.39909	1.97866	1.835	0.0012	0.00842025	yes
XLOC_004887	XLOC_004887	ZK622.1	II:5293816-5295628	N2-OP50-no2	N2-OG1RF-no2	OK	0.198251	0.688465	1.79606	1.59413	0.00355	0.018837	yes
XLOC_004890	XLOC_004890	vhp-1	II:5323006-5340818	N2-OP50-no2	N2-OG1RF-no2	OK	12.9517	30.0636	1.21487	2.58086	5e-05	0.000666724	yes
XLOC_004893	XLOC_004893	F09E5.8	II:5350668-5351992	N2-OP50-no2	N2-OG1RF-no2	OK	50.2499	32.0621	-0.648254	-1.30222	0.00895	0.0368144	yes
XLOC_004901	XLOC_004901	F09E5.3	II:5373996-5375178	N2-OP50-no2	N2-OG1RF-no2	OK	102.954	62.5281	-0.719428	-1.65379	0.00105	0.00762501	yes
XLOC_004905	XLOC_004905	mog-5	II:5399538-5407634	N2-OP50-no2	N2-OG1RF-no2	OK	47.5295	33.2756	-0.514358	-1.21977	0.0115	0.0440862	yes
XLOC_004907	XLOC_004907	EEED8.3	II:5414288-5415577	N2-OP50-no2	N2-OG1RF-no2	OK	216.538	91.6919	-1.23976	-2.8009	5e-05	0.000666724	yes
XLOC_004911	XLOC_004911	tofu-6	II:5421252-5423831	N2-OP50-no2	N2-OG1RF-no2	OK	114.234	77.1303	-0.566619	-1.30814	0.0091	0.0372027	yes
XLOC_004913	XLOC_004913	F07F6.1	II:5437890-5446807	N2-OP50-no2	N2-OG1RF-no2	OK	0.48074	2.04592	2.08942	2.12007	0.00025	0.0025111	yes
XLOC_004922	XLOC_004922	F56D1.1	II:5478577-5480492	N2-OP50-no2	N2-OG1RF-no2	OK	57.7793	38.1201	-0.600001	-1.38192	0.00595	0.0274786	yes
XLOC_004927	XLOC_004927	F12A10.1	II:5496625-5497043	N2-OP50-no2	N2-OG1RF-no2	OK	40.8828	15.9227	-1.36041	-1.8286	0.00065	0.00526709	yes
XLOC_004929	XLOC_004929	fzy-1	II:5501632-5503906	N2-OP50-no2	N2-OG1RF-no2	OK	107.958	74.1069	-0.542793	-1.29208	0.0106	0.0416635	yes
XLOC_004934	XLOC_004934	ZK177.1	II:5528138-5529637	N2-OP50-no2	N2-OG1RF-no2	OK	23.3234	10.49	-1.15277	-2.19249	5e-05	0.000666724	yes
XLOC_004946	XLOC_004946	C17C3.1,C17C3.15	II:5570636-5574943	N2-OP50-no2	N2-OG1RF-no2	OK	49.5474	28.5178	-0.796949	-1.35972	0.0027	0.0153766	yes
XLOC_004948	XLOC_004948	T25E4.1	II:5578319-5579965	N2-OP50-no2	N2-OG1RF-no2	OK	0.637277	5.40547	3.08443	3.27219	5e-05	0.000666724	yes
XLOC_004949	XLOC_004949	C17G10.3	II:5583035-5584748	N2-OP50-no2	N2-OG1RF-no2	OK	0.2566	1.18973	2.21304	1.99231	0.00045	0.00397965	yes
XLOC_004951	XLOC_004951	C17G10.2	II:5594735-5596462	N2-OP50-no2	N2-OG1RF-no2	OK	48.2012	29.6967	-0.698767	-1.5521	0.0023	0.0137286	yes
XLOC_004952	XLOC_004952	C17G10.1	II:5596546-5598450	N2-OP50-no2	N2-OG1RF-no2	OK	62.6044	39.2855	-0.672266	-1.55396	0.0022	0.0133229	yes
XLOC_004953	XLOC_004953	npl-4.2	II:5622894-5624979	N2-OP50-no2	N2-OG1RF-no2	OK	17.5786	11.4277	-0.621283	-1.24276	0.0135	0.0495676	yes
XLOC_004956	XLOC_004956	zyg-1	II:5649736-5654421	N2-OP50-no2	N2-OG1RF-no2	OK	41.616	27.6007	-0.592437	-1.36244	0.0063	0.0286733	yes
XLOC_004963	XLOC_004963	flp-27	II:5680988-5682669	N2-OP50-no2	N2-OG1RF-no2	OK	7.97643	15.3011	0.939819	1.34353	0.0065	0.029289	yes
XLOC_004964	XLOC_004964	C25H3.4	II:5691720-5693935	N2-OP50-no2	N2-OG1RF-no2	OK	38.7667	24.1266	-0.684193	-1.53261	0.0018	0.0114126	yes
XLOC_004972	XLOC_004972	C18A3.3	II:5716306-5718039	N2-OP50-no2	N2-OG1RF-no2	OK	94.353	61.9733	-0.606423	-1.41585	0.00425	0.0215696	yes
XLOC_004982	XLOC_004982	ifb-2	II:5750189-5754141	N2-OP50-no2	N2-OG1RF-no2	OK	52.4231	126.39	1.2696	2.95749	5e-05	0.000666724	yes
XLOC_004991	XLOC_004991	acdh-8	II:5794506-5796274	N2-OP50-no2	N2-OG1RF-no2	OK	0.912667	3.44468	1.91621	2.28195	0.0001	0.00120596	yes
XLOC_004992	XLOC_004992	msp-142	II:5797892-5798339	N2-OP50-no2	N2-OG1RF-no2	OK	5.96256	16.0879	1.43198	1.85748	0.0002	0.00212688	yes
XLOC_004993	XLOC_004993	K05F1.1	II:5801381-5803947	N2-OP50-no2	N2-OG1RF-no2	OK	0.361563	1.23516	1.77238	1.93126	0.0009	0.00680885	yes
XLOC_004995	XLOC_004995	ZK1248.5	II:5810578-5811750	N2-OP50-no2	N2-OG1RF-no2	OK	0.315459	2.22426	2.8178	2.6784	5e-05	0.000666724	yes
XLOC_005004	XLOC_005004	H41C03.1	II:5854421-5857066	N2-OP50-no2	N2-OG1RF-no2	OK	6.06807	3.24467	-0.903167	-1.3658	0.00655	0.0294196	yes
XLOC_005010	XLOC_005010	rfip-1	II:5884551-5892675	N2-OP50-no2	N2-OG1RF-no2	OK	13.1157	20.3524	0.633901	1.30622	0.00985	0.0394513	yes
XLOC_005022	XLOC_005022	frh-1	II:5917421-5918319	N2-OP50-no2	N2-OG1RF-no2	OK	36.504	19.3959	-0.912302	-1.56729	0.0017	0.0108998	yes
XLOC_005023	XLOC_005023	ptp-2	II:5918625-5921617	N2-OP50-no2	N2-OG1RF-no2	OK	57.5274	38.2957	-0.587067	-1.38597	0.0044	0.0221049	yes
XLOC_005026	XLOC_005026	egl-44	II:5933492-5940801	N2-OP50-no2	N2-OG1RF-no2	OK	11.7283	19.4621	0.730668	1.50049	0.0027	0.0153766	yes
XLOC_005029	XLOC_005029	F28B12.1	II:5942988-5943880	N2-OP50-no2	N2-OG1RF-no2	OK	1.06963	3.70449	1.79217	1.77127	0.00095	0.00708609	yes
XLOC_005036	XLOC_005036	B0034.1	II:5970104-5972655	N2-OP50-no2	N2-OG1RF-no2	OK	1.42503	3.79868	1.4145	1.72672	0.00115	0.00817376	yes
XLOC_005040	XLOC_005040	ins-4	II:5996369-5997003	N2-OP50-no2	N2-OG1RF-no2	OK	1.98166	4.51542	1.18815	1.37328	0.0077	0.0330049	yes
XLOC_005043	XLOC_005043	ins-20	II:6010843-6011321	N2-OP50-no2	N2-OG1RF-no2	OK	0	1.2584	inf	#NAME?	5e-05	0.000666724	yes
XLOC_005044	XLOC_005044	ZK84.2	II:6014373-6015838	N2-OP50-no2	N2-OG1RF-no2	OK	0.833004	2.48034	1.57414	1.57975	0.00215	0.0130975	yes
XLOC_005047	XLOC_005047	ZK84.1	II:6020652-6025006	N2-OP50-no2	N2-OG1RF-no2	OK	2.65963	7.28415	1.45353	1.5894	0.01235	0.0464764	yes
XLOC_005051	XLOC_005051	R12C12.1	II:6050374-6054306	N2-OP50-no2	N2-OG1RF-no2	OK	50.0632	22.5775	-1.14886	-2.47943	5e-05	0.000666724	yes
XLOC_005057	XLOC_005057	rbbp-5	II:6097829-6099849	N2-OP50-no2	N2-OG1RF-no2	OK	51.4481	34.2908	-0.585297	-1.30915	0.00845	0.0353243	yes
XLOC_005065	XLOC_005065	abts-3	II:6136093-6161022	N2-OP50-no2	N2-OG1RF-no2	OK	2.83686	4.90824	0.790911	1.33701	0.0072	0.0314576	yes
XLOC_005071	XLOC_005071	F40H3.2	II:6173641-6174866	N2-OP50-no2	N2-OG1RF-no2	OK	7.39897	2.40187	-1.62317	-2.14269	0.00015	0.00168728	yes
XLOC_005076	XLOC_005076	cpb-2	II:6192832-6195204	N2-OP50-no2	N2-OG1RF-no2	OK	0.298968	1.23069	2.04141	2.08143	5e-05	0.000666724	yes
XLOC_005078	XLOC_005078	szy-4	II:6198728-6208218	N2-OP50-no2	N2-OG1RF-no2	OK	97.3093	64.475	-0.593838	-1.38534	0.00555	0.0261252	yes
XLOC_005085	XLOC_005085	blos-4	II:6245130-6246257	N2-OP50-no2	N2-OG1RF-no2	OK	70.8623	33.2287	-1.09259	-1.9355	5e-05	0.000666724	yes
XLOC_005086	XLOC_005086	T24H7.3	II:6246356-6247219	N2-OP50-no2	N2-OG1RF-no2	OK	74.1058	43.7776	-0.759392	-1.56086	0.0015	0.00990644	yes
XLOC_005089	XLOC_005089	phb-2	II:6251410-6256073	N2-OP50-no2	N2-OG1RF-no2	OK	188.224	119.524	-0.655154	-1.54592	0.00195	0.012178	yes
XLOC_005091	XLOC_005091	F13H8.12	II:6262536-6263324	N2-OP50-no2	N2-OG1RF-no2	OK	0.548274	1.88336	1.78034	1.33694	0.0073	0.0317323	yes
XLOC_005092	XLOC_005092	F13H8.3	II:6264060-6265508	N2-OP50-no2	N2-OG1RF-no2	OK	17.1038	5.40715	-1.66138	-2.63217	5e-05	0.000666724	yes
XLOC_005093	XLOC_005093	linc-4	II:6268971-6270188	N2-OP50-no2	N2-OG1RF-no2	OK	1.91836	0.581132	-1.72293	-1.74002	0.0015	0.00990644	yes
XLOC_005097	XLOC_005097	F13H8.1	II:6283385-6284727	N2-OP50-no2	N2-OG1RF-no2	OK	2.37174	6.58137	1.47244	1.90504	0.0003	0.00289611	yes
XLOC_005108	XLOC_005108	clec-88	II:6365739-6366948	N2-OP50-no2	N2-OG1RF-no2	OK	367.31	234.083	-0.649976	-1.49533	0.0032	0.0173999	yes
XLOC_005109	XLOC_005109	ctsa-1	II:6366990-6369210	N2-OP50-no2	N2-OG1RF-no2	OK	19.2657	81.6446	2.08332	4.29255	5e-05	0.000666724	yes
XLOC_005120	XLOC_005120	btb-2	II:6401972-6403102	N2-OP50-no2	N2-OG1RF-no2	OK	0.281075	1.00287	1.83511	1.56033	0.00455	0.0226881	yes
XLOC_005133	XLOC_005133	cutl-16	II:6441427-6443921	N2-OP50-no2	N2-OG1RF-no2	OK	1.98756	4.30413	1.11473	1.60375	0.00085	0.00649444	yes
XLOC_005134	XLOC_005134	K06A1.2	II:6444027-6446134	N2-OP50-no2	N2-OG1RF-no2	OK	0.0886144	0.734912	3.05196	2.23182	0.00165	0.0106458	yes
XLOC_005135	XLOC_005135	aptf-1	II:6454973-6456440	N2-OP50-no2	N2-OG1RF-no2	OK	0.113856	0.568585	2.32017	1.74114	0.012	0.045493	yes
XLOC_005140	XLOC_005140	rsp-5	II:6490157-6491337	N2-OP50-no2	N2-OG1RF-no2	OK	251.827	148.528	-0.761701	-1.80167	0.00025	0.0025111	yes
XLOC_005170	XLOC_005170	klf-3	II:6618217-6622171	N2-OP50-no2	N2-OG1RF-no2	OK	4.90383	10.7704	1.13509	1.84581	0.00055	0.00467075	yes
XLOC_005173	XLOC_005173	T19D12.4	II:6631153-6643117	N2-OP50-no2	N2-OG1RF-no2	OK	12.6829	24.5962	0.955555	1.45544	0.00415	0.0211949	yes
XLOC_005177	XLOC_005177	T19D12.2	II:6661566-6665222	N2-OP50-no2	N2-OG1RF-no2	OK	3.35271	6.22762	0.893355	1.44738	0.00395	0.020438	yes
XLOC_005178	XLOC_005178	T19D12.1	II:6666897-6673747	N2-OP50-no2	N2-OG1RF-no2	OK	5.19972	15.0648	1.53468	3.21598	5e-05	0.000666724	yes
XLOC_005179	XLOC_005179	H43E16.1	II:6674267-6679363	N2-OP50-no2	N2-OG1RF-no2	OK	2.7664	8.0016	1.53228	2.81602	5e-05	0.000666724	yes
XLOC_005180	XLOC_005180	ift-74	II:6679544-6682971	N2-OP50-no2	N2-OG1RF-no2	OK	0.297363	0.925214	1.63756	1.85303	0.00055	0.00467075	yes
XLOC_005189	XLOC_005189	dpy-2	II:6714291-6715997	N2-OP50-no2	N2-OG1RF-no2	OK	4.2888	10.4751	1.28831	1.94697	0.00035	0.00325229	yes
XLOC_005195	XLOC_005195	T14B4.3	II:6734906-6736098	N2-OP50-no2	N2-OG1RF-no2	OK	62.9952	38.8934	-0.695716	-1.51361	0.00285	0.0159476	yes
XLOC_005196	XLOC_005196	T14B4.2	II:6736200-6736791	N2-OP50-no2	N2-OG1RF-no2	OK	83.2451	48.9104	-0.767223	-1.4686	0.0027	0.0153766	yes
XLOC_005198	XLOC_005198	exos-8	II:6741690-6742819	N2-OP50-no2	N2-OG1RF-no2	OK	57.3035	37.0294	-0.629953	-1.32456	0.0073	0.0317323	yes
XLOC_005202	XLOC_005202	fis-1	II:6755141-6755965	N2-OP50-no2	N2-OG1RF-no2	OK	0.431184	2.35221	2.44764	1.95758	0.0031	0.0170428	yes
XLOC_005203	XLOC_005203	F41G3.3	II:6756475-6758921	N2-OP50-no2	N2-OG1RF-no2	OK	0.142113	0.941696	2.72822	2.55992	0.00015	0.00168728	yes
XLOC_005204	XLOC_005204	F41G3.2	II:6759290-6760315	N2-OP50-no2	N2-OG1RF-no2	OK	0.158688	0.84578	2.41409	1.78608	0.0068	0.0301987	yes
XLOC_005208	XLOC_005208	ssup-72	II:6777073-6777871	N2-OP50-no2	N2-OG1RF-no2	OK	67.4352	39.2885	-0.779396	-1.52151	0.00275	0.0155864	yes
XLOC_005211	XLOC_005211	T13C2.3	II:6789247-6791783	N2-OP50-no2	N2-OG1RF-no2	OK	1.16873	2.81467	1.26802	1.67622	0.0015	0.00990644	yes
XLOC_005214	XLOC_005214	snt-1	II:6810962-6816454	N2-OP50-no2	N2-OG1RF-no2	OK	3.14094	5.54599	0.820251	1.31438	0.0097	0.0389316	yes
XLOC_005234	XLOC_005234	psmd-9	II:6902094-6907757	N2-OP50-no2	N2-OG1RF-no2	OK	77.3055	36.8713	-1.06807	-1.8025	0.00055	0.00467075	yes
XLOC_005251	XLOC_005251	C52E12.1	II:7025801-7030162	N2-OP50-no2	N2-OG1RF-no2	OK	49.5921	33.174	-0.580055	-1.35137	0.0049	0.0238385	yes
XLOC_005258	XLOC_005258	ZK1127.12,ZK1127.13	II:7052098-7053835	N2-OP50-no2	N2-OG1RF-no2	OK	80.5295	46.8296	-0.782096	-1.59808	0.00145	0.00965078	yes
XLOC_005259	XLOC_005259	ZK1127.4	II:7053944-7055208	N2-OP50-no2	N2-OG1RF-no2	OK	51.8792	34.1977	-0.601256	-1.30568	0.01005	0.0399817	yes
XLOC_005262	XLOC_005262	nos-2	II:7065026-7069966	N2-OP50-no2	N2-OG1RF-no2	OK	121.567	71.1498	-0.772819	-1.49799	0.00305	0.0167979	yes
XLOC_005263	XLOC_005263	kat-1	II:7073795-7075551	N2-OP50-no2	N2-OG1RF-no2	OK	183.555	96.3916	-0.929234	-2.17635	5e-05	0.000666724	yes
XLOC_005266	XLOC_005266	T02G5.4	II:7082101-7084083	N2-OP50-no2	N2-OG1RF-no2	OK	16.7063	10.2015	-0.711609	-1.31672	0.0077	0.0330049	yes
XLOC_005267	XLOC_005267	T02G5.15	II:7087360-7087875	N2-OP50-no2	N2-OG1RF-no2	OK	1.22824	4.97561	2.01828	2.04091	0.0016	0.0104061	yes
XLOC_005271	XLOC_005271	F10E7.5	II:7111977-7112985	N2-OP50-no2	N2-OG1RF-no2	OK	191.297	130.324	-0.55371	-1.27866	0.00955	0.0385305	yes
XLOC_005281	XLOC_005281	C27H5.2	II:7155630-7160938	N2-OP50-no2	N2-OG1RF-no2	OK	4.06636	8.62121	1.08415	1.77376	0.00075	0.00588526	yes
XLOC_005283	XLOC_005283	pdl-1	II:7183824-7185159	N2-OP50-no2	N2-OG1RF-no2	OK	2.44652	6.16539	1.33346	1.46	0.0055	0.0259375	yes
XLOC_005285	XLOC_005285	maoc-1	II:7196275-7199565	N2-OP50-no2	N2-OG1RF-no2	OK	55.07	30.5503	-0.850082	-1.58388	0.0017	0.0108998	yes
XLOC_005290	XLOC_005290	F32A5.4	II:7228783-7230615	N2-OP50-no2	N2-OG1RF-no2	OK	33.2393	63.0713	0.924095	1.80641	0.0001	0.00120596	yes
XLOC_005299	XLOC_005299	C30G12.2	II:7290372-7291943	N2-OP50-no2	N2-OG1RF-no2	OK	16.8646	1.0968	-3.94262	-5.32987	5e-05	0.000666724	yes
XLOC_005305	XLOC_005305	nhr-21	II:7339228-7349476	N2-OP50-no2	N2-OG1RF-no2	OK	4.92679	15.2983	1.63465	2.83218	5e-05	0.000666724	yes
XLOC_005309	XLOC_005309	rpb-4	II:7374496-7375189	N2-OP50-no2	N2-OG1RF-no2	OK	214.532	136.1	-0.656526	-1.43245	0.004	0.0206135	yes
XLOC_005327	XLOC_005327	R10H1.1	II:7494459-7496175	N2-OP50-no2	N2-OG1RF-no2	OK	5.72515	16.0825	1.4901	2.22824	5e-05	0.000666724	yes
XLOC_005335	XLOC_005335	rnh-1.1	II:7525764-7528241	N2-OP50-no2	N2-OG1RF-no2	OK	0.299255	1.82231	2.60632	2.77018	5e-05	0.000666724	yes
XLOC_005338	XLOC_005338	wrt-1	II:7531154-7533247	N2-OP50-no2	N2-OG1RF-no2	OK	1.12298	5.5493	2.30497	3.05365	5e-05	0.000666724	yes
XLOC_005340	XLOC_005340	ZK1290.13	II:7535128-7536989	N2-OP50-no2	N2-OG1RF-no2	OK	4.31759	9.11558	1.07811	1.56912	0.00265	0.0151931	yes
XLOC_005368	XLOC_005368	lir-2	II:7667992-7671905	N2-OP50-no2	N2-OG1RF-no2	OK	17.8455	10.5909	-0.752739	-1.4829	0.0036	0.0190171	yes
XLOC_005387	XLOC_005387	skr-17	II:7783816-7784647	N2-OP50-no2	N2-OG1RF-no2	OK	78.7062	46.0565	-0.773074	-1.65384	0.00125	0.00868005	yes
XLOC_005388	XLOC_005388	C06A8.3	II:7785073-7794319	N2-OP50-no2	N2-OG1RF-no2	OK	671.835	408.55	-0.717595	-1.68152	0.00085	0.00649444	yes
XLOC_005396	XLOC_005396	cki-1	II:7811239-7812103	N2-OP50-no2	N2-OG1RF-no2	OK	11.512	20.9446	0.863437	1.44026	0.00405	0.0207877	yes
XLOC_005413	XLOC_005413	T09A5.15	II:7857872-7858334	N2-OP50-no2	N2-OG1RF-no2	OK	55.9147	25.8002	-1.11585	-1.89863	0.00015	0.00168728	yes
XLOC_005414	XLOC_005414	sds-22	II:7858400-7859753	N2-OP50-no2	N2-OG1RF-no2	OK	94.2131	58.5236	-0.686908	-1.5688	0.0019	0.0119238	yes
XLOC_005416	XLOC_005416	ostb-1	II:7864073-7870162	N2-OP50-no2	N2-OG1RF-no2	OK	185.736	109.553	-0.761625	-1.54776	0.00185	0.0116959	yes
XLOC_005418	XLOC_005418	perm-1	II:7880811-7882767	N2-OP50-no2	N2-OG1RF-no2	OK	94.9384	54.0437	-0.812866	-1.89009	0.0001	0.00120596	yes
XLOC_005423	XLOC_005423	ZK675.4	II:7911322-7912115	N2-OP50-no2	N2-OG1RF-no2	OK	0.40539	2.79045	2.78312	2.26638	0.00215	0.0130975	yes
XLOC_005434	XLOC_005434	DH11.2	II:8012815-8015254	N2-OP50-no2	N2-OG1RF-no2	OK	21.5412	9.99042	-1.10848	-2.11017	0.0001	0.00120596	yes
XLOC_005438	XLOC_005438	T05H10.1	II:8042588-8047446	N2-OP50-no2	N2-OG1RF-no2	OK	73.4786	46.5883	-0.657357	-1.51519	0.0028	0.0157537	yes
XLOC_005440	XLOC_005440	T05H10.4	II:8053136-8054965	N2-OP50-no2	N2-OG1RF-no2	OK	43.5979	20.2901	-1.10348	-2.36938	5e-05	0.000666724	yes
XLOC_005460	XLOC_005460	T05C12.1	II:8173679-8177344	N2-OP50-no2	N2-OG1RF-no2	OK	0.368342	2.46466	2.74227	2.48127	0.00045	0.00397965	yes
XLOC_005465	XLOC_005465	qua-1	II:8198802-8204005	N2-OP50-no2	N2-OG1RF-no2	OK	0.981545	3.19397	1.70223	2.57001	5e-05	0.000666724	yes
XLOC_005466	XLOC_005466	col-76	II:8204340-8207573	N2-OP50-no2	N2-OG1RF-no2	OK	5.98329	14.11	1.2377	2.25035	5e-05	0.000666724	yes
XLOC_005469	XLOC_005469	dab-1	II:8226131-8229150	N2-OP50-no2	N2-OG1RF-no2	OK	183.883	110.376	-0.736358	-1.6728	0.0008	0.00618924	yes
XLOC_005478	XLOC_005478	K01C8.1	II:8264660-8269914	N2-OP50-no2	N2-OG1RF-no2	OK	29.2053	11.0256	-1.40537	-2.8504	5e-05	0.000666724	yes
XLOC_005486	XLOC_005486	C26D10.4	II:8329757-8333466	N2-OP50-no2	N2-OG1RF-no2	OK	0.781023	1.57952	1.01605	1.35022	0.00885	0.0365104	yes
XLOC_005493	XLOC_005493	drd-1	II:8388124-8389891	N2-OP50-no2	N2-OG1RF-no2	OK	38.6533	5.18429	-2.89837	-4.58248	5e-05	0.000666724	yes
XLOC_005501	XLOC_005501	lips-10	II:8439149-8442152	N2-OP50-no2	N2-OG1RF-no2	OK	9.4478	5.1504	-0.875294	-1.34824	0.0074	0.0320583	yes
XLOC_005504	XLOC_005504	F22B5.4	II:8449700-8452679	N2-OP50-no2	N2-OG1RF-no2	OK	1.85862	6.47612	1.8009	1.81824	0.001	0.00734862	yes
XLOC_005507	XLOC_005507	fars-3	II:8464847-8467079	N2-OP50-no2	N2-OG1RF-no2	OK	84.0643	58.8462	-0.514544	-1.20508	0.0136	0.0498041	yes
XLOC_005511	XLOC_005511	gbh-2	II:8485937-8508965	N2-OP50-no2	N2-OG1RF-no2	OK	5.71739	14.8739	1.37935	1.56755	0.00485	0.0236551	yes
XLOC_005515	XLOC_005515	rnh-2	II:8517149-8518412	N2-OP50-no2	N2-OG1RF-no2	OK	56.0462	33.6197	-0.737308	-1.58564	0.00205	0.0126688	yes
XLOC_005519	XLOC_005519	W01C9.2	II:8536359-8538570	N2-OP50-no2	N2-OG1RF-no2	OK	0.134735	2.05475	3.93077	3.50223	5e-05	0.000666724	yes
XLOC_005521	XLOC_005521	pqn-73	II:8540719-8545452	N2-OP50-no2	N2-OG1RF-no2	OK	0.904879	6.29655	2.79876	3.95874	5e-05	0.000666724	yes
XLOC_005522	XLOC_005522	decr-1.2	II:8545691-8546826	N2-OP50-no2	N2-OG1RF-no2	OK	0.33374	2.30609	2.78866	2.71065	0.00015	0.00168728	yes
XLOC_005534	XLOC_005534	aptf-4	II:8591130-8592973	N2-OP50-no2	N2-OG1RF-no2	OK	4.22374	2.10215	-1.00666	-1.46081	0.0048	0.0235156	yes
XLOC_005540	XLOC_005540	F28C6.8	II:8606848-8607742	N2-OP50-no2	N2-OG1RF-no2	OK	78.3245	50.5181	-0.632662	-1.29772	0.01045	0.0412003	yes
XLOC_005544	XLOC_005544	sptf-2	II:8625727-8627620	N2-OP50-no2	N2-OG1RF-no2	OK	0.424508	2.00229	2.23779	2.03081	0.00085	0.00649444	yes
XLOC_005550	XLOC_005550	D2085.3	II:8661868-8664722	N2-OP50-no2	N2-OG1RF-no2	OK	31.2435	18.2365	-0.776726	-1.72351	0.001	0.00734862	yes
XLOC_005554	XLOC_005554	C34C6.3	II:8691921-8694182	N2-OP50-no2	N2-OG1RF-no2	OK	0.588516	2.15944	1.87551	2.25965	5e-05	0.000666724	yes
XLOC_005556	XLOC_005556	C34C6.7	II:8707154-8708854	N2-OP50-no2	N2-OG1RF-no2	OK	2.97401	16.4902	2.47113	3.89417	5e-05	0.000666724	yes
XLOC_005562	XLOC_005562	rol-6	II:8733049-8734314	N2-OP50-no2	N2-OG1RF-no2	OK	1.61639	4.15744	1.36292	1.61394	0.00295	0.0163702	yes
XLOC_005566	XLOC_005566	atf-2	II:8751985-8753939	N2-OP50-no2	N2-OG1RF-no2	OK	2.67297	10.2929	1.94513	2.83473	5e-05	0.000666724	yes
XLOC_005571	XLOC_005571	F07H5.4	II:8786456-8787119	N2-OP50-no2	N2-OG1RF-no2	OK	26.7277	46.9501	0.812791	1.47667	0.0033	0.0177927	yes
XLOC_005572	XLOC_005572	F07H5.5	II:8787769-8789716	N2-OP50-no2	N2-OG1RF-no2	OK	261.464	618.121	1.24128	2.75443	5e-05	0.000666724	yes
XLOC_005592	XLOC_005592	cct-2	II:8927740-8929815	N2-OP50-no2	N2-OG1RF-no2	OK	208.656	142.808	-0.547049	-1.26838	0.012	0.045493	yes
XLOC_005595	XLOC_005595	T21B10.3	II:8934381-8940488	N2-OP50-no2	N2-OG1RF-no2	OK	65.4939	43.052	-0.60528	-1.22508	0.0137	0.0499918	yes
XLOC_005604	XLOC_005604	ooc-5	II:8993168-8994535	N2-OP50-no2	N2-OG1RF-no2	OK	95.2821	54.0632	-0.817559	-1.88707	0.0001	0.00120596	yes
XLOC_005626	XLOC_005626	T24H10.5	II:9102709-9105451	N2-OP50-no2	N2-OG1RF-no2	OK	0.517044	1.23496	1.2561	1.37339	0.0057	0.0266035	yes
XLOC_005628	XLOC_005628	2018-06-01	II:9113218-9132213	N2-OP50-no2	N2-OG1RF-no2	OK	15.5244	26.6827	0.781371	1.4723	0.00375	0.0196342	yes
XLOC_005632	XLOC_005632	Y9C2UA.1	II:9139709-9145314	N2-OP50-no2	N2-OG1RF-no2	OK	2.81113	5.90453	1.07067	1.56712	0.0025	0.0146163	yes
XLOC_005636	XLOC_005636	oac-54	II:9158107-9159874	N2-OP50-no2	N2-OG1RF-no2	OK	1.18655	0.471617	-1.33109	-1.46548	0.0032	0.0173999	yes
XLOC_005637	XLOC_005637	rhy-1	II:9161378-9165764	N2-OP50-no2	N2-OG1RF-no2	OK	11.4016	4.77901	-1.25445	-2.17523	5e-05	0.000666724	yes
XLOC_005646	XLOC_005646	T26C5.2	II:9233222-9236197	N2-OP50-no2	N2-OG1RF-no2	OK	0.449149	1.76169	1.9717	2.34156	5e-05	0.000666724	yes
XLOC_005648	XLOC_005648	C01G6.2	II:9267335-9268303	N2-OP50-no2	N2-OG1RF-no2	OK	0.499093	1.82562	1.87101	1.68166	0.0011	0.00790972	yes
XLOC_005649	XLOC_005649	C01G6.3	II:9269893-9273042	N2-OP50-no2	N2-OG1RF-no2	OK	144.985	86.8951	-0.738559	-1.46911	0.0042	0.0213652	yes
XLOC_005651	XLOC_005651	mtrr-1	II:9285931-9289136	N2-OP50-no2	N2-OG1RF-no2	OK	78.9785	39.4286	-1.00222	-2.29144	5e-05	0.000666724	yes
XLOC_005655	XLOC_005655	tag-175	II:9323959-9324820	N2-OP50-no2	N2-OG1RF-no2	OK	15.9334	7.92271	-1.00799	-1.6496	0.0014	0.0094281	yes
XLOC_005658	XLOC_005658	eif-3.F	II:9331642-9333966	N2-OP50-no2	N2-OG1RF-no2	OK	120.513	80.5678	-0.580911	-1.36972	0.00645	0.0291662	yes
XLOC_005668	XLOC_005668	C06C3.11	II:9378556-9379596	N2-OP50-no2	N2-OG1RF-no2	OK	0.521728	1.36721	1.38987	1.37794	0.00705	0.030934	yes
XLOC_005674	XLOC_005674	Y51B9A.7	II:9400052-9400570	N2-OP50-no2	N2-OG1RF-no2	OK	0	0.713964	inf	#NAME?	5e-05	0.000666724	yes
XLOC_005690	XLOC_005690	AH6.3	II:9519095-9521670	N2-OP50-no2	N2-OG1RF-no2	OK	0.297397	1.66548	2.48548	2.15669	0.00035	0.00325229	yes
XLOC_005692	XLOC_005692	mex-6	II:9524173-9526366	N2-OP50-no2	N2-OG1RF-no2	OK	267.673	183.34	-0.545949	-1.23695	0.01285	0.0478085	yes
XLOC_005704	XLOC_005704	exc-7	II:9575970-9581469	N2-OP50-no2	N2-OG1RF-no2	OK	4.95474	8.95023	0.853117	1.5138	0.00195	0.012178	yes
XLOC_005707	XLOC_005707	E02H1.5	II:9595223-9596599	N2-OP50-no2	N2-OG1RF-no2	OK	53.8888	30.238	-0.833626	-1.66267	0.001	0.00734862	yes
XLOC_005708	XLOC_005708	E02H1.6	II:9596700-9597530	N2-OP50-no2	N2-OG1RF-no2	OK	48.8689	25.9036	-0.915763	-1.69895	0.00085	0.00649444	yes
XLOC_005709	XLOC_005709	mrpl-53	II:9597613-9605526	N2-OP50-no2	N2-OG1RF-no2	OK	74.1725	40.9725	-0.856227	-1.39255	0.00755	0.0325706	yes
XLOC_005718	XLOC_005718	ZK1320.7	II:9671607-9673261	N2-OP50-no2	N2-OG1RF-no2	OK	27.4532	14.5099	-0.919937	-1.77106	0.00045	0.00397965	yes
XLOC_005731	XLOC_005731	cyp-13A7	II:9803619-9805510	N2-OP50-no2	N2-OG1RF-no2	OK	0.22954	44.4355	7.59683	8.90599	5e-05	0.000666724	yes
XLOC_005732	XLOC_005732	ZK938.1	II:9829417-9830754	N2-OP50-no2	N2-OG1RF-no2	OK	2.26218	11.2464	2.31368	3.24577	5e-05	0.000666724	yes
XLOC_005736	XLOC_005736	C08H9.15	II:9881192-9882532	N2-OP50-no2	N2-OG1RF-no2	OK	21.3766	9.4411	-1.179	-1.82702	0.00035	0.00325229	yes
XLOC_005741	XLOC_005741	C05C10.5	II:9939153-9940337	N2-OP50-no2	N2-OG1RF-no2	OK	272.384	177.388	-0.618736	-1.45368	0.00375	0.0196342	yes
XLOC_005743	XLOC_005743	egl-43	II:9955185-9962244	N2-OP50-no2	N2-OG1RF-no2	OK	1.92929	4.81959	1.32084	1.96323	0.00025	0.0025111	yes
XLOC_005746	XLOC_005746	psf-1	II:9968607-9970515	N2-OP50-no2	N2-OG1RF-no2	OK	100.333	50.6102	-0.987297	-1.49225	0.0064	0.0290083	yes
XLOC_005750	XLOC_005750	ZK892.3	II:10001845-10003971	N2-OP50-no2	N2-OG1RF-no2	OK	0.115203	0.593725	2.36561	1.97364	0.00185	0.0116959	yes
XLOC_005753	XLOC_005753	ZK892.5	II:10008230-10009381	N2-OP50-no2	N2-OG1RF-no2	OK	0.392767	1.87554	2.25556	2.10718	0.00035	0.00325229	yes
XLOC_005775	XLOC_005775	phg-1	II:10137655-10139217	N2-OP50-no2	N2-OG1RF-no2	OK	0.848953	5.03719	2.56886	2.7231	0.0001	0.00120596	yes
XLOC_005776	XLOC_005776	F27E5.1	II:10139589-10144192	N2-OP50-no2	N2-OG1RF-no2	OK	29.7332	55.0009	0.887381	1.9265	5e-05	0.000666724	yes
XLOC_005780	XLOC_005780	gpd-4	II:10171269-10172496	N2-OP50-no2	N2-OG1RF-no2	OK	176.124	89.8494	-0.971011	-2.25017	5e-05	0.000666724	yes
XLOC_005782	XLOC_005782	F33H1.4	II:10174647-10180187	N2-OP50-no2	N2-OG1RF-no2	OK	59.3703	39.1693	-0.600015	-1.39582	0.0059	0.0273215	yes
XLOC_005786	XLOC_005786	R05H5.3	II:10197399-10199768	N2-OP50-no2	N2-OG1RF-no2	OK	464.141	242.939	-0.933968	-2.1227	5e-05	0.000666724	yes
XLOC_005792	XLOC_005792	atad-3	II:10248990-10251171	N2-OP50-no2	N2-OG1RF-no2	OK	78.0073	40.0549	-0.961631	-2.2579	5e-05	0.000666724	yes
XLOC_005800	XLOC_005800	ZK970.8	II:10309636-10310156	N2-OP50-no2	N2-OG1RF-no2	OK	0.345932	1.65877	2.26155	1.7333	0.0039	0.0202337	yes
XLOC_005801	XLOC_005801	ZK970.7	II:10310399-10316219	N2-OP50-no2	N2-OG1RF-no2	OK	0.749236	2.36012	1.65537	1.67112	0.0019	0.0119238	yes
XLOC_005804	XLOC_005804	M02G9.2	II:10321460-10324850	N2-OP50-no2	N2-OG1RF-no2	OK	0.156492	0.81946	2.38858	2.08004	0.0016	0.0104061	yes
[truncated: 3,264 more rows]
