# Supplementary material for: Heme peroxidase HPX-2 protects Caenorhabditis elegans from pathogens
Source: PLoS Genet. 2019 Jan 29;15(1):e1007944. doi: 10.1371/journal.pgen.1007944 (PMC6368334; doi:10.1371/journal.pgen.1007944)
Supplement: S4 Table — (XLSX) [file pgen.1007944.s011.xlsx]

## Sheet: Sheet1
Table S4 Genes that are significantly changed in hpx-2 worms when exposed to E. faecalis OG1RF compared to E. coli OP50.
test_id	gene_id	gene	locus	sample_1	sample_2	status	value_1	value_2	log2(fold_change)	test_stat	p_value	q_value	significant
XLOC_000001	XLOC_000001	nlp-40	I:10412-16842	P1-OP50-no2	P1-OG1RF-no2	OK	151.332	195.56	0.369895	1.46775	0.00365	0.00906209	yes
XLOC_000005	XLOC_000005	Y48G1C.12	I:47471-49819	P1-OP50-no2	P1-OG1RF-no2	OK	39.109	28.0754	-0.478194	-1.58221	0.00145	0.00417659	yes
XLOC_000008	XLOC_000008	Y48G1C.10	I:81200-91020	P1-OP50-no2	P1-OG1RF-no2	OK	20.7619	14.283	-0.539639	-1.88773	0.0004	0.00140274	yes
XLOC_000009	XLOC_000009	Y48G1C.9	I:91403-92877	P1-OP50-no2	P1-OG1RF-no2	OK	59.8226	39.6325	-0.594006	-1.76873	0.0002	0.000777835	yes
XLOC_000016	XLOC_000016	spe-8	I:118103-120870	P1-OP50-no2	P1-OG1RF-no2	OK	0.197016	0.806755	2.03382	2.06089	0.0008	0.00252979	yes
XLOC_000017	XLOC_000017	mex-3	I:127296-134065	P1-OP50-no2	P1-OG1RF-no2	OK	311.067	195.429	-0.67058	-2.64132	5e-05	0.000229654	yes
XLOC_000018	XLOC_000018	F53G12.4	I:134336-137282	P1-OP50-no2	P1-OG1RF-no2	OK	1.54731	3.12007	1.01182	1.57439	0.0026	0.00682489	yes
XLOC_000020	XLOC_000020	F56C11.6	I:171339-175991	P1-OP50-no2	P1-OG1RF-no2	OK	3.74259	5.41621	0.533249	1.21887	0.01495	0.0298034	yes
XLOC_000024	XLOC_000024	Y48G1BL.7	I:209319-211732	P1-OP50-no2	P1-OG1RF-no2	OK	0.213279	0.618759	1.53664	1.43667	0.00795	0.0175027	yes
XLOC_000030	XLOC_000030	2018-03-04	I:283499-289138	P1-OP50-no2	P1-OG1RF-no2	OK	1.48298	4.51197	1.60526	1.31314	0.0211	0.0399521	yes
XLOC_000032	XLOC_000032	Y48G1A.4	I:323859-330990	P1-OP50-no2	P1-OG1RF-no2	OK	24.8497	18.4816	-0.427137	-1.58553	0.00195	0.00536543	yes
XLOC_000035	XLOC_000035	Y48G1A.1	I:348534-357133	P1-OP50-no2	P1-OG1RF-no2	OK	8.44874	6.19792	-0.446952	-1.3554	0.0081	0.017789	yes
XLOC_000037	XLOC_000037	taf-4	I:382832-394415	P1-OP50-no2	P1-OG1RF-no2	OK	40.5649	28.6155	-0.503436	-1.77976	0.0003	0.00110509	yes
XLOC_000041	XLOC_000041	W04C9.4	I:461994-467131	P1-OP50-no2	P1-OG1RF-no2	OK	138.653	70.5094	-0.975588	-3.36354	5e-05	0.000229654	yes
XLOC_000044	XLOC_000044	cutl-13	I:477581-481954	P1-OP50-no2	P1-OG1RF-no2	OK	0.234831	1.94741	3.05186	3.28818	5e-05	0.000229654	yes
XLOC_000045	XLOC_000045	W04C9.2	I:488604-489905	P1-OP50-no2	P1-OG1RF-no2	OK	160.803	127.799	-0.331418	-1.17508	0.0196	0.0375016	yes
XLOC_000046	XLOC_000046	haf-4	I:489983-496154	P1-OP50-no2	P1-OG1RF-no2	OK	13.7224	20.3478	0.568334	1.94052	5e-05	0.000229654	yes
XLOC_000047	XLOC_000047	deps-1	I:506471-510837	P1-OP50-no2	P1-OG1RF-no2	OK	164.664	116.648	-0.49736	-2.02022	5e-05	0.000229654	yes
XLOC_000051	XLOC_000051	Y65B4BL.1	I:530987-532852	P1-OP50-no2	P1-OG1RF-no2	OK	6.19612	23.7129	1.93623	4.75285	5e-05	0.000229654	yes
XLOC_000053	XLOC_000053	psf-3	I:534452-535347	P1-OP50-no2	P1-OG1RF-no2	OK	70.229	49.8906	-0.493297	-1.67942	0.00065	0.00212476	yes
XLOC_000054	XLOC_000054	icd-2	I:535790-536670	P1-OP50-no2	P1-OG1RF-no2	OK	1402.49	951.014	-0.56045	-2.13859	5e-05	0.000229654	yes
XLOC_000055	XLOC_000055	wwp-1	I:537121-542173	P1-OP50-no2	P1-OG1RF-no2	OK	113.58	85.7261	-0.405904	-1.63928	0.0008	0.00252979	yes
XLOC_000059	XLOC_000059	lpr-1	I:557430-561671	P1-OP50-no2	P1-OG1RF-no2	OK	0.464062	2.2585	2.28298	2.53033	0.0001	0.000427019	yes
XLOC_000060	XLOC_000060	Y65B4BR.1	I:562735-565181	P1-OP50-no2	P1-OG1RF-no2	OK	0.875241	35.1672	5.32841	9.06842	5e-05	0.000229654	yes
XLOC_000066	XLOC_000066	Y65B4A.2	I:638128-653985	P1-OP50-no2	P1-OG1RF-no2	OK	3.00907	5.04074	0.744318	1.5705	0.00185	0.00513606	yes
XLOC_000068	XLOC_000068	Y18H1A.11	I:680413-686599	P1-OP50-no2	P1-OG1RF-no2	OK	1.00952	3.28027	1.70015	1.64586	0.00285	0.00738247	yes
XLOC_000069	XLOC_000069	Y18H1A.1	I:688285-691267	P1-OP50-no2	P1-OG1RF-no2	OK	0.334154	0.928311	1.47409	1.70591	0.00135	0.00392593	yes
XLOC_000070	XLOC_000070	pif-1	I:720010-736552	P1-OP50-no2	P1-OG1RF-no2	OK	34.5834	21.2204	-0.70463	-2.59134	5e-05	0.000229654	yes
XLOC_000076	XLOC_000076	T06A4.3	I:763624-770720	P1-OP50-no2	P1-OG1RF-no2	OK	1.47723	3.54094	1.26124	2.28883	5e-05	0.000229654	yes
XLOC_000077	XLOC_000077	T06A4.1	I:770891-776368	P1-OP50-no2	P1-OG1RF-no2	OK	0.452666	1.90195	2.07096	2.90113	5e-05	0.000229654	yes
XLOC_000080	XLOC_000080	zfh-2	I:803367-834808	P1-OP50-no2	P1-OG1RF-no2	OK	6.56122	11.8667	0.854884	2.99415	5e-05	0.000229654	yes
XLOC_000087	XLOC_000087	ZC123.1	I:837995-846763	P1-OP50-no2	P1-OG1RF-no2	OK	1.40386	7.06709	2.33172	2.90102	5e-05	0.000229654	yes
XLOC_000090	XLOC_000090	Y95B8A.6	I:882917-895099	P1-OP50-no2	P1-OG1RF-no2	OK	6.00818	12.5756	1.06563	1.72273	0.00065	0.00212476	yes
XLOC_000091	XLOC_000091	gpa-16	I:897285-906004	P1-OP50-no2	P1-OG1RF-no2	OK	62.6576	49.7259	-0.333493	-1.2541	0.01165	0.0241809	yes
XLOC_000093	XLOC_000093	Y95B8A.4	I:907464-911189	P1-OP50-no2	P1-OG1RF-no2	OK	0.746587	1.74117	1.22168	1.55941	0.0027	0.00704338	yes
XLOC_000095	XLOC_000095	Y95B8A.2	I:938482-941776	P1-OP50-no2	P1-OG1RF-no2	OK	1.44536	5.20941	1.84969	2.83019	5e-05	0.000229654	yes
XLOC_000096	XLOC_000096	nas-30	I:942256-947711	P1-OP50-no2	P1-OG1RF-no2	OK	0.50432	1.48523	1.55828	2.32445	0.0001	0.000427019	yes
XLOC_000100	XLOC_000100	C54G6.3	I:996044-1005066	P1-OP50-no2	P1-OG1RF-no2	OK	0.34691	0.946613	1.44821	1.60495	0.0023	0.00615817	yes
XLOC_000102	XLOC_000102	C54G6.2	I:1006101-1010765	P1-OP50-no2	P1-OG1RF-no2	OK	0.113545	0.453428	1.99761	1.714	0.00395	0.00967824	yes
XLOC_000103	XLOC_000103	spp-17	I:1016404-1017180	P1-OP50-no2	P1-OG1RF-no2	OK	851.929	249.848	-1.76969	-6.56854	5e-05	0.000229654	yes
XLOC_000104	XLOC_000104	spp-23	I:1018834-1019219	P1-OP50-no2	P1-OG1RF-no2	OK	62.3612	135.216	1.11655	3.35443	5e-05	0.000229654	yes
XLOC_000105	XLOC_000105	Y34D9A.3	I:1034471-1040868	P1-OP50-no2	P1-OG1RF-no2	OK	27.8566	19.9653	-0.480521	-1.77369	0.0002	0.000777835	yes
XLOC_000106	XLOC_000106	Y34D9A.7	I:1041483-1048246	P1-OP50-no2	P1-OG1RF-no2	OK	43.7817	29.6354	-0.563008	-1.98656	0.00015	0.000609388	yes
XLOC_000107	XLOC_000107	glrx-10	I:1049593-1050726	P1-OP50-no2	P1-OG1RF-no2	OK	126.378	94.5185	-0.419081	-1.35911	0.00725	0.0162022	yes
XLOC_000109	XLOC_000109	gsa-1	I:1068590-1075010	P1-OP50-no2	P1-OG1RF-no2	OK	10.1703	18.2444	0.843088	2.63605	5e-05	0.000229654	yes
XLOC_000114	XLOC_000114	ceh-45	I:1128323-1131737	P1-OP50-no2	P1-OG1RF-no2	OK	1.27629	2.47726	0.956792	1.32075	0.0114	0.0237664	yes
XLOC_000116	XLOC_000116	rpl-17	I:1156576-1157462	P1-OP50-no2	P1-OG1RF-no2	OK	3431.29	2622.42	-0.387854	-1.28934	0.01015	0.0215374	yes
XLOC_000118	XLOC_000118	smg-2	I:1176472-1189651	P1-OP50-no2	P1-OG1RF-no2	OK	45.5008	30.4573	-0.579105	-2.32261	5e-05	0.000229654	yes
XLOC_000119	XLOC_000119	Y48G8AL.5	I:1193157-1211005	P1-OP50-no2	P1-OG1RF-no2	OK	64.1609	48.495	-0.40386	-1.62411	0.0011	0.00331622	yes
XLOC_000123	XLOC_000123	Y48G8AR.2	I:1282100-1285435	P1-OP50-no2	P1-OG1RF-no2	OK	0.843124	2.05602	1.28604	1.81657	0.00075	0.00239978	yes
XLOC_000125	XLOC_000125	dapk-1	I:1305574-1328228	P1-OP50-no2	P1-OG1RF-no2	OK	6.8713	11.2836	0.715571	2.42257	5e-05	0.000229654	yes
XLOC_000128	XLOC_000128	K12C11.6	I:1337019-1338120	P1-OP50-no2	P1-OG1RF-no2	OK	6.88737	14.4923	1.07327	1.77549	0.00115	0.00344431	yes
XLOC_000129	XLOC_000129	K12C11.7	I:1338784-1339769	P1-OP50-no2	P1-OG1RF-no2	OK	2.63383	5.86388	1.15469	1.71227	0.00115	0.00344431	yes
XLOC_000130	XLOC_000130	smo-1	I:1340677-1344692	P1-OP50-no2	P1-OG1RF-no2	OK	804.332	509.968	-0.657383	-2.09178	5e-05	0.000229654	yes
XLOC_000131	XLOC_000131	Y92H12BL.1	I:1348502-1359595	P1-OP50-no2	P1-OG1RF-no2	OK	38.5489	25.0452	-0.622158	-2.24819	5e-05	0.000229654	yes
XLOC_000133	XLOC_000133	Y92H12BR.7	I:1394568-1402942	P1-OP50-no2	P1-OG1RF-no2	OK	26.221	19.9628	-0.393414	-1.35018	0.0062	0.0142148	yes
XLOC_000134	XLOC_000134	set-29	I:1405943-1413071	P1-OP50-no2	P1-OG1RF-no2	OK	20.2051	13.8685	-0.542907	-1.60777	0.0015	0.00429119	yes
XLOC_000135	XLOC_000135	Y92H12BR.3	I:1416590-1425013	P1-OP50-no2	P1-OG1RF-no2	OK	95.504	69.5513	-0.457484	-1.63198	0.0012	0.00356232	yes
XLOC_000136	XLOC_000136	mrpl-15	I:1436278-1441314	P1-OP50-no2	P1-OG1RF-no2	OK	59.0401	41.5455	-0.507003	-1.80086	0.0001	0.000427019	yes
XLOC_000138	XLOC_000138	spe-15	I:1446665-1465340	P1-OP50-no2	P1-OG1RF-no2	OK	4.29962	6.1683	0.520663	1.53556	0.00225	0.00604892	yes
XLOC_000140	XLOC_000140	F47G6.3	I:1465596-1469586	P1-OP50-no2	P1-OG1RF-no2	OK	0.126037	0.57737	2.19564	1.86578	0.00425	0.0103213	yes
XLOC_000142	XLOC_000142	dyb-1	I:1483082-1491280	P1-OP50-no2	P1-OG1RF-no2	OK	3.99916	5.7044	0.512377	1.37318	0.00615	0.014128	yes
XLOC_000143	XLOC_000143	Y92H12A.4	I:1514761-1540911	P1-OP50-no2	P1-OG1RF-no2	OK	19.5543	14.2665	-0.45486	-1.69825	0.00105	0.00318837	yes
XLOC_000144	XLOC_000144	Y92H12A.2	I:1543524-1556195	P1-OP50-no2	P1-OG1RF-no2	OK	8.82431	11.8747	0.428337	1.27984	0.01155	0.0240129	yes
XLOC_000145	XLOC_000145	src-1	I:1566930-1580196	P1-OP50-no2	P1-OG1RF-no2	OK	60.3388	41.1615	-0.551792	-2.08096	5e-05	0.000229654	yes
XLOC_000151	XLOC_000151	Y73E7A.8	I:1634739-1651380	P1-OP50-no2	P1-OG1RF-no2	OK	0.697761	2.88329	2.04691	1.73524	0.00405	0.00989121	yes
XLOC_000154	XLOC_000154	Y71G12B.17	I:1667500-1669774	P1-OP50-no2	P1-OG1RF-no2	OK	1.39459	2.53696	0.863258	1.30055	0.01165	0.0241809	yes
XLOC_000159	XLOC_000159	ubc-3	I:1698093-1701130	P1-OP50-no2	P1-OG1RF-no2	OK	85.2841	61.3682	-0.474785	-1.83779	0.00025	0.000946733	yes
XLOC_000160	XLOC_000160	lsm-6	I:1701357-1701799	P1-OP50-no2	P1-OG1RF-no2	OK	122.286	91.2463	-0.422426	-1.28327	0.0105	0.0221867	yes
XLOC_000161	XLOC_000161	Y71G12B.13	I:1702122-1707890	P1-OP50-no2	P1-OG1RF-no2	OK	42.95	26.6729	-0.687286	-2.46505	5e-05	0.000229654	yes
XLOC_000166	XLOC_000166	lin-65	I:1755328-1766467	P1-OP50-no2	P1-OG1RF-no2	OK	41.6462	26.5019	-0.652089	-2.40289	5e-05	0.000229654	yes
XLOC_000167	XLOC_000167	ddx-27	I:1767886-1790203	P1-OP50-no2	P1-OG1RF-no2	OK	39.8011	27.6011	-0.528082	-1.94065	0.00015	0.000609388	yes
XLOC_000170	XLOC_000170	Y71G12B.6	I:1793253-1796425	P1-OP50-no2	P1-OG1RF-no2	OK	14.3411	22.9631	0.679158	1.15671	0.0211	0.0399521	yes
XLOC_000172	XLOC_000172	pghm-1	I:1808090-1811782	P1-OP50-no2	P1-OG1RF-no2	OK	20.3976	45.1611	1.14668	3.74145	5e-05	0.000229654	yes
XLOC_000173	XLOC_000173	Y71G12B.3	I:1812954-1813584	P1-OP50-no2	P1-OG1RF-no2	OK	0.286462	1.54793	2.43392	1.88792	0.0067	0.0151771	yes
XLOC_000174	XLOC_000174	Y71G12B.2	I:1816149-1818509	P1-OP50-no2	P1-OG1RF-no2	OK	0.153371	0.749821	2.28952	2.03054	0.0026	0.00682489	yes
XLOC_000176	XLOC_000176	chaf-2	I:1823446-1825967	P1-OP50-no2	P1-OG1RF-no2	OK	90.5411	63.3363	-0.515542	-2.05485	5e-05	0.000229654	yes
XLOC_000178	XLOC_000178	C53H9.2	I:1832896-1834764	P1-OP50-no2	P1-OG1RF-no2	OK	144.242	96.8827	-0.574183	-2.33653	5e-05	0.000229654	yes
XLOC_000180	XLOC_000180	egl-30	I:1835678-1841921	P1-OP50-no2	P1-OG1RF-no2	OK	64.1191	79.6527	0.312968	1.27288	0.0108	0.0227127	yes
XLOC_000181	XLOC_000181	emr-1	I:1842444-1843227	P1-OP50-no2	P1-OG1RF-no2	OK	176.33	126.592	-0.478096	-1.80117	0.0001	0.000427019	yes
XLOC_000182	XLOC_000182	nlp-12	I:1843352-1843969	P1-OP50-no2	P1-OG1RF-no2	OK	12.0382	20.9763	0.801143	1.62964	0.00195	0.00536543	yes
XLOC_000183	XLOC_000183	tag-96	I:1845220-1850516	P1-OP50-no2	P1-OG1RF-no2	OK	6.55551	3.67129	-0.836421	-1.80555	0.00045	0.00154863	yes
XLOC_000187	XLOC_000187	Y51F10.4	I:1932351-1945222	P1-OP50-no2	P1-OG1RF-no2	OK	28.8487	21.438	-0.428338	-1.47038	0.00325	0.00823388	yes
XLOC_000188	XLOC_000188	Y51F10.11	I:1958706-1964972	P1-OP50-no2	P1-OG1RF-no2	OK	29.3567	20.5174	-0.516839	-1.49357	0.0031	0.00791617	yes
XLOC_000191	XLOC_000191	Y51F10.2	I:1978003-1983436	P1-OP50-no2	P1-OG1RF-no2	OK	305.675	177.626	-0.783155	-3.13754	5e-05	0.000229654	yes
XLOC_000193	XLOC_000193	crtc-1	I:2026315-2033948	P1-OP50-no2	P1-OG1RF-no2	OK	5.96195	15.4833	1.37686	4.00938	5e-05	0.000229654	yes
XLOC_000195	XLOC_000195	moag-4,rpb-10	I:2064292-2065481	P1-OP50-no2	P1-OG1RF-no2	OK	340.88	248.334	-0.456983	-1.72399	0.0007	0.00225987	yes
XLOC_000198	XLOC_000198	phb-1	I:2071351-2072547	P1-OP50-no2	P1-OG1RF-no2	OK	271.063	173.467	-0.643964	-2.63643	5e-05	0.000229654	yes
XLOC_000199	XLOC_000199	Y37E3.10	I:2072679-2076906	P1-OP50-no2	P1-OG1RF-no2	OK	258.534	162.048	-0.673932	-1.74792	0.0004	0.00140274	yes
XLOC_000200	XLOC_000200	Y37E3.11	I:2078958-2093822	P1-OP50-no2	P1-OG1RF-no2	OK	55.5932	42.9236	-0.373138	-1.33141	0.0063	0.0144157	yes
XLOC_000202	XLOC_000202	npp-13	I:2097345-2123442	P1-OP50-no2	P1-OG1RF-no2	OK	59.2328	40.7858	-0.53833	-2.01493	5e-05	0.000229654	yes
XLOC_000212	XLOC_000212	Y39G10AL.1	I:2279833-2280867	P1-OP50-no2	P1-OG1RF-no2	OK	11.2645	6.23713	-0.852833	-1.54438	0.00355	0.00885743	yes
XLOC_000213	XLOC_000213	Y39G10AR.11	I:2293131-2304393	P1-OP50-no2	P1-OG1RF-no2	OK	17.3606	43.6437	1.32996	1.83972	0.0027	0.00704338	yes
XLOC_000215	XLOC_000215	Y39G10AR.9	I:2306984-2308971	P1-OP50-no2	P1-OG1RF-no2	OK	72.8265	55.7244	-0.386154	-1.51749	0.0022	0.00593032	yes
XLOC_000216	XLOC_000216	nsun-4	I:2308975-2312130	P1-OP50-no2	P1-OG1RF-no2	OK	28.52	18.6272	-0.614561	-2.02482	5e-05	0.000229654	yes
XLOC_000217	XLOC_000217	tbca-1	I:2312495-2313008	P1-OP50-no2	P1-OG1RF-no2	OK	126.811	95.9059	-0.402984	-1.36602	0.00615	0.014128	yes
XLOC_000218	XLOC_000218	Y39G10AR.8	I:2313270-2316013	P1-OP50-no2	P1-OG1RF-no2	OK	196.584	120.195	-0.709773	-2.89592	5e-05	0.000229654	yes
XLOC_000225	XLOC_000225	nekl-1	I:2357882-2372964	P1-OP50-no2	P1-OG1RF-no2	OK	0.596953	1.0529	0.818679	1.32637	0.0079	0.0174129	yes
XLOC_000228	XLOC_000228	zwl-1	I:2402231-2409987	P1-OP50-no2	P1-OG1RF-no2	OK	67.9909	49.1403	-0.468436	-1.89171	5e-05	0.000229654	yes
XLOC_000231	XLOC_000231	ubxn-1	I:2434003-2435709	P1-OP50-no2	P1-OG1RF-no2	OK	198.379	111.76	-0.827852	-3.31751	5e-05	0.000229654	yes
XLOC_000237	XLOC_000237	Y23H5B.6	I:2489975-2497383	P1-OP50-no2	P1-OG1RF-no2	OK	60.7569	38.7676	-0.648196	-2.4413	5e-05	0.000229654	yes
XLOC_000238	XLOC_000238	Y23H5B.5	I:2498133-2506233	P1-OP50-no2	P1-OG1RF-no2	OK	38.6291	21.7249	-0.830337	-3.1082	5e-05	0.000229654	yes
XLOC_000241	XLOC_000241	dmsr-2	I:2533267-2542092	P1-OP50-no2	P1-OG1RF-no2	OK	1.4264	2.68949	0.914957	1.54792	0.0024	0.0063886	yes
XLOC_000251	XLOC_000251	K07A3.3	I:2599978-2602649	P1-OP50-no2	P1-OG1RF-no2	OK	0.172292	1.25647	2.86644	3.03672	5e-05	0.000229654	yes
XLOC_000252	XLOC_000252	ctn-1	I:2606753-2617361	P1-OP50-no2	P1-OG1RF-no2	OK	8.72364	13.3668	0.615656	1.89296	0.00025	0.000946733	yes
XLOC_000255	XLOC_000255	Y23H5A.3	I:2620653-2621858	P1-OP50-no2	P1-OG1RF-no2	OK	129.825	84.2221	-0.624298	-2.46836	5e-05	0.000229654	yes
XLOC_000261	XLOC_000261	mage-1	I:2642721-2643771	P1-OP50-no2	P1-OG1RF-no2	OK	63.9342	48.4843	-0.399071	-1.38705	0.0058	0.0134383	yes
XLOC_000265	XLOC_000265	F32B5.6	I:2668159-2672429	P1-OP50-no2	P1-OG1RF-no2	OK	16.6959	23.7577	0.508904	1.66579	0.0013	0.00380246	yes
XLOC_000270	XLOC_000270	F32B5.4	I:2692076-2692469	P1-OP50-no2	P1-OG1RF-no2	OK	3.54253	8.20585	1.21187	1.55684	0.00325	0.00823388	yes
XLOC_000272	XLOC_000272	F32B5.2	I:2697439-2699955	P1-OP50-no2	P1-OG1RF-no2	OK	0.302615	1.44543	2.25594	2.39986	0.00015	0.000609388	yes
XLOC_000273	XLOC_000273	F32B5.1	I:2700419-2702082	P1-OP50-no2	P1-OG1RF-no2	OK	0.409646	1.02561	1.32404	1.47431	0.0047	0.0112605	yes
XLOC_000275	XLOC_000275	lin-17	I:2706882-2717533	P1-OP50-no2	P1-OG1RF-no2	OK	4.46492	8.05988	0.852124	2.1536	5e-05	0.000229654	yes
XLOC_000276	XLOC_000276	snr-7	I:2722518-2727545	P1-OP50-no2	P1-OG1RF-no2	OK	170.101	115.14	-0.563003	-1.44208	0.00545	0.0127504	yes
XLOC_000277	XLOC_000277	yop-1	I:2730003-2731454	P1-OP50-no2	P1-OG1RF-no2	OK	526.757	265.899	-0.986261	-3.99436	5e-05	0.000229654	yes
XLOC_000286	XLOC_000286	W03D8.10	I:2786331-2787514	P1-OP50-no2	P1-OG1RF-no2	OK	0.157845	0.778616	2.3024	1.90503	0.00355	0.00885743	yes
XLOC_000287	XLOC_000287	W03D8.8	I:2791688-2794895	P1-OP50-no2	P1-OG1RF-no2	OK	4.30654	1.37852	-1.64341	-2.75556	5e-05	0.000229654	yes
XLOC_000290	XLOC_000290	itx-1	I:2802821-2815786	P1-OP50-no2	P1-OG1RF-no2	OK	6.91225	11.0639	0.678636	2.3778	5e-05	0.000229654	yes
XLOC_000291	XLOC_000291	W03D8.5	I:2816460-2817646	P1-OP50-no2	P1-OG1RF-no2	OK	0.174721	0.768431	2.13687	1.66658	0.01055	0.0222737	yes
XLOC_000301	XLOC_000301	Y71F9AL.10	I:2866428-2870105	P1-OP50-no2	P1-OG1RF-no2	OK	28.0932	22.1904	-0.340282	-1.15741	0.02015	0.038413	yes
XLOC_000302	XLOC_000302	Y71F9AL.9	I:2876931-2878517	P1-OP50-no2	P1-OG1RF-no2	OK	297.247	193.485	-0.619438	-2.50484	5e-05	0.000229654	yes
XLOC_000303	XLOC_000303	Y71F9AL.8	I:2878577-2883454	P1-OP50-no2	P1-OG1RF-no2	OK	19.9217	27.4455	0.462229	1.13829	0.0225	0.0422119	yes
XLOC_000310	XLOC_000310	Y71F9AL.1	I:2924931-2928138	P1-OP50-no2	P1-OG1RF-no2	OK	24.2812	15.8772	-0.612888	-2.03596	0.00015	0.000609388	yes
XLOC_000311	XLOC_000311	trap-1	I:2928394-2929679	P1-OP50-no2	P1-OG1RF-no2	OK	465.201	236.285	-0.977327	-3.93269	5e-05	0.000229654	yes
XLOC_000313	XLOC_000313	cogc-3	I:2931460-2947152	P1-OP50-no2	P1-OG1RF-no2	OK	31.2982	25.1477	-0.315657	-1.2113	0.0163	0.0321012	yes
XLOC_000317	XLOC_000317	dnj-28	I:2996405-3002849	P1-OP50-no2	P1-OG1RF-no2	OK	31.4202	20.0954	-0.644829	-1.53646	0.0021	0.00570652	yes
XLOC_000320	XLOC_000320	col-48	I:3003526-3013448	P1-OP50-no2	P1-OG1RF-no2	OK	9.55581	29.2979	1.61635	1.93735	0.0018	0.00501012	yes
XLOC_000323	XLOC_000323	Y54E10BR.3	I:3021648-3031092	P1-OP50-no2	P1-OG1RF-no2	OK	69.5308	49.0047	-0.504731	-1.38505	0.0058	0.0134383	yes
XLOC_000324	XLOC_000324	Y54E10BR.2	I:3032966-3034761	P1-OP50-no2	P1-OG1RF-no2	OK	83.1411	64.7537	-0.360599	-1.25092	0.0139	0.0279943	yes
XLOC_000325	XLOC_000325	Y54E10BR.1	I:3059250-3070140	P1-OP50-no2	P1-OG1RF-no2	OK	13.4581	10.0143	-0.426412	-1.15011	0.01865	0.0359568	yes
XLOC_000331	XLOC_000331	col-49	I:3137187-3138446	P1-OP50-no2	P1-OG1RF-no2	OK	6.60829	10.5042	0.66862	1.40724	0.0057	0.013239	yes
XLOC_000332	XLOC_000332	K09H9.2	I:3147995-3150346	P1-OP50-no2	P1-OG1RF-no2	OK	48.0042	32.2657	-0.573159	-2.08614	5e-05	0.000229654	yes
XLOC_000334	XLOC_000334	mrpl-17	I:3162812-3163649	P1-OP50-no2	P1-OG1RF-no2	OK	61.5338	46.7047	-0.39781	-1.32067	0.0089	0.0192551	yes
XLOC_000335	XLOC_000335	Y54E10A.6	I:3163687-3168022	P1-OP50-no2	P1-OG1RF-no2	OK	43.9495	28.5609	-0.621805	-2.38616	5e-05	0.000229654	yes
XLOC_000336	XLOC_000336	dnc-6	I:3168105-3171230	P1-OP50-no2	P1-OG1RF-no2	OK	60.447	41.8482	-0.530506	-1.75573	0.00055	0.00184288	yes
XLOC_000338	XLOC_000338	fog-1	I:3211045-3222950	P1-OP50-no2	P1-OG1RF-no2	OK	20.5112	8.99054	-1.18994	-2.83494	5e-05	0.000229654	yes
XLOC_000339	XLOC_000339	txl-1	I:3229428-3255565	P1-OP50-no2	P1-OG1RF-no2	OK	91.1223	47.5247	-0.939127	-2.06129	5e-05	0.000229654	yes
XLOC_000340	XLOC_000340	cogc-1	I:3229428-3255565	P1-OP50-no2	P1-OG1RF-no2	OK	36.6083	25.5939	-0.516373	-1.26804	0.01235	0.0253899	yes
XLOC_000349	XLOC_000349	nol-5	I:3267093-3269148	P1-OP50-no2	P1-OG1RF-no2	OK	249.314	143.966	-0.792234	-3.20509	5e-05	0.000229654	yes
XLOC_000361	XLOC_000361	cdk-2	I:3408032-3415070	P1-OP50-no2	P1-OG1RF-no2	OK	37.4452	26.7313	-0.486251	-1.60437	0.00145	0.00417659	yes
XLOC_000365	XLOC_000365	tag-63	I:3439107-3449177	P1-OP50-no2	P1-OG1RF-no2	OK	51.357	34.6475	-0.567808	-2.20019	5e-05	0.000229654	yes
XLOC_000366	XLOC_000366	msh-6	I:3449326-3462171	P1-OP50-no2	P1-OG1RF-no2	OK	73.8003	46.5248	-0.665629	-2.72477	5e-05	0.000229654	yes
XLOC_000367	XLOC_000367	spg-7	I:3462271-3477971	P1-OP50-no2	P1-OG1RF-no2	OK	58.9565	43.6966	-0.432131	-1.46928	0.0037	0.00916366	yes
XLOC_000369	XLOC_000369	crn-1	I:3481986-3484500	P1-OP50-no2	P1-OG1RF-no2	OK	114.435	69.7195	-0.714897	-2.8568	5e-05	0.000229654	yes
XLOC_000374	XLOC_000374	rde-10	I:3547090-3559807	P1-OP50-no2	P1-OG1RF-no2	OK	32.9849	21.6682	-0.606228	-2.01922	5e-05	0.000229654	yes
XLOC_000377	XLOC_000377	Y47G6A.33	I:3564063-3600677	P1-OP50-no2	P1-OG1RF-no2	OK	105.388	27.6335	-1.93122	-1.92861	0.00015	0.000609388	yes
XLOC_000380	XLOC_000380	inx-22	I:3608394-3611844	P1-OP50-no2	P1-OG1RF-no2	OK	74.4589	53.7773	-0.469447	-1.86411	0.0002	0.000777835	yes
XLOC_000382	XLOC_000382	Y47G6A.32	I:3620581-3625087	P1-OP50-no2	P1-OG1RF-no2	OK	0.359357	1.05039	1.54743	1.52817	0.0088	0.0190524	yes
XLOC_000383	XLOC_000383	cah-6	I:3629470-3630744	P1-OP50-no2	P1-OG1RF-no2	OK	2.19811	5.59254	1.34724	2.30342	5e-05	0.000229654	yes
XLOC_000387	XLOC_000387	D1037.1	I:3684801-3694014	P1-OP50-no2	P1-OG1RF-no2	OK	32.6967	23.5413	-0.473953	-1.78498	0.00035	0.00125802	yes
XLOC_000392	XLOC_000392	glh-4	I:3726010-3731224	P1-OP50-no2	P1-OG1RF-no2	OK	44.3669	33.4964	-0.40548	-1.64971	0.00085	0.00266506	yes
XLOC_000393	XLOC_000393	T12F5.2	I:3731351-3732922	P1-OP50-no2	P1-OG1RF-no2	OK	32.3179	19.8244	-0.70506	-2.21286	5e-05	0.000229654	yes
XLOC_000394	XLOC_000394	sld-2	I:3741456-3742723	P1-OP50-no2	P1-OG1RF-no2	OK	51.7181	37.7081	-0.455796	-1.53134	0.0018	0.00501012	yes
XLOC_000397	XLOC_000397	asic-1	I:3769680-3774575	P1-OP50-no2	P1-OG1RF-no2	OK	0.239305	0.701278	1.55114	1.99573	0.0001	0.000427019	yes
XLOC_000398	XLOC_000398	C32E8.6	I:3774705-3777468	P1-OP50-no2	P1-OG1RF-no2	OK	0.188021	0.641203	1.76989	1.79675	0.0014	0.00405186	yes
XLOC_000399	XLOC_000399	C32E8.5	I:3782117-3783296	P1-OP50-no2	P1-OG1RF-no2	OK	98.4983	53.1564	-0.889854	-3.35397	5e-05	0.000229654	yes
XLOC_000400	XLOC_000400	C32E8.4	I:3783834-3784435	P1-OP50-no2	P1-OG1RF-no2	OK	1.20169	3.11211	1.37282	1.55404	0.0053	0.012436	yes
XLOC_000402	XLOC_000402	rpl-13	I:3788035-3788911	P1-OP50-no2	P1-OG1RF-no2	OK	3515.5	2621.56	-0.423302	-1.31915	0.0078	0.0172327	yes
XLOC_000404	XLOC_000404	npp-11	I:3817995-3821503	P1-OP50-no2	P1-OG1RF-no2	OK	74.3439	44.6987	-0.73398	-2.96954	5e-05	0.000229654	yes
XLOC_000406	XLOC_000406	F53F10.3	I:3827207-3828143	P1-OP50-no2	P1-OG1RF-no2	OK	185.929	119.804	-0.634077	-2.35464	5e-05	0.000229654	yes
XLOC_000409	XLOC_000409	T03F1.11	I:3853834-3859294	P1-OP50-no2	P1-OG1RF-no2	OK	27.0584	57.5017	1.08753	1.62769	0.00335	0.00843495	yes
XLOC_000410	XLOC_000410	pgk-1	I:3867540-3869133	P1-OP50-no2	P1-OG1RF-no2	OK	165.236	135.11	-0.290393	-1.18258	0.018	0.0348949	yes
XLOC_000412	XLOC_000412	uba-5	I:3874036-3875996	P1-OP50-no2	P1-OG1RF-no2	OK	63.4574	42.4327	-0.580611	-2.25021	5e-05	0.000229654	yes
XLOC_000413	XLOC_000413	C50F2.3	I:3877062-3880755	P1-OP50-no2	P1-OG1RF-no2	OK	51.4151	36.9939	-0.474905	-1.90894	0.0001	0.000427019	yes
XLOC_000414	XLOC_000414	C50F2.2	I:3881827-3891518	P1-OP50-no2	P1-OG1RF-no2	OK	44.6536	24.0601	-0.892137	-3.39608	5e-05	0.000229654	yes
XLOC_000416	XLOC_000416	pbs-4	I:3908746-3910544	P1-OP50-no2	P1-OG1RF-no2	OK	160.148	94.9385	-0.754337	-2.91047	5e-05	0.000229654	yes
XLOC_000420	XLOC_000420	F47B3.4	I:3960973-3962199	P1-OP50-no2	P1-OG1RF-no2	OK	0.184999	0.69947	1.91874	1.57554	0.0129	0.0263416	yes
XLOC_000424	XLOC_000424	aars-2	I:3983170-3986915	P1-OP50-no2	P1-OG1RF-no2	OK	105.214	71.771	-0.55185	-2.23318	5e-05	0.000229654	yes
XLOC_000433	XLOC_000433	cyb-2.2	I:4114733-4116369	P1-OP50-no2	P1-OG1RF-no2	OK	207.73	111.378	-0.899247	-3.66025	5e-05	0.000229654	yes
XLOC_000434	XLOC_000434	H31G24.3	I:4116850-4118162	P1-OP50-no2	P1-OG1RF-no2	OK	19.2855	14.3137	-0.430121	-1.23254	0.01345	0.0272477	yes
XLOC_000437	XLOC_000437	lin-44	I:4126055-4129307	P1-OP50-no2	P1-OG1RF-no2	OK	0.796151	1.64952	1.05093	1.49604	0.0041	0.00999074	yes
XLOC_000438	XLOC_000438	E01A2.2	I:4132499-4137074	P1-OP50-no2	P1-OG1RF-no2	OK	126.366	81.8357	-0.626808	-2.49698	5e-05	0.000229654	yes
XLOC_000439	XLOC_000439	E01A2.1	I:4139513-4144583	P1-OP50-no2	P1-OG1RF-no2	OK	42.8135	26.2722	-0.704529	-2.4755	5e-05	0.000229654	yes
XLOC_000440	XLOC_000440	R12E2.14	I:4149980-4150634	P1-OP50-no2	P1-OG1RF-no2	OK	12.2515	36.3877	1.5705	2.68328	5e-05	0.000229654	yes
XLOC_000441	XLOC_000441	inx-16	I:4162034-4165015	P1-OP50-no2	P1-OG1RF-no2	OK	12.9726	18.4011	0.504333	1.53023	0.0019	0.00525462	yes
XLOC_000442	XLOC_000442	inx-17	I:4165134-4167059	P1-OP50-no2	P1-OG1RF-no2	OK	8.46147	12.2274	0.531135	1.36655	0.005	0.0118442	yes
XLOC_000444	XLOC_000444	rpn-8	I:4175318-4177272	P1-OP50-no2	P1-OG1RF-no2	OK	149.429	109.724	-0.44558	-1.81139	0.0002	0.000777835	yes
XLOC_000446	XLOC_000446	suco-1	I:4178811-4182158	P1-OP50-no2	P1-OG1RF-no2	OK	86.597	66.7423	-0.375717	-1.53392	0.00165	0.00465602	yes
XLOC_000448	XLOC_000448	ppw-1	I:4185059-4189930	P1-OP50-no2	P1-OG1RF-no2	OK	56.5698	40.5451	-0.480507	-1.22148	0.01395	0.0280838	yes
XLOC_000453	XLOC_000453	swsn-2.2	I:4210978-4214261	P1-OP50-no2	P1-OG1RF-no2	OK	84.6045	65.8367	-0.361842	-1.42388	0.00375	0.00926323	yes
XLOC_000455	XLOC_000455	nab-1	I:4229576-4236039	P1-OP50-no2	P1-OG1RF-no2	OK	4.20735	12.5751	1.57959	4.16592	5e-05	0.000229654	yes
XLOC_000456	XLOC_000456	C43E11.5	I:4237033-4238738	P1-OP50-no2	P1-OG1RF-no2	OK	0.291564	1.14751	1.97663	2.17359	0.0004	0.00140274	yes
XLOC_000457	XLOC_000457	tufm-2	I:4247753-4249383	P1-OP50-no2	P1-OG1RF-no2	OK	55.4136	40.5864	-0.449243	-1.69742	0.0009	0.00279345	yes
XLOC_000459	XLOC_000459	C43E11.12	I:4253241-4254139	P1-OP50-no2	P1-OG1RF-no2	OK	72.8618	55.4909	-0.392909	-1.28579	0.0105	0.0221867	yes
XLOC_000460	XLOC_000460	met-1	I:4254379-4264683	P1-OP50-no2	P1-OG1RF-no2	OK	46.4721	29.7507	-0.64344	-2.62767	5e-05	0.000229654	yes
XLOC_000462	XLOC_000462	acin-1	I:4270645-4273332	P1-OP50-no2	P1-OG1RF-no2	OK	65.2598	43.2456	-0.593641	-2.37998	5e-05	0.000229654	yes
XLOC_000466	XLOC_000466	Y47D9A.1	I:4303929-4308244	P1-OP50-no2	P1-OG1RF-no2	OK	71.6777	57.9939	-0.305622	-1.20881	0.0144	0.0288783	yes
XLOC_000468	XLOC_000468	anc-1	I:4321094-4359105	P1-OP50-no2	P1-OG1RF-no2	OK	3.25531	5.13308	0.657028	2.62036	5e-05	0.000229654	yes
XLOC_000471	XLOC_000471	pdp-1	I:4368088-4372136	P1-OP50-no2	P1-OG1RF-no2	OK	86.6788	60.8658	-0.510048	-1.66723	0.00065	0.00212476	yes
XLOC_000472	XLOC_000472	cec-10	I:4373655-4381898	P1-OP50-no2	P1-OG1RF-no2	OK	62.3038	40.675	-0.615177	-1.92822	0.00015	0.000609388	yes
XLOC_000473	XLOC_000473	ZK973.1	I:4382564-4385225	P1-OP50-no2	P1-OG1RF-no2	OK	122.573	96.5728	-0.343954	-1.40538	0.00425	0.0103213	yes
XLOC_000474	XLOC_000474	T21E12.3,dhc-1	I:4386786-4404585	P1-OP50-no2	P1-OG1RF-no2	OK	54.2928	39.7383	-0.45023	-1.6869	0.00085	0.00266506	yes
XLOC_000475	XLOC_000475	tiam-1	I:4409688-4426176	P1-OP50-no2	P1-OG1RF-no2	OK	1.1957	2.28135	0.932035	1.83269	0.0004	0.00140274	yes
XLOC_000479	XLOC_000479	eif-3.H	I:4444718-4448461	P1-OP50-no2	P1-OG1RF-no2	OK	96.8327	65.112	-0.57257	-1.89668	0.00015	0.000609388	yes
XLOC_000484	XLOC_000484	Y119C1B.1	I:4554149-4555203	P1-OP50-no2	P1-OG1RF-no2	OK	0.351089	1.18568	1.7558	1.74007	0.0028	0.00727163	yes
XLOC_000487	XLOC_000487	D1007.13	I:4566494-4568389	P1-OP50-no2	P1-OG1RF-no2	OK	0.354639	1.12502	1.66553	1.62477	0.00485	0.0115558	yes
XLOC_000494	XLOC_000494	eaf-1	I:4603222-4604196	P1-OP50-no2	P1-OG1RF-no2	OK	105.454	68.0494	-0.631954	-2.38501	5e-05	0.000229654	yes
XLOC_000495	XLOC_000495	D1007.8	I:4604402-4605385	P1-OP50-no2	P1-OG1RF-no2	OK	30.1866	21.5362	-0.487147	-1.45194	0.00475	0.0113497	yes
XLOC_000497	XLOC_000497	C44E4.4	I:4634102-4635630	P1-OP50-no2	P1-OG1RF-no2	OK	240.212	149.852	-0.680772	-2.78016	5e-05	0.000229654	yes
XLOC_000500	XLOC_000500	B0041.8	I:4647317-4650770	P1-OP50-no2	P1-OG1RF-no2	OK	122.847	79.5605	-0.62674	-1.87075	0.00015	0.000609388	yes
XLOC_000504	XLOC_000504	unc-57	I:4675134-4679409	P1-OP50-no2	P1-OG1RF-no2	OK	79.577	59.3298	-0.423593	-1.68498	0.0005	0.00169944	yes
XLOC_000507	XLOC_000507	W09C3.4	I:4704621-4705870	P1-OP50-no2	P1-OG1RF-no2	OK	33.1931	21.6135	-0.618952	-1.94748	0.0001	0.000427019	yes
XLOC_000509	XLOC_000509	W09C3.2	I:4711427-4713446	P1-OP50-no2	P1-OG1RF-no2	OK	0.162708	0.485447	1.57703	1.43404	0.0092	0.0197994	yes
XLOC_000511	XLOC_000511	C10H11.7	I:4719788-4721098	P1-OP50-no2	P1-OG1RF-no2	OK	0.173963	0.798098	2.19778	1.74742	0.00785	0.017328	yes
XLOC_000513	XLOC_000513	ugt-27	I:4724064-4726779	P1-OP50-no2	P1-OG1RF-no2	OK	0.0571478	0.51993	3.18555	2.33886	0.0022	0.00593032	yes
XLOC_000521	XLOC_000521	rpa-2	I:4769693-4771361	P1-OP50-no2	P1-OG1RF-no2	OK	202.8	148.398	-0.450588	-1.83142	0.00015	0.000609388	yes
XLOC_000523	XLOC_000523	F54D7.6	I:4789232-4789592	P1-OP50-no2	P1-OG1RF-no2	OK	386.635	248.793	-0.636028	-2.23352	5e-05	0.000229654	yes
XLOC_000524	XLOC_000524	F54D7.7	I:4790289-4792501	P1-OP50-no2	P1-OG1RF-no2	OK	6989.09	5102.77	-0.453822	-1.6399	0.0011	0.00331622	yes
XLOC_000529	XLOC_000529	F57C9.4	I:4830134-4835871	P1-OP50-no2	P1-OG1RF-no2	OK	66.6833	40.703	-0.712191	-2.66174	5e-05	0.000229654	yes
XLOC_000532	XLOC_000532	F57C9.1	I:4848419-4867825	P1-OP50-no2	P1-OG1RF-no2	OK	29.8619	22.9278	-0.381209	-1.16078	0.0197	0.0376596	yes
XLOC_000534	XLOC_000534	F25F8.1	I:4884902-4895495	P1-OP50-no2	P1-OG1RF-no2	OK	1.67793	3.7955	1.1776	1.87782	0.0007	0.00225987	yes
XLOC_000537	XLOC_000537	icmt-1	I:4901973-4903173	P1-OP50-no2	P1-OG1RF-no2	OK	0.163395	14.0179	6.42276	6.19051	5e-05	0.000229654	yes
XLOC_000538	XLOC_000538	F21F3.2	I:4903436-4905138	P1-OP50-no2	P1-OG1RF-no2	OK	0.0830554	0.579251	2.80204	2.17114	0.0023	0.00615817	yes
XLOC_000541	XLOC_000541	F28B3.5	I:4926647-4928776	P1-OP50-no2	P1-OG1RF-no2	OK	34.5261	25.1739	-0.455757	-1.61822	0.00155	0.00441751	yes
XLOC_000545	XLOC_000545	W03G9.2	I:4962451-4964383	P1-OP50-no2	P1-OG1RF-no2	OK	35.9125	25.4922	-0.494431	-1.78733	0.00025	0.000946733	yes
XLOC_000550	XLOC_000550	dom-3	I:5003350-5006029	P1-OP50-no2	P1-OG1RF-no2	OK	30.9953	21.9242	-0.499524	-1.62019	0.0011	0.00331622	yes
XLOC_000551	XLOC_000551	sst-20	I:5006745-5007991	P1-OP50-no2	P1-OG1RF-no2	OK	0.53248	1.77474	1.73681	1.85757	0.00155	0.00441751	yes
XLOC_000558	XLOC_000558	C46H11.2	I:5050048-5052523	P1-OP50-no2	P1-OG1RF-no2	OK	3.58815	8.46646	1.23852	2.71338	5e-05	0.000229654	yes
XLOC_000562	XLOC_000562	kin-32	I:5086316-5093806	P1-OP50-no2	P1-OG1RF-no2	OK	3.59272	5.05256	0.491938	1.28586	0.0112	0.023414	yes
XLOC_000563	XLOC_000563	C30F8.3	I:5096600-5100494	P1-OP50-no2	P1-OG1RF-no2	OK	0.305533	0.840576	1.46005	1.50564	0.0057	0.013239	yes
XLOC_000566	XLOC_000566	use-1	I:5106220-5107625	P1-OP50-no2	P1-OG1RF-no2	OK	29.6338	19.2238	-0.624353	-1.83459	0.00045	0.00154863	yes
XLOC_000567	XLOC_000567	aap-1	I:5107842-5113752	P1-OP50-no2	P1-OG1RF-no2	OK	44.4568	33.159	-0.423004	-1.17243	0.01825	0.0352936	yes
XLOC_000569	XLOC_000569	prp-31	I:5127827-5129612	P1-OP50-no2	P1-OG1RF-no2	OK	109.373	72.7945	-0.587359	-2.37759	5e-05	0.000229654	yes
XLOC_000571	XLOC_000571	pfkb-1.1	I:5131287-5134105	P1-OP50-no2	P1-OG1RF-no2	OK	84.8896	58.4451	-0.538506	-2.17014	5e-05	0.000229654	yes
XLOC_000576	XLOC_000576	hcp-6	I:5165090-5175522	P1-OP50-no2	P1-OG1RF-no2	OK	39.2734	23.7351	-0.726528	-1.55949	0.0026	0.00682489	yes
XLOC_000577	XLOC_000577	npp-6,slx-1	I:5176465-5186239	P1-OP50-no2	P1-OG1RF-no2	OK	106.099	80.8353	-0.392354	-1.27157	0.01055	0.0222737	yes
XLOC_000578	XLOC_000578	bro-1	I:5186942-5188616	P1-OP50-no2	P1-OG1RF-no2	OK	0.255394	1.71978	2.75142	2.24348	0.004	0.00978489	yes
XLOC_000580	XLOC_000580	pde-5	I:5196077-5200102	P1-OP50-no2	P1-OG1RF-no2	OK	0.113465	0.448108	1.98161	1.99381	0.00095	0.00293001	yes
XLOC_000584	XLOC_000584	let-363	I:5245742-5263426	P1-OP50-no2	P1-OG1RF-no2	OK	29.4398	22.6755	-0.376637	-1.52246	0.0021	0.00570652	yes
XLOC_000585	XLOC_000585	B0261.1	I:5263693-5268384	P1-OP50-no2	P1-OG1RF-no2	OK	45.5336	32.1955	-0.500072	-1.98181	5e-05	0.000229654	yes
XLOC_000591	XLOC_000591	aman-3	I:5324510-5330212	P1-OP50-no2	P1-OG1RF-no2	OK	1.11246	3.22741	1.53663	3.22777	5e-05	0.000229654	yes
XLOC_000597	XLOC_000597	F55A12.5	I:5345927-5353767	P1-OP50-no2	P1-OG1RF-no2	OK	45.6037	28.847	-0.660728	-1.68643	0.0006	0.00198621	yes
XLOC_000601	XLOC_000601	wago-2	I:5368477-5372643	P1-OP50-no2	P1-OG1RF-no2	OK	52.9107	30.5258	-0.793528	-3.1496	5e-05	0.000229654	yes
XLOC_000603	XLOC_000603	C24A11.1	I:5401807-5402893	P1-OP50-no2	P1-OG1RF-no2	OK	0.922219	1.96267	1.08964	1.25039	0.0151	0.030051	yes
XLOC_000611	XLOC_000611	F27C1.1	I:5433906-5443026	P1-OP50-no2	P1-OG1RF-no2	OK	3.75089	10.3584	1.46549	1.95627	0.00365	0.00906209	yes
XLOC_000614	XLOC_000614	C09D4.3	I:5488339-5490626	P1-OP50-no2	P1-OG1RF-no2	OK	0.506136	1.67255	1.72445	2.30584	5e-05	0.000229654	yes
XLOC_000617	XLOC_000617	F59A3.2	I:5512047-5514557	P1-OP50-no2	P1-OG1RF-no2	OK	37.0508	21.1626	-0.807988	-2.99103	5e-05	0.000229654	yes
XLOC_000618	XLOC_000618	F59A3.12	I:5514657-5516025	P1-OP50-no2	P1-OG1RF-no2	OK	39.6658	26.3114	-0.59221	-1.9687	0.00015	0.000609388	yes
XLOC_000623	XLOC_000623	M01A10.1	I:5563829-5566265	P1-OP50-no2	P1-OG1RF-no2	OK	40.0982	24.9437	-0.68486	-2.53023	5e-05	0.000229654	yes
XLOC_000624	XLOC_000624	M01E11.3	I:5573206-5576747	P1-OP50-no2	P1-OG1RF-no2	OK	23.2284	16.4934	-0.494002	-1.8275	0.0004	0.00140274	yes
XLOC_000625	XLOC_000625	M01E11.2	I:5579665-5581879	P1-OP50-no2	P1-OG1RF-no2	OK	56.0489	38.1842	-0.553709	-2.13694	5e-05	0.000229654	yes
XLOC_000627	XLOC_000627	cey-2	I:5619568-5620668	P1-OP50-no2	P1-OG1RF-no2	OK	2385.07	1090.69	-1.12879	-3.71049	5e-05	0.000229654	yes
XLOC_000632	XLOC_000632	ptr-10	I:5662142-5668837	P1-OP50-no2	P1-OG1RF-no2	OK	0.115556	0.78611	2.76613	2.72322	0.0001	0.000427019	yes
XLOC_000633	XLOC_000633	T19B4.5	I:5674335-5676238	P1-OP50-no2	P1-OG1RF-no2	OK	86.1292	60.3107	-0.514087	-2.005	0.0001	0.000427019	yes
XLOC_000636	XLOC_000636	npp-7	I:5691837-5697450	P1-OP50-no2	P1-OG1RF-no2	OK	117.048	81.3307	-0.525224	-2.04118	5e-05	0.000229654	yes
XLOC_000639	XLOC_000639	lim-7	I:5716675-5725356	P1-OP50-no2	P1-OG1RF-no2	OK	3.19328	5.99261	0.908148	1.87833	5e-05	0.000229654	yes
XLOC_000644	XLOC_000644	rad-8	I:5744183-5745617	P1-OP50-no2	P1-OG1RF-no2	OK	48.2909	33.7242	-0.517967	-1.8368	0.0004	0.00140274	yes
XLOC_000645	XLOC_000645	che-14	I:5746724-5754278	P1-OP50-no2	P1-OG1RF-no2	OK	0.304649	0.69917	1.19849	1.68336	0.00195	0.00536543	yes
XLOC_000648	XLOC_000648	hil-5	I:5774584-5775610	P1-OP50-no2	P1-OG1RF-no2	OK	726.104	476.425	-0.607926	-2.38129	5e-05	0.000229654	yes
XLOC_000649	XLOC_000649	rnt-1	I:5776153-5788609	P1-OP50-no2	P1-OG1RF-no2	OK	0.407204	0.880876	1.11319	1.38189	0.0076	0.0168499	yes
XLOC_000651	XLOC_000651	lin-35	I:5807708-5818125	P1-OP50-no2	P1-OG1RF-no2	OK	43.7486	29.2384	-0.581374	-1.33088	0.00725	0.0162022	yes
XLOC_000655	XLOC_000655	col-54	I:5842713-5844057	P1-OP50-no2	P1-OG1RF-no2	OK	0.63133	2.00694	1.66853	2.09668	0.0002	0.000777835	yes
XLOC_000662	XLOC_000662	cdc-7	I:5872173-5874342	P1-OP50-no2	P1-OG1RF-no2	OK	43.3807	31.7118	-0.452032	-1.64348	0.0012	0.00356232	yes
XLOC_000666	XLOC_000666	C34G6.3	I:5896639-5897405	P1-OP50-no2	P1-OG1RF-no2	OK	0.409153	1.54113	1.91328	1.5756	0.0064	0.0146157	yes
XLOC_000668	XLOC_000668	hpo-27	I:5906661-5918229	P1-OP50-no2	P1-OG1RF-no2	OK	34.6565	21.8899	-0.662863	-2.68877	5e-05	0.000229654	yes
XLOC_000671	XLOC_000671	air-2	I:5937476-5938885	P1-OP50-no2	P1-OG1RF-no2	OK	78.2157	55.0414	-0.506941	-1.91971	5e-05	0.000229654	yes
XLOC_000677	XLOC_000677	C06A5.3	I:5986491-5990581	P1-OP50-no2	P1-OG1RF-no2	OK	48.1415	35.736	-0.429903	-1.70207	0.0009	0.00279345	yes
XLOC_000680	XLOC_000680	inst-1	I:6012057-6021983	P1-OP50-no2	P1-OG1RF-no2	OK	27.6571	19.7152	-0.48834	-1.96372	5e-05	0.000229654	yes
XLOC_000682	XLOC_000682	csn-2	I:6022659-6026981	P1-OP50-no2	P1-OG1RF-no2	OK	60.3669	47.06	-0.359257	-1.38184	0.006	0.0138338	yes
XLOC_000683	XLOC_000683	B0025.4	I:6027193-6028370	P1-OP50-no2	P1-OG1RF-no2	OK	56.1493	33.6529	-0.738537	-2.19113	5e-05	0.000229654	yes
XLOC_000686	XLOC_000686	let-391	I:6038405-6041265	P1-OP50-no2	P1-OG1RF-no2	OK	37.4388	24.436	-0.615522	-2.21834	5e-05	0.000229654	yes
XLOC_000687	XLOC_000687	C27A12.2	I:6041669-6046176	P1-OP50-no2	P1-OG1RF-no2	OK	43.8793	29.4428	-0.575628	-2.21058	5e-05	0.000229654	yes
XLOC_000690	XLOC_000690	mbd-2	I:6061659-6068032	P1-OP50-no2	P1-OG1RF-no2	OK	43.7007	27.8966	-0.647565	-1.43992	0.00395	0.00967824	yes
XLOC_000691	XLOC_000691	haf-9	I:6081781-6085962	P1-OP50-no2	P1-OG1RF-no2	OK	13.4649	18.2957	0.442296	1.53874	0.0021	0.00570652	yes
XLOC_000693	XLOC_000693	oaz-1	I:6093304-6094419	P1-OP50-no2	P1-OG1RF-no2	OK	447.231	735.072	0.716864	2.09778	5e-05	0.000229654	yes
XLOC_000694	XLOC_000694	spch-3	I:6098976-6099726	P1-OP50-no2	P1-OG1RF-no2	OK	3.42383	13.5291	1.98238	3.45035	5e-05	0.000229654	yes
XLOC_000695	XLOC_000695	ssp-16	I:6102031-6102465	P1-OP50-no2	P1-OG1RF-no2	OK	1.51087	8.3017	2.45803	3.0112	5e-05	0.000229654	yes
XLOC_000696	XLOC_000696	T27A3.8	I:6104804-6105589	P1-OP50-no2	P1-OG1RF-no2	OK	0.234195	1.17585	2.32792	1.22119	0.0254	0.0468049	yes
XLOC_000697	XLOC_000697	usp-5	I:6110133-6114537	P1-OP50-no2	P1-OG1RF-no2	OK	67.5147	49.9502	-0.434711	-1.76873	0.00065	0.00212476	yes
XLOC_000707	XLOC_000707	F56F4.8	I:6149235-6150480	P1-OP50-no2	P1-OG1RF-no2	OK	1.67486	0.785504	-1.09235	-1.43924	0.0054	0.0126471	yes
XLOC_000708	XLOC_000708	T09B4.5	I:6154074-6157400	P1-OP50-no2	P1-OG1RF-no2	OK	36.4927	55.5744	0.606814	2.28364	5e-05	0.000229654	yes
XLOC_000711	XLOC_000711	T09B4.4	I:6167947-6168643	P1-OP50-no2	P1-OG1RF-no2	OK	3.88805	9.23362	1.24785	2.02133	0.00015	0.000609388	yes
XLOC_000718	XLOC_000718	T09B4.2	I:6184071-6185371	P1-OP50-no2	P1-OG1RF-no2	OK	66.4312	48.6209	-0.450284	-1.65626	0.00115	0.00344431	yes
XLOC_000720	XLOC_000720	pigv-1	I:6185461-6188150	P1-OP50-no2	P1-OG1RF-no2	OK	119.733	77.3004	-0.631269	-2.571	5e-05	0.000229654	yes
XLOC_000721	XLOC_000721	T05E7.3	I:6188158-6194899	P1-OP50-no2	P1-OG1RF-no2	OK	33.7213	23.3686	-0.529084	-2.05755	5e-05	0.000229654	yes
XLOC_000723	XLOC_000723	T05E7.1	I:6203896-6206929	P1-OP50-no2	P1-OG1RF-no2	OK	3.82139	8.1364	1.09029	2.47589	5e-05	0.000229654	yes
XLOC_000725	XLOC_000725	T08B2.15,T08B2.5	I:6214664-6219911	P1-OP50-no2	P1-OG1RF-no2	OK	68.3452	36.6379	-0.899505	-2.55931	5e-05	0.000229654	yes
XLOC_000727	XLOC_000727	col-56	I:6232776-6234280	P1-OP50-no2	P1-OG1RF-no2	OK	0.146233	0.63368	2.11548	1.62192	0.01195	0.024712	yes
XLOC_000728	XLOC_000728	C48E7.7	I:6234718-6235343	P1-OP50-no2	P1-OG1RF-no2	OK	0.452657	1.70595	1.91408	1.75083	0.0066	0.0149932	yes
XLOC_000729	XLOC_000729	C48E7.6	I:6236211-6250067	P1-OP50-no2	P1-OG1RF-no2	OK	0.826914	1.91981	1.21516	1.77403	0.0018	0.00501012	yes
XLOC_000730	XLOC_000730	cof-2	I:6250570-6252821	P1-OP50-no2	P1-OG1RF-no2	OK	0.737763	1.59736	1.11446	1.59007	0.0021	0.00570652	yes
XLOC_000731	XLOC_000731	cebp-2	I:6253018-6253583	P1-OP50-no2	P1-OG1RF-no2	OK	70.5163	50.289	-0.487715	-1.45636	0.00335	0.00843495	yes
XLOC_000732	XLOC_000732	lpd-2	I:6253700-6254938	P1-OP50-no2	P1-OG1RF-no2	OK	52.6436	31.4614	-0.742673	-2.55558	5e-05	0.000229654	yes
XLOC_000737	XLOC_000737	chdp-1	I:6284972-6289340	P1-OP50-no2	P1-OG1RF-no2	OK	216.273	174.653	-0.308357	-1.24574	0.01345	0.0272477	yes
XLOC_000738	XLOC_000738	C10G11.6	I:6289430-6293855	P1-OP50-no2	P1-OG1RF-no2	OK	18.3264	13.3161	-0.460753	-1.33448	0.0081	0.017789	yes
XLOC_000739	XLOC_000739	pnk-1	I:6294895-6297636	P1-OP50-no2	P1-OG1RF-no2	OK	48.9778	68.8188	0.490675	1.90058	0.00025	0.000946733	yes
XLOC_000745	XLOC_000745	col-58	I:6311250-6312413	P1-OP50-no2	P1-OG1RF-no2	OK	0.802805	3.32861	2.0518	2.78162	5e-05	0.000229654	yes
XLOC_000747	XLOC_000747	ima-2	I:6315232-6317267	P1-OP50-no2	P1-OG1RF-no2	OK	352.86	219.83	-0.682705	-2.67914	5e-05	0.000229654	yes
XLOC_000748	XLOC_000748	F26B1.2	I:6317700-6323993	P1-OP50-no2	P1-OG1RF-no2	OK	185.769	87.6827	-1.08315	-4.1765	5e-05	0.000229654	yes
XLOC_000750	XLOC_000750	F26B1.8	I:6329535-6330183	P1-OP50-no2	P1-OG1RF-no2	OK	3.60973	8.84582	1.2931	2.03518	0.0001	0.000427019	yes
XLOC_000753	XLOC_000753	K04F10.3	I:6358601-6360460	P1-OP50-no2	P1-OG1RF-no2	OK	61.9431	44.3206	-0.482965	-1.77676	0.0004	0.00140274	yes
XLOC_000754	XLOC_000754	K04F10.2	I:6360843-6364060	P1-OP50-no2	P1-OG1RF-no2	OK	0.239785	0.637253	1.41013	1.60581	0.00335	0.00843495	yes
XLOC_000756	XLOC_000756	K04F10.7	I:6366360-6368079	P1-OP50-no2	P1-OG1RF-no2	OK	46.6985	37.9806	-0.298117	-1.11286	0.0247	0.0456876	yes
XLOC_000757	XLOC_000757	ZC308.4	I:6368270-6369598	P1-OP50-no2	P1-OG1RF-no2	OK	112.886	58.85	-0.939747	-3.64148	5e-05	0.000229654	yes
XLOC_000758	XLOC_000758	gld-2	I:6369964-6386099	P1-OP50-no2	P1-OG1RF-no2	OK	72.7417	53.3671	-0.446833	-1.79548	0.0004	0.00140274	yes
XLOC_000760	XLOC_000760	cuti-1	I:6404586-6405706	P1-OP50-no2	P1-OG1RF-no2	OK	1.32023	5.31536	2.00938	2.83636	5e-05	0.000229654	yes
XLOC_000764	XLOC_000764	ncbp-1	I:6422008-6428942	P1-OP50-no2	P1-OG1RF-no2	OK	55.4193	39.2215	-0.498744	-2.01518	5e-05	0.000229654	yes
XLOC_000766	XLOC_000766	snt-4	I:6436097-6441191	P1-OP50-no2	P1-OG1RF-no2	OK	11.7744	23.5637	1.00091	3.0752	5e-05	0.000229654	yes
XLOC_000767	XLOC_000767	npp-12	I:6447308-6456926	P1-OP50-no2	P1-OG1RF-no2	OK	54.8104	41.8531	-0.389114	-1.56998	0.0017	0.00477395	yes
XLOC_000769	XLOC_000769	knl-2	I:6460432-6467515	P1-OP50-no2	P1-OG1RF-no2	OK	63.3407	45.7502	-0.469356	-1.3759	0.0055	0.0128415	yes
XLOC_000772	XLOC_000772	K06A5.1	I:6473206-6488982	P1-OP50-no2	P1-OG1RF-no2	OK	56.5274	41.6399	-0.440984	-1.7121	0.00025	0.000946733	yes
XLOC_000774	XLOC_000774	uri-1	I:6494279-6496107	P1-OP50-no2	P1-OG1RF-no2	OK	74.6811	48.3572	-0.627012	-2.45959	5e-05	0.000229654	yes
XLOC_000775	XLOC_000775	acdh-1	I:6497437-6499559	P1-OP50-no2	P1-OG1RF-no2	OK	815.248	56.9275	-3.84004	-13.8249	5e-05	0.000229654	yes
XLOC_000776	XLOC_000776	C55B7.3	I:6499840-6501413	P1-OP50-no2	P1-OG1RF-no2	OK	4.42334	1.5844	-1.48119	-2.51662	5e-05	0.000229654	yes
XLOC_000778	XLOC_000778	glh-2	I:6514020-6517507	P1-OP50-no2	P1-OG1RF-no2	OK	78.5173	47.6699	-0.71993	-2.94606	5e-05	0.000229654	yes
XLOC_000780	XLOC_000780	T10E9.4	I:6525048-6528689	P1-OP50-no2	P1-OG1RF-no2	OK	1.2466	4.73152	1.92431	3.55065	5e-05	0.000229654	yes
XLOC_000781	XLOC_000781	T10E9.3	I:6534071-6541151	P1-OP50-no2	P1-OG1RF-no2	OK	1.31171	2.55796	0.963545	1.62598	0.00135	0.00392593	yes
XLOC_000782	XLOC_000782	T10E9.2	I:6542099-6544965	P1-OP50-no2	P1-OG1RF-no2	OK	39.4468	26.14	-0.593648	-2.27587	5e-05	0.000229654	yes
XLOC_000785	XLOC_000785	tre-1	I:6554728-6558593	P1-OP50-no2	P1-OG1RF-no2	OK	68.6307	46.8347	-0.551277	-2.21542	5e-05	0.000229654	yes
XLOC_000789	XLOC_000789	F57B10.4	I:6566172-6568905	P1-OP50-no2	P1-OG1RF-no2	OK	49.5633	31.6027	-0.649225	-2.53346	5e-05	0.000229654	yes
XLOC_000801	XLOC_000801	D2092.8	I:6620664-6621282	P1-OP50-no2	P1-OG1RF-no2	OK	1.23887	6.78525	2.45338	3.0991	5e-05	0.000229654	yes
XLOC_000803	XLOC_000803	ZC581.3	I:6651219-6655429	P1-OP50-no2	P1-OG1RF-no2	OK	5.7024	9.15151	0.682442	1.92628	0.0003	0.00110509	yes
XLOC_000804	XLOC_000804	ZC581.2	I:6655710-6658775	P1-OP50-no2	P1-OG1RF-no2	OK	0.160994	0.9391	2.54427	2.30003	0.0006	0.00198621	yes
XLOC_000812	XLOC_000812	T23B3.2	I:6715873-6717090	P1-OP50-no2	P1-OG1RF-no2	OK	10.3661	19.5766	0.917254	2.12112	0.0001	0.000427019	yes
XLOC_000813	XLOC_000813	T23B3.1	I:6717818-6723061	P1-OP50-no2	P1-OG1RF-no2	OK	51.3561	38.9194	-0.400045	-1.17805	0.0186	0.0358741	yes
XLOC_000820	XLOC_000820	cye-1	I:6780805-6784534	P1-OP50-no2	P1-OG1RF-no2	OK	92.4595	63.3224	-0.546106	-2.22255	5e-05	0.000229654	yes
XLOC_000822	XLOC_000822	acdh-5	I:6784880-6787139	P1-OP50-no2	P1-OG1RF-no2	OK	0.346139	0.817225	1.23938	1.41438	0.005	0.0118442	yes
XLOC_000823	XLOC_000823	pqn-20	I:6791024-6797470	P1-OP50-no2	P1-OG1RF-no2	OK	102.36	59.2085	-0.789782	-3.14368	5e-05	0.000229654	yes
XLOC_000824	XLOC_000824	E02D9.1	I:6800385-6810418	P1-OP50-no2	P1-OG1RF-no2	OK	125.128	76.978	-0.700889	-2.6189	5e-05	0.000229654	yes
XLOC_000826	XLOC_000826	ulp-5	I:6812663-6814248	P1-OP50-no2	P1-OG1RF-no2	OK	18.9483	13.2695	-0.513953	-1.4767	0.0029	0.00749915	yes
XLOC_000830	XLOC_000830	ahcy-1	I:6836389-6838142	P1-OP50-no2	P1-OG1RF-no2	OK	1364.27	566.102	-1.269	-4.21314	5e-05	0.000229654	yes
XLOC_000831	XLOC_000831	dpf-3	I:6838353-6843343	P1-OP50-no2	P1-OG1RF-no2	OK	94.7438	75.5467	-0.326664	-1.32816	0.0079	0.0174129	yes
XLOC_000832	XLOC_000832	dpy-14	I:6843594-6845136	P1-OP50-no2	P1-OG1RF-no2	OK	32.544	179.064	2.46001	8.32144	5e-05	0.000229654	yes
XLOC_000834	XLOC_000834	syp-4	I:6847510-6849924	P1-OP50-no2	P1-OG1RF-no2	OK	88.1781	52.9251	-0.73647	-2.97803	5e-05	0.000229654	yes
XLOC_000835	XLOC_000835	rpb-5	I:6850406-6851321	P1-OP50-no2	P1-OG1RF-no2	OK	167.588	101.715	-0.720379	-2.82394	5e-05	0.000229654	yes
XLOC_000836	XLOC_000836	sacy-1	I:6851371-6854136	P1-OP50-no2	P1-OG1RF-no2	OK	41.517	31.1777	-0.41319	-1.57633	0.00165	0.00465602	yes
XLOC_000837	XLOC_000837	glh-1	I:6854687-6857537	P1-OP50-no2	P1-OG1RF-no2	OK	198.575	135.89	-0.547245	-2.17728	5e-05	0.000229654	yes
XLOC_000838	XLOC_000838	let-383	I:6862396-6870392	P1-OP50-no2	P1-OG1RF-no2	OK	7.62236	12.7739	0.744893	1.29699	0.01125	0.0235022	yes
XLOC_000841	XLOC_000841	T21G5.1	I:6874303-6876928	P1-OP50-no2	P1-OG1RF-no2	OK	0.120965	0.475686	1.97543	1.81296	0.002	0.00548206	yes
XLOC_000845	XLOC_000845	C48B6.4	I:6889253-6891445	P1-OP50-no2	P1-OG1RF-no2	OK	0.178605	0.606616	1.76401	1.81357	0.00195	0.00536543	yes
XLOC_000847	XLOC_000847	C48B6.3	I:6915048-6916592	P1-OP50-no2	P1-OG1RF-no2	OK	80.9446	55.5321	-0.543612	-2.09975	5e-05	0.000229654	yes
XLOC_000848	XLOC_000848	C48B6.2	I:6916765-6917561	P1-OP50-no2	P1-OG1RF-no2	OK	46.8096	30.2428	-0.630214	-1.86103	0.0001	0.000427019	yes
XLOC_000849	XLOC_000849	ztf-4	I:6926261-6929663	P1-OP50-no2	P1-OG1RF-no2	OK	58.3085	36.6125	-0.67137	-2.46187	5e-05	0.000229654	yes
XLOC_000850	XLOC_000850	T10B11.2	I:6931137-6936936	P1-OP50-no2	P1-OG1RF-no2	OK	42.8817	33.5637	-0.353463	-1.33691	0.0066	0.0149932	yes
XLOC_000855	XLOC_000855	nmur-4	I:6989066-6999571	P1-OP50-no2	P1-OG1RF-no2	OK	0.891105	2.19807	1.30257	1.19982	0.0215	0.0406078	yes
XLOC_000859	XLOC_000859	ubql-1	I:7021981-7029076	P1-OP50-no2	P1-OG1RF-no2	OK	90.5268	69.0431	-0.390848	-1.58261	0.00125	0.00368615	yes
XLOC_000861	XLOC_000861	sem-4	I:7038899-7048834	P1-OP50-no2	P1-OG1RF-no2	OK	3.3153	7.27508	1.13383	3.03836	5e-05	0.000229654	yes
XLOC_000862	XLOC_000862	plin-1	I:7057169-7059349	P1-OP50-no2	P1-OG1RF-no2	OK	274.908	177.782	-0.628841	-2.53544	5e-05	0.000229654	yes
XLOC_000864	XLOC_000864	tofu-5	I:7069441-7074733	P1-OP50-no2	P1-OG1RF-no2	OK	97.9498	73.3285	-0.417669	-1.58863	0.0012	0.00356232	yes
XLOC_000866	XLOC_000866	ekl-1	I:7095483-7098406	P1-OP50-no2	P1-OG1RF-no2	OK	43.2547	33.5701	-0.365678	-1.42149	0.0039	0.009579	yes
XLOC_000870	XLOC_000870	col-60	I:7105318-7106924	P1-OP50-no2	P1-OG1RF-no2	OK	3.58211	5.85489	0.708832	1.32761	0.00735	0.0163966	yes
XLOC_000874	XLOC_000874	taf-11.2	I:7132497-7134329	P1-OP50-no2	P1-OG1RF-no2	OK	34.204	17.5239	-0.964845	-3.02842	5e-05	0.000229654	yes
XLOC_000875	XLOC_000875	xpa-1	I:7159713-7160918	P1-OP50-no2	P1-OG1RF-no2	OK	60.3877	42.06	-0.521808	-1.80974	0.00035	0.00125802	yes
XLOC_000876	XLOC_000876	mks-6	I:7161015-7166518	P1-OP50-no2	P1-OG1RF-no2	OK	0.332375	0.726096	1.12735	1.70206	0.001	0.00305556	yes
XLOC_000877	XLOC_000877	K07G5.5	I:7170025-7172189	P1-OP50-no2	P1-OG1RF-no2	OK	2.27203	6.0761	1.41916	2.5947	5e-05	0.000229654	yes
XLOC_000879	XLOC_000879	M05B5.3,trpa-2	I:7183052-7188298	P1-OP50-no2	P1-OG1RF-no2	OK	1.04363	2.60769	1.32115	2.19416	5e-05	0.000229654	yes
XLOC_000884	XLOC_000884	nhr-23	I:7214744-7221781	P1-OP50-no2	P1-OG1RF-no2	OK	34.8539	25.8984	-0.428455	-1.61598	0.0011	0.00331622	yes
XLOC_000886	XLOC_000886	swsn-9	I:7224655-7227765	P1-OP50-no2	P1-OG1RF-no2	OK	70.5868	51.0273	-0.468131	-1.89504	5e-05	0.000229654	yes
XLOC_000889	XLOC_000889	wago-1	I:7235383-7238794	P1-OP50-no2	P1-OG1RF-no2	OK	354.81	215.922	-0.716539	-2.63583	5e-05	0.000229654	yes
XLOC_000890	XLOC_000890	cpg-3	I:7244936-7246814	P1-OP50-no2	P1-OG1RF-no2	OK	634.545	454.658	-0.48094	-1.87192	0.0002	0.000777835	yes
XLOC_000891	XLOC_000891	bub-1	I:7251940-7255225	P1-OP50-no2	P1-OG1RF-no2	OK	93.4854	62.725	-0.575702	-2.35406	5e-05	0.000229654	yes
XLOC_000892	XLOC_000892	ztf-15	I:7255510-7258700	P1-OP50-no2	P1-OG1RF-no2	OK	31.912	24.6545	-0.372251	-1.3995	0.00515	0.0121424	yes
XLOC_000898	XLOC_000898	F13G3.7	I:7304917-7307006	P1-OP50-no2	P1-OG1RF-no2	OK	26.6567	19.859	-0.424707	-1.43342	0.0042	0.0102163	yes
XLOC_000900	XLOC_000900	F52A8.1	I:7317645-7321085	P1-OP50-no2	P1-OG1RF-no2	OK	95.9006	70.1147	-0.451824	-1.62469	0.00115	0.00344431	yes
XLOC_000904	XLOC_000904	F07A5.2	I:7352443-7353707	P1-OP50-no2	P1-OG1RF-no2	OK	1.79784	6.70465	1.8989	3.17679	5e-05	0.000229654	yes
XLOC_000905	XLOC_000905	scav-6	I:7354490-7357173	P1-OP50-no2	P1-OG1RF-no2	OK	3.51331	7.46902	1.08809	2.59562	5e-05	0.000229654	yes
XLOC_000906	XLOC_000906	C15A11.2	I:7384397-7388795	P1-OP50-no2	P1-OG1RF-no2	OK	0.420163	1.36823	1.70329	1.53922	0.0052	0.0122336	yes
XLOC_000908	XLOC_000908	col-7	I:7401674-7402756	P1-OP50-no2	P1-OG1RF-no2	OK	2.98897	1.47508	-1.01886	-1.42705	0.0058	0.0134383	yes
XLOC_000909	XLOC_000909	C15A11.7	I:7405029-7408511	P1-OP50-no2	P1-OG1RF-no2	OK	3.68839	6.88757	0.901002	1.88803	0.0001	0.000427019	yes
XLOC_000910	XLOC_000910	unc-13	I:7422784-7454088	P1-OP50-no2	P1-OG1RF-no2	OK	3.09068	5.23896	0.761355	2.3539	5e-05	0.000229654	yes
XLOC_000911	XLOC_000911	spe-4	I:7454668-7456887	P1-OP50-no2	P1-OG1RF-no2	OK	0.61701	1.62814	1.39985	1.94324	0.0007	0.00225987	yes
XLOC_000913	XLOC_000913	asic-2	I:7480134-7483392	P1-OP50-no2	P1-OG1RF-no2	OK	0.284298	0.584566	1.03996	1.19412	0.0223	0.0418835	yes
XLOC_000914	XLOC_000914	T28F4.5	I:7492045-7494700	P1-OP50-no2	P1-OG1RF-no2	OK	126.544	193.555	0.613106	2.38082	5e-05	0.000229654	yes
XLOC_000915	XLOC_000915	pbrm-1	I:7495436-7505580	P1-OP50-no2	P1-OG1RF-no2	OK	105.769	71.3631	-0.567667	-1.69965	0.00065	0.00212476	yes
XLOC_000917	XLOC_000917	glb-8	I:7508720-7512492	P1-OP50-no2	P1-OG1RF-no2	OK	0.451101	0.981708	1.12184	1.32534	0.01045	0.0220996	yes
XLOC_000924	XLOC_000924	T25G3.3,chs-1	I:7554891-7562351	P1-OP50-no2	P1-OG1RF-no2	OK	237	179.512	-0.4008	-1.34469	0.00625	0.0143142	yes
XLOC_000925	XLOC_000925	T25G3.4	I:7564583-7567718	P1-OP50-no2	P1-OG1RF-no2	OK	65.9763	54.3701	-0.279133	-1.13813	0.02025	0.0385696	yes
XLOC_000927	XLOC_000927	mce-1	I:7582105-7583368	P1-OP50-no2	P1-OG1RF-no2	OK	39.6884	58.7306	0.565395	1.90896	0.00015	0.000609388	yes
XLOC_000929	XLOC_000929	D2030.11,D2030.7	I:7588652-7591208	P1-OP50-no2	P1-OG1RF-no2	OK	104.511	81.7146	-0.354986	-1.22551	0.0134	0.0271755	yes
XLOC_000930	XLOC_000930	D2030.8	I:7591298-7595198	P1-OP50-no2	P1-OG1RF-no2	OK	43.7714	30.692	-0.512127	-1.96501	5e-05	0.000229654	yes
XLOC_000932	XLOC_000932	aex-1	I:7602310-7608245	P1-OP50-no2	P1-OG1RF-no2	OK	1.71155	2.72749	0.672271	1.47754	0.0031	0.00791617	yes
XLOC_000933	XLOC_000933	lrp-1	I:7614175-7634143	P1-OP50-no2	P1-OG1RF-no2	OK	4.99769	9.89344	0.98521	3.83087	5e-05	0.000229654	yes
XLOC_000934	XLOC_000934	F26A3.5	I:7667728-7669797	P1-OP50-no2	P1-OG1RF-no2	OK	0.526672	2.34896	2.15704	2.53199	5e-05	0.000229654	yes
XLOC_000937	XLOC_000937	T23G11.7	I:7679453-7683037	P1-OP50-no2	P1-OG1RF-no2	OK	66.345	52.9009	-0.326696	-1.23785	0.0123	0.0253147	yes
XLOC_000940	XLOC_000940	gld-1	I:7695660-7698154	P1-OP50-no2	P1-OG1RF-no2	OK	551.491	317.893	-0.794795	-2.90052	5e-05	0.000229654	yes
XLOC_000942	XLOC_000942	gna-2	I:7699542-7700962	P1-OP50-no2	P1-OG1RF-no2	OK	118.962	83.4374	-0.511738	-2.04999	5e-05	0.000229654	yes
XLOC_000944	XLOC_000944	F27D4.1	I:7702428-7707049	P1-OP50-no2	P1-OG1RF-no2	OK	103.505	67.7268	-0.6119	-1.90869	0.0002	0.000777835	yes
XLOC_000947	XLOC_000947	F27D4.4	I:7725018-7727113	P1-OP50-no2	P1-OG1RF-no2	OK	100.007	63.7019	-0.650691	-2.56682	5e-05	0.000229654	yes
XLOC_000948	XLOC_000948	tag-173	I:7727266-7729076	P1-OP50-no2	P1-OG1RF-no2	OK	75.0334	59.2804	-0.339978	-1.32763	0.00705	0.0158395	yes
XLOC_000950	XLOC_000950	F27D4.6	I:7731148-7737993	P1-OP50-no2	P1-OG1RF-no2	OK	1.76255	4.19969	1.25262	3.07578	5e-05	0.000229654	yes
XLOC_000952	XLOC_000952	F58H10.1	I:7755777-7756353	P1-OP50-no2	P1-OG1RF-no2	OK	1.42279	3.10782	1.12718	1.19554	0.0201	0.0383273	yes
XLOC_000953	XLOC_000953	adr-1	I:7773415-7777577	P1-OP50-no2	P1-OG1RF-no2	OK	77.8629	44.8655	-0.795331	-1.39506	0.0055	0.0128415	yes
XLOC_000957	XLOC_000957	D2005.4,D2005.7	I:7813760-7820489	P1-OP50-no2	P1-OG1RF-no2	OK	86.9417	58.6124	-0.568843	-1.48412	0.00325	0.00823388	yes
XLOC_000958	XLOC_000958	drh-3	I:7820842-7826380	P1-OP50-no2	P1-OG1RF-no2	OK	38.5572	22.6804	-0.765556	-3.03734	5e-05	0.000229654	yes
XLOC_000960	XLOC_000960	F30F8.9	I:7837062-7840021	P1-OP50-no2	P1-OG1RF-no2	OK	34.9073	22.2827	-0.647604	-2.10491	5e-05	0.000229654	yes
XLOC_000971	XLOC_000971	T22C1.1	I:7936222-7938486	P1-OP50-no2	P1-OG1RF-no2	OK	81.6954	56.1474	-0.541036	-1.92511	5e-05	0.000229654	yes
XLOC_000973	XLOC_000973	T22C1.5	I:7940914-7941973	P1-OP50-no2	P1-OG1RF-no2	OK	66.317	53.2097	-0.31769	-1.12797	0.0237	0.0441456	yes
XLOC_000974	XLOC_000974	T22C1.6	I:7942718-7945588	P1-OP50-no2	P1-OG1RF-no2	OK	57.8604	47.5811	-0.28219	-1.08809	0.0274	0.0498706	yes
XLOC_000978	XLOC_000978	T22C1.9	I:7958692-7960018	P1-OP50-no2	P1-OG1RF-no2	OK	0.471778	1.23948	1.39356	1.34941	0.01375	0.0277514	yes
XLOC_000981	XLOC_000981	H05L14.2	I:7980236-7993137	P1-OP50-no2	P1-OG1RF-no2	OK	18.3085	10.8316	-0.757276	-2.98277	5e-05	0.000229654	yes
XLOC_000984	XLOC_000984	C54G4.2	I:8006649-8009118	P1-OP50-no2	P1-OG1RF-no2	OK	0.151346	0.473228	1.64468	1.40816	0.0186	0.0358741	yes
XLOC_000986	XLOC_000986	aho-3	I:8030958-8035696	P1-OP50-no2	P1-OG1RF-no2	OK	83.0067	50.8961	-0.705673	-2.4048	5e-05	0.000229654	yes
XLOC_000988	XLOC_000988	vacl-14	I:8040798-8043280	P1-OP50-no2	P1-OG1RF-no2	OK	35.0291	27.9745	-0.324442	-1.23541	0.0128	0.0261516	yes
XLOC_000991	XLOC_000991	2018-04-01	I:8050042-8057031	P1-OP50-no2	P1-OG1RF-no2	OK	53.1272	40.4306	-0.394004	-1.57313	0.0016	0.00453693	yes
XLOC_000992	XLOC_000992	K04G2.10	I:8057761-8060559	P1-OP50-no2	P1-OG1RF-no2	OK	10.0096	6.49266	-0.624504	-1.41306	0.0066	0.0149932	yes
XLOC_000994	XLOC_000994	rme-8	I:8083582-8095574	P1-OP50-no2	P1-OG1RF-no2	OK	32.6872	22.8102	-0.519045	-2.11624	5e-05	0.000229654	yes
XLOC_000995	XLOC_000995	F18C12.3	I:8095739-8098442	P1-OP50-no2	P1-OG1RF-no2	OK	31.0608	18.2528	-0.766978	-2.64606	5e-05	0.000229654	yes
XLOC_000997	XLOC_000997	mau-2	I:8125800-8130086	P1-OP50-no2	P1-OG1RF-no2	OK	30.3598	22.5878	-0.426618	-1.55442	0.00235	0.00627649	yes
XLOC_000998	XLOC_000998	T28B8.1	I:8133890-8135060	P1-OP50-no2	P1-OG1RF-no2	OK	29.5538	57.2584	0.954144	3.29326	5e-05	0.000229654	yes
XLOC_001005	XLOC_001005	kcnl-2	I:8174887-8210671	P1-OP50-no2	P1-OG1RF-no2	OK	1.31746	2.39261	0.860828	1.53394	0.00185	0.00513606	yes
XLOC_001007	XLOC_001007	gla-3	I:8211110-8218361	P1-OP50-no2	P1-OG1RF-no2	OK	96.8737	55.3937	-0.806382	-2.93141	5e-05	0.000229654	yes
XLOC_001009	XLOC_001009	T02E1.8	I:8226508-8240637	P1-OP50-no2	P1-OG1RF-no2	OK	1.25586	2.91532	1.21498	1.16749	0.02545	0.0468571	yes
XLOC_001010	XLOC_001010	ZK265.3	I:8242105-8243571	P1-OP50-no2	P1-OG1RF-no2	OK	1.65872	3.73379	1.17058	1.78435	0.00065	0.00212476	yes
XLOC_001011	XLOC_001011	ZK265.6	I:8255345-8258939	P1-OP50-no2	P1-OG1RF-no2	OK	108.936	73.3876	-0.569874	-2.05628	5e-05	0.000229654	yes
XLOC_001012	XLOC_001012	ZK265.7	I:8262038-8268991	P1-OP50-no2	P1-OG1RF-no2	OK	1.16741	3.65272	1.64566	2.70095	5e-05	0.000229654	yes
XLOC_001014	XLOC_001014	dma-1	I:8270394-8288124	P1-OP50-no2	P1-OG1RF-no2	OK	1.00584	4.0791	2.01985	1.62265	0.011	0.023066	yes
XLOC_001015	XLOC_001015	mei-1	I:8294880-8307566	P1-OP50-no2	P1-OG1RF-no2	OK	117.723	80.0989	-0.555539	-1.40278	0.0052	0.0122336	yes
XLOC_001018	XLOC_001018	cep-1	I:8324119-8328858	P1-OP50-no2	P1-OG1RF-no2	OK	34.6122	25.1217	-0.46235	-1.73101	0.00065	0.00212476	yes
XLOC_001019	XLOC_001019	C34B7.1	I:8330551-8332719	P1-OP50-no2	P1-OG1RF-no2	OK	1.89375	3.25813	0.782798	1.38985	0.006	0.0138338	yes
XLOC_001020	XLOC_001020	mys-4	I:8333153-8336183	P1-OP50-no2	P1-OG1RF-no2	OK	35.254	24.5708	-0.52084	-1.93628	0.00015	0.000609388	yes
XLOC_001021	XLOC_001021	C34B7.2	I:8336981-8346023	P1-OP50-no2	P1-OG1RF-no2	OK	29.1497	21.262	-0.455204	-1.68457	0.00035	0.00125802	yes
XLOC_001022	XLOC_001022	tba-5	I:8353409-8357828	P1-OP50-no2	P1-OG1RF-no2	OK	0.328684	1.48474	2.17543	2.65222	5e-05	0.000229654	yes
XLOC_001027	XLOC_001027	T19A6.4	I:8401388-8403829	P1-OP50-no2	P1-OG1RF-no2	OK	1.49569	0.496773	-1.59015	-1.89997	0.00045	0.00154863	yes
XLOC_001028	XLOC_001028	F02E9.1	I:8406842-8407647	P1-OP50-no2	P1-OG1RF-no2	OK	56.9424	42.777	-0.412668	-1.27933	0.00965	0.0206357	yes
XLOC_001029	XLOC_001029	F02E9.7	I:8413259-8416196	P1-OP50-no2	P1-OG1RF-no2	OK	30.8406	24.4966	-0.332248	-1.13058	0.0234	0.0436459	yes
XLOC_001030	XLOC_001030	sin-3	I:8416831-8426084	P1-OP50-no2	P1-OG1RF-no2	OK	45.9346	33.184	-0.469093	-1.76677	0.0004	0.00140274	yes
XLOC_001036	XLOC_001036	unc-120	I:8460224-8463014	P1-OP50-no2	P1-OG1RF-no2	OK	6.07428	9.19784	0.598581	1.40181	0.00485	0.0115558	yes
XLOC_001038	XLOC_001038	D1081.5	I:8481158-8482536	P1-OP50-no2	P1-OG1RF-no2	OK	0.39846	1.83537	2.20356	2.48034	5e-05	0.000229654	yes
XLOC_001039	XLOC_001039	D1081.7	I:8487619-8490938	P1-OP50-no2	P1-OG1RF-no2	OK	192.943	94.8586	-1.02432	-4.07977	5e-05	0.000229654	yes
XLOC_001040	XLOC_001040	cdc-5L	I:8491290-8495838	P1-OP50-no2	P1-OG1RF-no2	OK	112.025	82.2089	-0.446452	-1.82866	0.00015	0.000609388	yes
XLOC_001046	XLOC_001046	ran-4	I:8591214-8591995	P1-OP50-no2	P1-OG1RF-no2	OK	172.799	109.123	-0.663141	-2.52901	5e-05	0.000229654	yes
XLOC_001047	XLOC_001047	R05D11.5	I:8592091-8592926	P1-OP50-no2	P1-OG1RF-no2	OK	63.2749	45.5134	-0.475342	-1.52172	0.0024	0.0063886	yes
XLOC_001048	XLOC_001048	R05D11.9	I:8593026-8596317	P1-OP50-no2	P1-OG1RF-no2	OK	49.9813	35.1052	-0.509706	-1.98637	0.00015	0.000609388	yes
XLOC_001049	XLOC_001049	R05D11.4,paxt-1	I:8596332-8601220	P1-OP50-no2	P1-OG1RF-no2	OK	79.1314	60.4282	-0.38903	-1.431	0.00425	0.0103213	yes
XLOC_001050	XLOC_001050	snrp-27	I:8601357-8602034	P1-OP50-no2	P1-OG1RF-no2	OK	93.9158	55.7128	-0.753359	-2.53215	5e-05	0.000229654	yes
XLOC_001051	XLOC_001051	edc-3	I:8602124-8605163	P1-OP50-no2	P1-OG1RF-no2	OK	77.6336	46.534	-0.738398	-2.96759	5e-05	0.000229654	yes
XLOC_001054	XLOC_001054	cfim-1	I:8615385-8616814	P1-OP50-no2	P1-OG1RF-no2	OK	98.116	57.3031	-0.775874	-2.83578	5e-05	0.000229654	yes
XLOC_001059	XLOC_001059	ces-1	I:8633924-8636044	P1-OP50-no2	P1-OG1RF-no2	OK	0.462149	1.47119	1.67055	1.77979	0.0016	0.00453693	yes
XLOC_001060	XLOC_001060	F43G9.12	I:8640508-8644399	P1-OP50-no2	P1-OG1RF-no2	OK	34.3993	22.9315	-0.585047	-2.24286	5e-05	0.000229654	yes
XLOC_001062	XLOC_001062	sig-7	I:8646450-8651781	P1-OP50-no2	P1-OG1RF-no2	OK	41.3172	32.9745	-0.325394	-1.18688	0.01725	0.0336784	yes
XLOC_001063	XLOC_001063	flp-22	I:8658873-8659965	P1-OP50-no2	P1-OG1RF-no2	OK	21.132	36.8104	0.800681	2.01816	5e-05	0.000229654	yes
XLOC_001064	XLOC_001064	mrt-1	I:8660819-8664157	P1-OP50-no2	P1-OG1RF-no2	OK	28.5659	19.2283	-0.571062	-1.74166	0.0006	0.00198621	yes
XLOC_001065	XLOC_001065	F39H2.3	I:8664952-8666497	P1-OP50-no2	P1-OG1RF-no2	OK	40.547	28.0817	-0.529966	-1.7893	0.0003	0.00110509	yes
XLOC_001066	XLOC_001066	K07A12.1	I:8666594-8669788	P1-OP50-no2	P1-OG1RF-no2	OK	55.9779	43.3124	-0.370077	-1.46739	0.00265	0.00693327	yes
XLOC_001067	XLOC_001067	asg-1	I:8692945-8695159	P1-OP50-no2	P1-OG1RF-no2	OK	365.188	252.43	-0.532755	-2.0726	5e-05	0.000229654	yes
XLOC_001068	XLOC_001068	F39H11.1	I:8696602-8701971	P1-OP50-no2	P1-OG1RF-no2	OK	48.0196	29.585	-0.698755	-1.80484	0.00015	0.000609388	yes
XLOC_001071	XLOC_001071	rpb-3	I:8728768-8730070	P1-OP50-no2	P1-OG1RF-no2	OK	138.467	96.2962	-0.52399	-2.069	5e-05	0.000229654	yes
XLOC_001072	XLOC_001072	C36B1.14	I:8730153-8732125	P1-OP50-no2	P1-OG1RF-no2	OK	55.0561	36.7944	-0.581415	-1.59437	0.00135	0.00392593	yes
XLOC_001074	XLOC_001074	dhfr-1	I:8736066-8737035	P1-OP50-no2	P1-OG1RF-no2	OK	79.0291	52.6178	-0.586835	-2.09327	5e-05	0.000229654	yes
XLOC_001075	XLOC_001075	gls-1	I:8737071-8742564	P1-OP50-no2	P1-OG1RF-no2	OK	54.7225	31.2064	-0.81029	-3.2833	5e-05	0.000229654	yes
XLOC_001076	XLOC_001076	imp-1	I:8752235-8755678	P1-OP50-no2	P1-OG1RF-no2	OK	89.6829	60.2113	-0.5748	-2.33163	5e-05	0.000229654	yes
XLOC_001077	XLOC_001077	lmn-1	I:8762987-8765633	P1-OP50-no2	P1-OG1RF-no2	OK	165.896	111.516	-0.573034	-2.33046	5e-05	0.000229654	yes
XLOC_001082	XLOC_001082	sup-17	I:8792964-8797293	P1-OP50-no2	P1-OG1RF-no2	OK	79.0833	51.6399	-0.614886	-2.51153	5e-05	0.000229654	yes
XLOC_001083	XLOC_001083	F36A2.3	I:8798784-8801661	P1-OP50-no2	P1-OG1RF-no2	OK	21.7913	78.4464	1.84795	6.37787	5e-05	0.000229654	yes
XLOC_001084	XLOC_001084	phip-1	I:8808774-8813300	P1-OP50-no2	P1-OG1RF-no2	OK	65.5604	50.1426	-0.386789	-1.12365	0.027	0.0492552	yes
XLOC_001086	XLOC_001086	F36A2.9	I:8816980-8821360	P1-OP50-no2	P1-OG1RF-no2	OK	60.7491	45.504	-0.416869	-1.63966	0.0009	0.00279345	yes
XLOC_001087	XLOC_001087	F36A2.11	I:8822187-8823637	P1-OP50-no2	P1-OG1RF-no2	OK	0.260238	1.10795	2.08999	1.80996	0.005	0.0118442	yes
XLOC_001093	XLOC_001093	F55H12.9	I:8866807-8866973	P1-OP50-no2	P1-OG1RF-no2	OK	0	2.31488	inf	#NAME?	0.0032	0.00812626	yes
XLOC_001094	XLOC_001094	F55H12.2	I:8867797-8868300	P1-OP50-no2	P1-OG1RF-no2	OK	27.2772	52.7987	0.952808	2.53301	5e-05	0.000229654	yes
XLOC_001095	XLOC_001095	F55H12.5	I:8869714-8871531	P1-OP50-no2	P1-OG1RF-no2	OK	0.488585	1.60928	1.71974	2.01728	0.0004	0.00140274	yes
XLOC_001097	XLOC_001097	F55H12.3	I:8876371-8893051	P1-OP50-no2	P1-OG1RF-no2	OK	1.6163	4.06936	1.3321	4.07733	5e-05	0.000229654	yes
XLOC_001101	XLOC_001101	tsp-15	I:8928747-8942287	P1-OP50-no2	P1-OG1RF-no2	OK	2.88949	5.34489	0.887347	1.16272	0.02485	0.0459314	yes
XLOC_001102	XLOC_001102	F53B6.7	I:8948777-8954394	P1-OP50-no2	P1-OG1RF-no2	OK	0.710712	1.52382	1.10035	1.32913	0.0106	0.0223636	yes
XLOC_001108	XLOC_001108	F32H2.10	I:8970314-8971031	P1-OP50-no2	P1-OG1RF-no2	OK	50.1048	36.1694	-0.470178	-1.38689	0.00575	0.0133388	yes
XLOC_001115	XLOC_001115	F36F2.2	I:9016796-9017994	P1-OP50-no2	P1-OG1RF-no2	OK	10.7934	22.5477	1.06283	2.75175	5e-05	0.000229654	yes
XLOC_001116	XLOC_001116	F36F2.1	I:9018724-9020284	P1-OP50-no2	P1-OG1RF-no2	OK	6.22948	10.7846	0.791795	1.47293	0.00385	0.00948392	yes
XLOC_001122	XLOC_001122	C31H5.7	I:9041373-9042003	P1-OP50-no2	P1-OG1RF-no2	OK	0.849591	6.6707	2.973	3.43301	5e-05	0.000229654	yes
XLOC_001124	XLOC_001124	spe-46	I:9056293-9057822	P1-OP50-no2	P1-OG1RF-no2	OK	0.683594	1.79862	1.39567	1.71216	0.0015	0.00429119	yes
XLOC_001126	XLOC_001126	rad-54	I:9065086-9070286	P1-OP50-no2	P1-OG1RF-no2	OK	22.8289	15.4021	-0.567728	-2.06069	5e-05	0.000229654	yes
XLOC_001129	XLOC_001129	mef-2	I:9095956-9100186	P1-OP50-no2	P1-OG1RF-no2	OK	6.14715	10.1902	0.729196	1.72514	0.0007	0.00225987	yes
XLOC_001130	XLOC_001130	gld-4	I:9118114-9121761	P1-OP50-no2	P1-OG1RF-no2	OK	128.903	75.5159	-0.771433	-3.08466	5e-05	0.000229654	yes
XLOC_001131	XLOC_001131	ZK858.10	I:9122523-9122693	P1-OP50-no2	P1-OG1RF-no2	OK	115.754	61.21	-0.919225	-1.52565	0.0038	0.00938061	yes
XLOC_001132	XLOC_001132	ZK858.8	I:9124692-9126086	P1-OP50-no2	P1-OG1RF-no2	OK	0.726033	1.69329	1.22172	1.3891	0.0101	0.0214524	yes
XLOC_001133	XLOC_001133	mel-26	I:9132537-9135749	P1-OP50-no2	P1-OG1RF-no2	OK	110.595	71.3184	-0.632935	-2.53433	5e-05	0.000229654	yes
XLOC_001135	XLOC_001135	slc-36.4	I:9149716-9153075	P1-OP50-no2	P1-OG1RF-no2	OK	1.95909	3.90527	0.995238	1.82125	0.00065	0.00212476	yes
XLOC_001140	XLOC_001140	pyk-1	I:9168431-9177497	P1-OP50-no2	P1-OG1RF-no2	OK	217.007	145.623	-0.575508	-2.30447	5e-05	0.000229654	yes
XLOC_001148	XLOC_001148	prom-1	I:9287446-9294007	P1-OP50-no2	P1-OG1RF-no2	OK	33.2998	22.3906	-0.57262	-1.50012	0.00275	0.00715899	yes
XLOC_001149	XLOC_001149	rab-5	I:9308441-9310221	P1-OP50-no2	P1-OG1RF-no2	OK	155.073	112.626	-0.461401	-1.86319	0.0002	0.000777835	yes
XLOC_001151	XLOC_001151	uggt-2	I:9317735-9327212	P1-OP50-no2	P1-OG1RF-no2	OK	0.125471	0.448343	1.83724	1.2069	0.0176	0.0342335	yes
XLOC_001166	XLOC_001166	C17E4.19	I:9410613-9411379	P1-OP50-no2	P1-OG1RF-no2	OK	0.217305	0.841032	1.95244	1.39394	0.02185	0.0411712	yes
XLOC_001170	XLOC_001170	C17E4.6	I:9422555-9431112	P1-OP50-no2	P1-OG1RF-no2	OK	64.3654	42.5361	-0.597595	-2.32752	5e-05	0.000229654	yes
XLOC_001175	XLOC_001175	F46A9.1	I:9457455-9458847	P1-OP50-no2	P1-OG1RF-no2	OK	0.177796	2.14714	3.59412	3.61357	5e-05	0.000229654	yes
XLOC_001177	XLOC_001177	twk-29	I:9463759-9468917	P1-OP50-no2	P1-OG1RF-no2	OK	0.547392	1.36677	1.32012	1.7793	0.00135	0.00392593	yes
XLOC_001178	XLOC_001178	skr-2	I:9469703-9470637	P1-OP50-no2	P1-OG1RF-no2	OK	172.126	121.814	-0.498784	-1.94484	5e-05	0.000229654	yes
XLOC_001187	XLOC_001187	usp-48	I:9506552-9511185	P1-OP50-no2	P1-OG1RF-no2	OK	57.5673	37.8624	-0.604483	-2.47293	5e-05	0.000229654	yes
XLOC_001189	XLOC_001189	klp-16	I:9512451-9514755	P1-OP50-no2	P1-OG1RF-no2	OK	109.204	89.7162	-0.283587	-1.15221	0.01985	0.0378984	yes
XLOC_001190	XLOC_001190	set-32	I:9519241-9521273	P1-OP50-no2	P1-OG1RF-no2	OK	18.2787	12.0442	-0.601822	-1.85992	0.0002	0.000777835	yes
XLOC_001196	XLOC_001196	swah-1	I:9544747-9558096	P1-OP50-no2	P1-OG1RF-no2	OK	40.7914	28.2573	-0.529643	-1.74134	0.0006	0.00198621	yes
XLOC_001203	XLOC_001203	dut-1	I:9585316-9588128	P1-OP50-no2	P1-OG1RF-no2	OK	267.582	181.131	-0.562948	-2.24642	5e-05	0.000229654	yes
XLOC_001204	XLOC_001204	K07A1.5	I:9590594-9591825	P1-OP50-no2	P1-OG1RF-no2	OK	0.281809	1.14764	2.02588	1.85277	0.0024	0.0063886	yes
XLOC_001209	XLOC_001209	nra-2	I:9620232-9622372	P1-OP50-no2	P1-OG1RF-no2	OK	135.739	83.0142	-0.709404	-2.89748	5e-05	0.000229654	yes
XLOC_001210	XLOC_001210	T05F1.2	I:9622547-9624725	P1-OP50-no2	P1-OG1RF-no2	OK	203.735	135.767	-0.58556	-2.3693	5e-05	0.000229654	yes
XLOC_001211	XLOC_001211	hsr-9	I:9626259-9630847	P1-OP50-no2	P1-OG1RF-no2	OK	131.555	89.4593	-0.556362	-2.199	5e-05	0.000229654	yes
XLOC_001214	XLOC_001214	T05F1.8	I:9642343-9643794	P1-OP50-no2	P1-OG1RF-no2	OK	0.480725	1.20722	1.32841	1.59839	0.0032	0.00812626	yes
XLOC_001215	XLOC_001215	T05F1.9	I:9645698-9649218	P1-OP50-no2	P1-OG1RF-no2	OK	0.253582	1.44454	2.51009	1.70812	0.01275	0.0260705	yes
XLOC_001217	XLOC_001217	T05F1.11	I:9653100-9657040	P1-OP50-no2	P1-OG1RF-no2	OK	0.351505	3.03133	3.10833	5.106	5e-05	0.000229654	yes
XLOC_001218	XLOC_001218	asfl-1	I:9658273-9660073	P1-OP50-no2	P1-OG1RF-no2	OK	70.0273	48.3939	-0.533092	-1.92708	5e-05	0.000229654	yes
XLOC_001219	XLOC_001219	cel-1	I:9665254-9670715	P1-OP50-no2	P1-OG1RF-no2	OK	43.5724	27.1334	-0.683346	-1.9064	5e-05	0.000229654	yes
XLOC_001222	XLOC_001222	ikb-1	I:9685481-9688648	P1-OP50-no2	P1-OG1RF-no2	OK	2.67799	6.03572	1.17237	2.6195	5e-05	0.000229654	yes
XLOC_001232	XLOC_001232	gfi-2	I:9737822-9744122	P1-OP50-no2	P1-OG1RF-no2	OK	69.5424	56.7524	-0.293212	-1.1936	0.0175	0.0340785	yes
XLOC_001238	XLOC_001238	sur-6	I:9754121-9760818	P1-OP50-no2	P1-OG1RF-no2	OK	92.2126	72.0002	-0.356962	-1.45137	0.0039	0.009579	yes
XLOC_001240	XLOC_001240	F26E4.7	I:9774073-9779541	P1-OP50-no2	P1-OG1RF-no2	OK	2.34054	4.45918	0.929937	2.10134	5e-05	0.000229654	yes
XLOC_001245	XLOC_001245	hrdl-1	I:9793755-9796677	P1-OP50-no2	P1-OG1RF-no2	OK	74.4411	61.3802	-0.278325	-1.13366	0.02335	0.0435796	yes
XLOC_001247	XLOC_001247	ncx-4	I:9808903-9823448	P1-OP50-no2	P1-OG1RF-no2	OK	0.908132	2.11974	1.22291	1.59924	0.0041	0.00999074	yes
XLOC_001249	XLOC_001249	nhr-62	I:9839597-9844810	P1-OP50-no2	P1-OG1RF-no2	OK	2.33961	5.84015	1.31974	2.72921	5e-05	0.000229654	yes
XLOC_001253	XLOC_001253	K10C3.4	I:9860502-9863432	P1-OP50-no2	P1-OG1RF-no2	OK	76.0119	55.0224	-0.466207	-1.68806	0.0006	0.00198621	yes
XLOC_001256	XLOC_001256	inx-20	I:9874697-9879119	P1-OP50-no2	P1-OG1RF-no2	OK	0.234767	0.745134	1.66627	1.75832	0.0011	0.00331622	yes
XLOC_001274	XLOC_001274	sqv-5	I:9947804-9953351	P1-OP50-no2	P1-OG1RF-no2	OK	97.5401	72.2366	-0.433267	-1.7556	0.00025	0.000946733	yes
XLOC_001278	XLOC_001278	his-68	I:9989100-9989615	P1-OP50-no2	P1-OG1RF-no2	OK	92.4345	41.2373	-1.16448	-3.55377	5e-05	0.000229654	yes
XLOC_001279	XLOC_001279	hpo-24	I:9989801-9994015	P1-OP50-no2	P1-OG1RF-no2	OK	62.991	45.4769	-0.470011	-1.90997	0.00015	0.000609388	yes
XLOC_001285	XLOC_001285	F10G8.1	I:10019705-10021087	P1-OP50-no2	P1-OG1RF-no2	OK	0.267074	0.834546	1.64375	1.56612	0.00435	0.010527	yes
XLOC_001287	XLOC_001287	rae-1	I:10026187-10030059	P1-OP50-no2	P1-OG1RF-no2	OK	66.074	51.2713	-0.365932	-1.45327	0.00355	0.00885743	yes
XLOC_001291	XLOC_001291	mut-16	I:10080158-10102012	P1-OP50-no2	P1-OG1RF-no2	OK	56.8818	36.7841	-0.628885	-2.04465	0.0001	0.000427019	yes
XLOC_001297	XLOC_001297	Y106G6D.4	I:10114791-10116586	P1-OP50-no2	P1-OG1RF-no2	OK	0.55287	1.03361	0.902675	1.15881	0.0239	0.0444525	yes
XLOC_001299	XLOC_001299	Y106G6D.7	I:10122470-10130216	P1-OP50-no2	P1-OG1RF-no2	OK	32.4846	18.7602	-0.79208	-3.06477	5e-05	0.000229654	yes
XLOC_001302	XLOC_001302	F16C3.3	I:10155283-10158497	P1-OP50-no2	P1-OG1RF-no2	OK	1.07935	2.40027	1.15303	1.71429	0.0013	0.00380246	yes
XLOC_001307	XLOC_001307	C25A1.5	I:10177180-10178921	P1-OP50-no2	P1-OG1RF-no2	OK	89.2379	68.808	-0.37508	-1.48218	0.0026	0.00682489	yes
XLOC_001309	XLOC_001309	iars-2	I:10179839-10183997	P1-OP50-no2	P1-OG1RF-no2	OK	50.0861	33.346	-0.586897	-1.41487	0.00465	0.0111619	yes
XLOC_001311	XLOC_001311	mrpl-34	I:10193239-10197000	P1-OP50-no2	P1-OG1RF-no2	OK	56.6415	39.3937	-0.523894	-1.56613	0.0027	0.00704338	yes
XLOC_001317	XLOC_001317	lin-11	I:10248287-10255329	P1-OP50-no2	P1-OG1RF-no2	OK	1.78393	3.83863	1.10553	2.02906	0.0001	0.000427019	yes
XLOC_001323	XLOC_001323	Y106G6G.1	I:10329026-10330370	P1-OP50-no2	P1-OG1RF-no2	OK	0.647419	1.6867	1.38143	1.78769	0.00155	0.00441751	yes
XLOC_001324	XLOC_001324	rps-7	I:10330878-10331747	P1-OP50-no2	P1-OG1RF-no2	OK	3068.51	2346.69	-0.386907	-1.30915	0.00845	0.0184292	yes
XLOC_001325	XLOC_001325	ears-1	I:10336394-10345651	P1-OP50-no2	P1-OG1RF-no2	OK	102.053	66.7936	-0.611533	-2.2769	5e-05	0.000229654	yes
XLOC_001331	XLOC_001331	hpo-35	I:10374813-10379626	P1-OP50-no2	P1-OG1RF-no2	OK	27.8786	17.319	-0.686798	-2.54618	5e-05	0.000229654	yes
XLOC_001337	XLOC_001337	tag-353	I:10401066-10402774	P1-OP50-no2	P1-OG1RF-no2	OK	115.358	84.9674	-0.441131	-1.78431	0.0004	0.00140274	yes
XLOC_001339	XLOC_001339	blmp-1	I:10409358-10414707	P1-OP50-no2	P1-OG1RF-no2	OK	3.20719	7.63212	1.25077	3.24968	5e-05	0.000229654	yes
XLOC_001342	XLOC_001342	rpl-30	I:10436253-10436884	P1-OP50-no2	P1-OG1RF-no2	OK	2354.48	1743.97	-0.433037	-1.68898	0.00065	0.00212476	yes
XLOC_001346	XLOC_001346	Y106G6H.13	I:10471213-10471959	P1-OP50-no2	P1-OG1RF-no2	OK	2.84329	6.64732	1.22521	1.66837	0.00185	0.00513606	yes
XLOC_001348	XLOC_001348	F37D6.3	I:10486713-10487322	P1-OP50-no2	P1-OG1RF-no2	OK	0.745688	1.68685	1.17768	1.17626	0.02155	0.040687	yes
XLOC_001351	XLOC_001351	tag-68	I:10501584-10505949	P1-OP50-no2	P1-OG1RF-no2	OK	1.38498	2.88007	1.05624	1.9269	0.0004	0.00140274	yes
XLOC_001354	XLOC_001354	F59C6.16	I:10506999-10515506	P1-OP50-no2	P1-OG1RF-no2	OK	74.0848	40.5336	-0.870059	-1.58189	0.0041	0.00999074	yes
XLOC_001355	XLOC_001355	exos-3	I:10518378-10519262	P1-OP50-no2	P1-OG1RF-no2	OK	66.6349	44.2086	-0.591951	-2.01122	0.0001	0.000427019	yes
XLOC_001358	XLOC_001358	dhhc-12	I:10522110-10523905	P1-OP50-no2	P1-OG1RF-no2	OK	0.16546	0.852599	2.36539	1.98757	0.00175	0.00489075	yes
XLOC_001360	XLOC_001360	F59C6.14	I:10526601-10530094	P1-OP50-no2	P1-OG1RF-no2	OK	2.57642	8.76513	1.76641	2.78047	5e-05	0.000229654	yes
XLOC_001361	XLOC_001361	F59C6.11	I:10532666-10534485	P1-OP50-no2	P1-OG1RF-no2	OK	1.51333	3.73382	1.30292	1.92116	0.00035	0.00125802	yes
XLOC_001362	XLOC_001362	snx-27	I:10543023-10546425	P1-OP50-no2	P1-OG1RF-no2	OK	8.64685	12.0497	0.478755	1.42751	0.00445	0.0107432	yes
XLOC_001364	XLOC_001364	F25H2.4	I:10551978-10553036	P1-OP50-no2	P1-OG1RF-no2	OK	123.895	99.1017	-0.322141	-1.21117	0.0156	0.0308956	yes
XLOC_001365	XLOC_001365	F25H2.6	I:10554365-10558050	P1-OP50-no2	P1-OG1RF-no2	OK	51.2789	36.6912	-0.482929	-1.89875	0.00015	0.000609388	yes
XLOC_001367	XLOC_001367	ubc-25	I:10562969-10564914	P1-OP50-no2	P1-OG1RF-no2	OK	158.112	127.056	-0.315484	-1.2921	0.0092	0.0197994	yes
XLOC_001369	XLOC_001369	pas-5	I:10566349-10567394	P1-OP50-no2	P1-OG1RF-no2	OK	311.788	178.55	-0.804233	-3.27945	5e-05	0.000229654	yes
XLOC_001371	XLOC_001371	tct-1	I:10569084-10570030	P1-OP50-no2	P1-OG1RF-no2	OK	1398.99	1139.17	-0.296401	-1.12124	0.023	0.0430113	yes
XLOC_001374	XLOC_001374	rtel-1	I:10571953-10577138	P1-OP50-no2	P1-OG1RF-no2	OK	29.4258	22.7662	-0.370185	-1.43699	0.00365	0.00906209	yes
XLOC_001375	XLOC_001375	F29C6.1	I:10579412-10580890	P1-OP50-no2	P1-OG1RF-no2	OK	21.7225	52.577	1.27524	3.86446	5e-05	0.000229654	yes
XLOC_001377	XLOC_001377	lst-1	I:10588176-10590466	P1-OP50-no2	P1-OG1RF-no2	OK	105.901	65.8073	-0.686398	-2.63736	5e-05	0.000229654	yes
XLOC_001378	XLOC_001378	set-18	I:10590719-10593962	P1-OP50-no2	P1-OG1RF-no2	OK	4.05701	8.04782	0.988183	2.38339	5e-05	0.000229654	yes
XLOC_001385	XLOC_001385	lam-3	I:10608465-10621428	P1-OP50-no2	P1-OG1RF-no2	OK	2.73634	6.49275	1.24658	4.28027	5e-05	0.000229654	yes
XLOC_001394	XLOC_001394	fkb-7	I:10667954-10671016	P1-OP50-no2	P1-OG1RF-no2	OK	2.10748	5.53352	1.39268	2.36899	0.0001	0.000427019	yes
XLOC_001396	XLOC_001396	kbp-5	I:10687364-10688070	P1-OP50-no2	P1-OG1RF-no2	OK	119.355	79.3936	-0.58816	-2.05462	5e-05	0.000229654	yes
XLOC_001398	XLOC_001398	C34B2.11	I:10691344-10696783	P1-OP50-no2	P1-OG1RF-no2	OK	1.59727	2.77888	0.798895	1.17133	0.0195	0.0373622	yes
XLOC_001399	XLOC_001399	B0205.10	I:10708362-10710375	P1-OP50-no2	P1-OG1RF-no2	OK	0.854818	4.19653	2.29551	3.54527	5e-05	0.000229654	yes
XLOC_001400	XLOC_001400	B0205.9	I:10720825-10723591	P1-OP50-no2	P1-OG1RF-no2	OK	44.4715	29.0861	-0.61255	-2.31771	5e-05	0.000229654	yes
XLOC_001409	XLOC_001409	F55A3.3	I:10789129-10793147	P1-OP50-no2	P1-OG1RF-no2	OK	148.096	106.005	-0.482408	-1.92391	5e-05	0.000229654	yes
XLOC_001410	XLOC_001410	F55A3.2	I:10793400-10798058	P1-OP50-no2	P1-OG1RF-no2	OK	10.7586	7.09156	-0.60131	-1.84687	0.00025	0.000946733	yes
XLOC_001411	XLOC_001411	2018-03-06	I:10799622-10806901	P1-OP50-no2	P1-OG1RF-no2	OK	35.5359	25.108	-0.501132	-1.99827	5e-05	0.000229654	yes
XLOC_001412	XLOC_001412	C35E7.9	I:10806921-10808238	P1-OP50-no2	P1-OG1RF-no2	OK	0.579938	2.49901	2.10739	2.66483	5e-05	0.000229654	yes
XLOC_001414	XLOC_001414	C35E7.8	I:10808606-10810499	P1-OP50-no2	P1-OG1RF-no2	OK	16.9524	12.3787	-0.45363	-1.3045	0.00945	0.0202481	yes
XLOC_001416	XLOC_001416	C35E7.6	I:10817359-10819109	P1-OP50-no2	P1-OG1RF-no2	OK	8.98779	13.5283	0.58994	1.54839	0.00195	0.00536543	yes
XLOC_001418	XLOC_001418	C35E7.4	I:10831900-10834812	P1-OP50-no2	P1-OG1RF-no2	OK	1.54718	5.19433	1.74729	3.60602	5e-05	0.000229654	yes
XLOC_001419	XLOC_001419	C35E7.3	I:10836985-10838877	P1-OP50-no2	P1-OG1RF-no2	OK	1.16596	0.621082	-0.908668	-1.21053	0.0165	0.0324149	yes
XLOC_001420	XLOC_001420	C35E7.2	I:10841113-10844647	P1-OP50-no2	P1-OG1RF-no2	OK	1.12595	2.61239	1.21423	2.21549	5e-05	0.000229654	yes
XLOC_001421	XLOC_001421	C35E7.11	I:10844771-10845972	P1-OP50-no2	P1-OG1RF-no2	OK	1.84635	4.04165	1.13027	1.68871	0.00125	0.00368615	yes
XLOC_001422	XLOC_001422	vet-2	I:10846777-10850101	P1-OP50-no2	P1-OG1RF-no2	OK	11.0532	5.76514	-0.939033	-2.76885	5e-05	0.000229654	yes
XLOC_001426	XLOC_001426	Y37F4.1	I:10859546-10860798	P1-OP50-no2	P1-OG1RF-no2	OK	0.463034	1.45781	1.65461	1.84622	0.0013	0.00380246	yes
XLOC_001439	XLOC_001439	prp-17	I:10936820-10940521	P1-OP50-no2	P1-OG1RF-no2	OK	55.1319	34.8204	-0.662955	-2.5804	5e-05	0.000229654	yes
XLOC_001440	XLOC_001440	Y95D11A.3	I:10940684-10945690	P1-OP50-no2	P1-OG1RF-no2	OK	42.8134	28.6227	-0.5809	-1.6812	0.0004	0.00140274	yes
XLOC_001441	XLOC_001441	Y95D11A.1	I:10940684-10945690	P1-OP50-no2	P1-OG1RF-no2	OK	44.8908	29.7057	-0.595682	-1.20123	0.01755	0.0341539	yes
XLOC_001443	XLOC_001443	Y52B11A.3	I:10970492-11004283	P1-OP50-no2	P1-OG1RF-no2	OK	30.9692	24.8848	-0.315568	-1.10089	0.0274	0.0498706	yes
XLOC_001445	XLOC_001445	Y52B11A.12	I:11011340-11014739	P1-OP50-no2	P1-OG1RF-no2	OK	0.600593	2.61509	2.1224	2.51782	0.0001	0.000427019	yes
XLOC_001448	XLOC_001448	Y52B11A.8	I:11032340-11038827	P1-OP50-no2	P1-OG1RF-no2	OK	157.021	104.089	-0.593147	-1.64771	0.001	0.00305556	yes
XLOC_001449	XLOC_001449	Y52B11A.10	I:11039055-11052494	P1-OP50-no2	P1-OG1RF-no2	OK	19.3522	15.2088	-0.347591	-1.23058	0.0147	0.0293981	yes
XLOC_001459	XLOC_001459	clec-97	I:11152713-11155369	P1-OP50-no2	P1-OG1RF-no2	OK	28.5331	3.38305	-3.07624	-5.71456	5e-05	0.000229654	yes
XLOC_001468	XLOC_001468	nfya-2	I:11224835-11233337	P1-OP50-no2	P1-OG1RF-no2	OK	43.0702	32.2831	-0.415908	-1.37722	0.0055	0.0128415	yes
XLOC_001472	XLOC_001472	F46A8.11	I:11248269-11249952	P1-OP50-no2	P1-OG1RF-no2	OK	0.701302	1.43339	1.03133	1.27439	0.01355	0.0273916	yes
XLOC_001473	XLOC_001473	F46A8.1	I:11250138-11251602	P1-OP50-no2	P1-OG1RF-no2	OK	0.425416	1.58493	1.89747	2.17418	0.0003	0.00110509	yes
XLOC_001475	XLOC_001475	scrm-6	I:11253349-11255883	P1-OP50-no2	P1-OG1RF-no2	OK	0.131264	0.56378	2.10266	1.50344	0.0172	0.0335981	yes
XLOC_001476	XLOC_001476	F36D1.7	I:11263147-11263661	P1-OP50-no2	P1-OG1RF-no2	OK	3.26675	7.47333	1.1939	1.68471	0.0015	0.00429119	yes
XLOC_001495	XLOC_001495	F56G4.4	I:11374623-11380133	P1-OP50-no2	P1-OG1RF-no2	OK	54.2832	34.6467	-0.647791	-2.41388	5e-05	0.000229654	yes
XLOC_001505	XLOC_001505	C27C7.1	I:11439286-11440710	P1-OP50-no2	P1-OG1RF-no2	OK	90.1453	55.4841	-0.700178	-2.61565	5e-05	0.000229654	yes
XLOC_001516	XLOC_001516	F32B4.8	I:11501624-11507129	P1-OP50-no2	P1-OG1RF-no2	OK	0.186197	0.641791	1.78528	2.19441	0.0001	0.000427019	yes
XLOC_001520	XLOC_001520	F32B4.4	I:11517565-11557792	P1-OP50-no2	P1-OG1RF-no2	OK	24.428	17.5237	-0.479223	-1.18719	0.0185	0.0357268	yes
XLOC_001532	XLOC_001532	C17D12.5	I:11586235-11587331	P1-OP50-no2	P1-OG1RF-no2	OK	0.616182	1.98986	1.69124	1.57273	0.00555	0.0129423	yes
XLOC_001533	XLOC_001533	unc-75	I:11592301-11601605	P1-OP50-no2	P1-OG1RF-no2	OK	1.95464	5.59072	1.51613	2.84451	5e-05	0.000229654	yes
XLOC_001537	XLOC_001537	dhhc-7	I:11611671-11616139	P1-OP50-no2	P1-OG1RF-no2	OK	68.6367	48.1286	-0.512085	-1.81951	0.00035	0.00125802	yes
XLOC_001558	XLOC_001558	kpc-1	I:11675942-11682364	P1-OP50-no2	P1-OG1RF-no2	OK	8.40235	15.3883	0.872967	2.72265	5e-05	0.000229654	yes
XLOC_001561	XLOC_001561	pgrn-1	I:11701630-11703704	P1-OP50-no2	P1-OG1RF-no2	OK	26.8931	42.6915	0.666711	2.27453	5e-05	0.000229654	yes
XLOC_001569	XLOC_001569	T02G6.5	I:11815910-11819233	P1-OP50-no2	P1-OG1RF-no2	OK	9.45814	4.72327	-1.00177	-2.36369	5e-05	0.000229654	yes
XLOC_001572	XLOC_001572	dhhc-2	I:11836459-11849247	P1-OP50-no2	P1-OG1RF-no2	OK	2.70364	5.0116	0.890368	1.77865	0.00065	0.00212476	yes
XLOC_001577	XLOC_001577	Y47H9C.8	I:11893884-11896288	P1-OP50-no2	P1-OG1RF-no2	OK	38.5556	29.2851	-0.396776	-1.38819	0.0054	0.0126471	yes
XLOC_001583	XLOC_001583	ubc-12	I:11911323-11912677	P1-OP50-no2	P1-OG1RF-no2	OK	166.211	94.2947	-0.817768	-2.03862	0.0001	0.000427019	yes
XLOC_001584	XLOC_001584	R06C1.4	I:11930724-11931759	P1-OP50-no2	P1-OG1RF-no2	OK	509.584	187.598	-1.44167	-5.37125	5e-05	0.000229654	yes
XLOC_001587	XLOC_001587	R06C1.6	I:11947000-11953100	P1-OP50-no2	P1-OG1RF-no2	OK	3.69295	8.59286	1.21836	2.82862	5e-05	0.000229654	yes
XLOC_001594	XLOC_001594	rga-2	I:11979439-11985655	P1-OP50-no2	P1-OG1RF-no2	OK	1.64996	4.78748	1.53684	3.49193	5e-05	0.000229654	yes
XLOC_001596	XLOC_001596	fbxa-124	I:12005176-12006296	P1-OP50-no2	P1-OG1RF-no2	OK	5.28589	3.23866	-0.706749	-1.27416	0.0133	0.0270017	yes
XLOC_001597	XLOC_001597	fbxa-122	I:12006910-12008040	P1-OP50-no2	P1-OG1RF-no2	OK	5.56517	3.34289	-0.735332	-1.35402	0.00725	0.0162022	yes
XLOC_001608	XLOC_001608	F58D5.3	I:12069805-12072893	P1-OP50-no2	P1-OG1RF-no2	OK	0.360951	1.14167	1.66128	2.00329	0.00055	0.00184288	yes
XLOC_001621	XLOC_001621	F15H9.7	I:12160099-12162091	P1-OP50-no2	P1-OG1RF-no2	OK	0.136414	0.489761	1.84409	1.32661	0.02455	0.0454713	yes
XLOC_001627	XLOC_001627	C15C6.1	I:12202231-12203717	P1-OP50-no2	P1-OG1RF-no2	OK	2.50471	7.1053	1.50425	2.50133	5e-05	0.000229654	yes
XLOC_001628	XLOC_001628	C15C6.2	I:12203799-12205809	P1-OP50-no2	P1-OG1RF-no2	OK	3.52293	12.5661	1.83468	3.61596	5e-05	0.000229654	yes
XLOC_001629	XLOC_001629	C15C6.3	I:12207096-12212206	P1-OP50-no2	P1-OG1RF-no2	OK	55.9916	40.4351	-0.469603	-1.85029	0.0003	0.00110509	yes
XLOC_001630	XLOC_001630	C15C6.4	I:12213108-12215184	P1-OP50-no2	P1-OG1RF-no2	OK	53.5557	34.6897	-0.626532	-1.95785	5e-05	0.000229654	yes
XLOC_001633	XLOC_001633	F14B6.3	I:12230417-12232308	P1-OP50-no2	P1-OG1RF-no2	OK	4.03408	2.55007	-0.661702	-1.22527	0.01375	0.0277514	yes
XLOC_001634	XLOC_001634	F14B6.6	I:12232688-12235104	P1-OP50-no2	P1-OG1RF-no2	OK	1.18634	2.23422	0.913256	1.32313	0.0075	0.0166575	yes
XLOC_001662	XLOC_001662	T09E11.11	I:12344166-12345702	P1-OP50-no2	P1-OG1RF-no2	OK	1.459	2.55916	0.810689	1.11378	0.02615	0.0479591	yes
XLOC_001689	XLOC_001689	nlp-39	I:12461644-12462097	P1-OP50-no2	P1-OG1RF-no2	OK	0.337242	15.5484	5.52684	4.91264	0.00025	0.000946733	yes
XLOC_001691	XLOC_001691	sygl-1	I:12484180-12486235	P1-OP50-no2	P1-OG1RF-no2	OK	283.069	139.469	-1.0212	-4.04114	5e-05	0.000229654	yes
XLOC_001692	XLOC_001692	pars-2	I:12486950-12494526	P1-OP50-no2	P1-OG1RF-no2	OK	26.4942	17.8313	-0.571264	-1.28729	0.0074	0.0164765	yes
XLOC_001694	XLOC_001694	T27F6.7	I:12494825-12497354	P1-OP50-no2	P1-OG1RF-no2	OK	47.3804	36.7986	-0.364641	-1.21782	0.01465	0.0293097	yes
XLOC_001696	XLOC_001696	asah-1	I:12505097-12508064	P1-OP50-no2	P1-OG1RF-no2	OK	26.8327	155.72	2.53689	9.16597	5e-05	0.000229654	yes
XLOC_001697	XLOC_001697	unc-101	I:12508448-12513405	P1-OP50-no2	P1-OG1RF-no2	OK	36.7027	25.3239	-0.535385	-1.97277	0.0001	0.000427019	yes
XLOC_001698	XLOC_001698	K11D2.5	I:12513518-12518697	P1-OP50-no2	P1-OG1RF-no2	OK	17.0267	12.5679	-0.43805	-1.26458	0.01145	0.0238607	yes
XLOC_001700	XLOC_001700	W02D9.2	I:12532668-12534355	P1-OP50-no2	P1-OG1RF-no2	OK	89.4818	70.1691	-0.350758	-1.33737	0.0066	0.0149932	yes
XLOC_001701	XLOC_001701	hmg-20	I:12535321-12537671	P1-OP50-no2	P1-OG1RF-no2	OK	29.3717	19.751	-0.572505	-1.91581	0.0002	0.000777835	yes
XLOC_001702	XLOC_001702	W02D9.10	I:12551537-12552370	P1-OP50-no2	P1-OG1RF-no2	OK	15.1206	23.9242	0.661953	1.74726	0.0006	0.00198621	yes
XLOC_001722	XLOC_001722	T26E3.4	I:12665066-12668892	P1-OP50-no2	P1-OG1RF-no2	OK	49.0904	37.045	-0.40616	-1.37571	0.00565	0.0131431	yes
XLOC_001723	XLOC_001723	par-6	I:12669379-12674449	P1-OP50-no2	P1-OG1RF-no2	OK	43.8371	31.5197	-0.475899	-1.71471	0.00045	0.00154863	yes
XLOC_001724	XLOC_001724	ndx-1	I:12679210-12681815	P1-OP50-no2	P1-OG1RF-no2	OK	2.75632	6.61228	1.2624	2.41674	5e-05	0.000229654	yes
XLOC_001739	XLOC_001739	T06G6.6	I:12718308-12719795	P1-OP50-no2	P1-OG1RF-no2	OK	0.637461	1.40761	1.14284	1.24651	0.01345	0.0272477	yes
XLOC_001743	XLOC_001743	pfd-3	I:12728171-12729871	P1-OP50-no2	P1-OG1RF-no2	OK	92.8172	51.1821	-0.858754	-3.08641	5e-05	0.000229654	yes
XLOC_001745	XLOC_001745	uba-2	I:12741604-12748729	P1-OP50-no2	P1-OG1RF-no2	OK	76.4184	61.9687	-0.30238	-1.22212	0.01415	0.028441	yes
XLOC_001746	XLOC_001746	bath-34	I:12749889-12752067	P1-OP50-no2	P1-OG1RF-no2	OK	4.62778	2.77777	-0.736395	-1.41738	0.0045	0.010838	yes
XLOC_001752	XLOC_001752	gsk-3	I:12819215-12825562	P1-OP50-no2	P1-OG1RF-no2	OK	65.9647	54.0036	-0.28864	-1.15997	0.0188	0.0361953	yes
XLOC_001754	XLOC_001754	nhx-8	I:12825686-12834143	P1-OP50-no2	P1-OG1RF-no2	OK	5.94693	10.3153	0.794571	2.40608	5e-05	0.000229654	yes
XLOC_001758	XLOC_001758	pad-1	I:12878594-12902804	P1-OP50-no2	P1-OG1RF-no2	OK	26.4917	21.3603	-0.310603	-1.25736	0.01205	0.0248814	yes
XLOC_001759	XLOC_001759	car-1	I:12904469-12906358	P1-OP50-no2	P1-OG1RF-no2	OK	1224.78	624.579	-0.97157	-3.2686	5e-05	0.000229654	yes
XLOC_001760	XLOC_001760	fkb-8	I:12916440-12918109	P1-OP50-no2	P1-OG1RF-no2	OK	2.59342	7.80873	1.59023	3.01952	5e-05	0.000229654	yes
XLOC_001762	XLOC_001762	pfn-1	I:12922003-12923546	P1-OP50-no2	P1-OG1RF-no2	OK	415.662	192.355	-1.11164	-4.48317	5e-05	0.000229654	yes
XLOC_001764	XLOC_001764	Y18D10A.22	I:12932036-12933751	P1-OP50-no2	P1-OG1RF-no2	OK	0.358071	0.793875	1.14867	1.23591	0.0168	0.0329358	yes
XLOC_001767	XLOC_001767	acox-2	I:12942279-12946585	P1-OP50-no2	P1-OG1RF-no2	OK	5.76703	3.20482	-0.847585	-2.01299	0.0001	0.000427019	yes
XLOC_001768	XLOC_001768	F08A8.4,acox-3	I:12946946-12955216	P1-OP50-no2	P1-OG1RF-no2	OK	11.3881	6.55388	-0.797107	-2.26407	5e-05	0.000229654	yes
XLOC_001770	XLOC_001770	eif-6	I:12968920-12970238	P1-OP50-no2	P1-OG1RF-no2	OK	153.543	105.35	-0.543458	-2.16653	5e-05	0.000229654	yes
XLOC_001771	XLOC_001771	prx-11	I:12971613-12972259	P1-OP50-no2	P1-OG1RF-no2	OK	13.8358	24.3802	0.817303	1.98752	0.00015	0.000609388	yes
XLOC_001775	XLOC_001775	nlp-15	I:12988230-12995473	P1-OP50-no2	P1-OG1RF-no2	OK	9.34843	16.2663	0.799089	1.82377	0.0006	0.00198621	yes
XLOC_001776	XLOC_001776	smu-1	I:12995806-13023572	P1-OP50-no2	P1-OG1RF-no2	OK	38.3805	25.7051	-0.578318	-1.44748	0.00315	0.00802489	yes
XLOC_001778	XLOC_001778	W05B5.1	I:13033519-13045537	P1-OP50-no2	P1-OG1RF-no2	OK	27.2643	39.103	0.520267	1.7007	0.0008	0.00252979	yes
XLOC_001790	XLOC_001790	Y26D4A.21	I:13083320-13103119	P1-OP50-no2	P1-OG1RF-no2	OK	2.29711	0.862718	-1.41286	-1.45022	0.00765	0.0169384	yes
XLOC_001798	XLOC_001798	F22G12.1	I:13139131-13141894	P1-OP50-no2	P1-OG1RF-no2	OK	0.090278	1.37175	3.9255	2.8658	0.0009	0.00279345	yes
XLOC_001804	XLOC_001804	F22G12.5	I:13162498-13182808	P1-OP50-no2	P1-OG1RF-no2	OK	43.9273	33.2979	-0.399686	-1.41524	0.0049	0.0116492	yes
XLOC_001805	XLOC_001805	F17B5.1	I:13184911-13188297	P1-OP50-no2	P1-OG1RF-no2	OK	0.0393429	2.07763	5.72269	4.3007	0.0002	0.000777835	yes
XLOC_001814	XLOC_001814	ssp-31	I:13219085-13219545	P1-OP50-no2	P1-OG1RF-no2	OK	0.976283	3.24292	1.73192	1.90992	0.0018	0.00501012	yes
XLOC_001816	XLOC_001816	ZK1053.2	I:13232156-13234684	P1-OP50-no2	P1-OG1RF-no2	OK	0.340031	1.25599	1.88509	2.33086	5e-05	0.000229654	yes
XLOC_001824	XLOC_001824	vet-6	I:13269994-13272781	P1-OP50-no2	P1-OG1RF-no2	OK	5.06014	2.55385	-0.986502	-2.36482	5e-05	0.000229654	yes
XLOC_001826	XLOC_001826	top-1	I:13292513-13297227	P1-OP50-no2	P1-OG1RF-no2	OK	155.682	105.383	-0.562958	-2.28101	5e-05	0.000229654	yes
XLOC_001829	XLOC_001829	sdz-30	I:13306204-13308786	P1-OP50-no2	P1-OG1RF-no2	OK	5.12349	2.29918	-1.15601	-2.45107	5e-05	0.000229654	yes
XLOC_001834	XLOC_001834	snr-2	I:13339396-13340227	P1-OP50-no2	P1-OG1RF-no2	OK	498.155	263.359	-0.919564	-3.75767	5e-05	0.000229654	yes
XLOC_001835	XLOC_001835	ola-1	I:13340333-13343936	P1-OP50-no2	P1-OG1RF-no2	OK	223.552	168.336	-0.409261	-1.67346	0.0006	0.00198621	yes
XLOC_001836	XLOC_001836	Y40B1A.1	I:13344043-13346968	P1-OP50-no2	P1-OG1RF-no2	OK	65.1591	43.806	-0.572837	-1.6624	0.001	0.00305556	yes
XLOC_001838	XLOC_001838	Y40B1A.3	I:13349409-13358674	P1-OP50-no2	P1-OG1RF-no2	OK	30.2388	21.4792	-0.493461	-1.66558	0.0011	0.00331622	yes
XLOC_001841	XLOC_001841	tads-1	I:13384751-13387084	P1-OP50-no2	P1-OG1RF-no2	OK	63.252	49.673	-0.348649	-1.29186	0.0101	0.0214524	yes
XLOC_001842	XLOC_001842	oxa-1	I:13387818-13391450	P1-OP50-no2	P1-OG1RF-no2	OK	26.4303	17.3689	-0.605686	-2.01617	0.00015	0.000609388	yes
XLOC_001844	XLOC_001844	C01A2.2	I:13397267-13398528	P1-OP50-no2	P1-OG1RF-no2	OK	3.90312	8.47086	1.11788	1.97642	0.00025	0.000946733	yes
XLOC_001845	XLOC_001845	nlp-38	I:13402446-13404099	P1-OP50-no2	P1-OG1RF-no2	OK	4.06732	9.37395	1.20458	2.14242	0.0001	0.000427019	yes
XLOC_001849	XLOC_001849	W05H12.1	I:13418457-13423379	P1-OP50-no2	P1-OG1RF-no2	OK	4.91554	10.2554	1.06096	2.695	5e-05	0.000229654	yes
XLOC_001850	XLOC_001850	Y40B1B.8	I:13428912-13434604	P1-OP50-no2	P1-OG1RF-no2	OK	37.8954	28.4103	-0.41561	-1.52677	0.0027	0.00704338	yes
XLOC_001851	XLOC_001851	eif-3.J	I:13435486-13437965	P1-OP50-no2	P1-OG1RF-no2	OK	181.778	101.697	-0.837901	-3.32808	5e-05	0.000229654	yes
XLOC_001852	XLOC_001852	spr-5	I:13438065-13450218	P1-OP50-no2	P1-OG1RF-no2	OK	41.8519	28.6613	-0.54619	-2.13833	5e-05	0.000229654	yes
XLOC_001856	XLOC_001856	Y48G10A.1	I:13489586-13491235	P1-OP50-no2	P1-OG1RF-no2	OK	72.4576	47.0679	-0.622394	-2.2678	5e-05	0.000229654	yes
XLOC_001860	XLOC_001860	Y87G2A.1	I:13514543-13526257	P1-OP50-no2	P1-OG1RF-no2	OK	41.9518	34.3902	-0.286736	-1.1275	0.0234	0.0436459	yes
XLOC_001864	XLOC_001864	Y87G2A.16	I:13560527-13563465	P1-OP50-no2	P1-OG1RF-no2	OK	0.562224	16.776	4.89911	7.23554	5e-05	0.000229654	yes
XLOC_001867	XLOC_001867	gpi-1	I:13576247-13581592	P1-OP50-no2	P1-OG1RF-no2	OK	121.062	94.1978	-0.361976	-1.47528	0.00355	0.00885743	yes
XLOC_001868	XLOC_001868	ubc-14	I:13581697-13585297	P1-OP50-no2	P1-OG1RF-no2	OK	74.1941	55.9473	-0.407236	-1.33564	0.00725	0.0162022	yes
XLOC_001869	XLOC_001869	unc-59	I:13629226-13633496	P1-OP50-no2	P1-OG1RF-no2	OK	91.7453	59.5514	-0.6235	-2.50149	5e-05	0.000229654	yes
XLOC_001875	XLOC_001875	W09C5.7	I:13654028-13658165	P1-OP50-no2	P1-OG1RF-no2	OK	59.1866	31.2067	-0.923415	-3.65422	5e-05	0.000229654	yes
XLOC_001877	XLOC_001877	W04A4.5	I:13663484-13674964	P1-OP50-no2	P1-OG1RF-no2	OK	25.3848	16.868	-0.589682	-2.24759	5e-05	0.000229654	yes
XLOC_001878	XLOC_001878	W04A4.2	I:13682421-13684340	P1-OP50-no2	P1-OG1RF-no2	OK	6.90043	3.6691	-0.911259	-1.81202	0.00025	0.000946733	yes
XLOC_001887	XLOC_001887	Y37H9A.3	I:13778898-13792165	P1-OP50-no2	P1-OG1RF-no2	OK	26.4186	21.2843	-0.311765	-1.14709	0.0223	0.0418835	yes
XLOC_001897	XLOC_001897	W04A8.6	I:13854639-13859551	P1-OP50-no2	P1-OG1RF-no2	OK	76.2773	50.9861	-0.581149	-2.27533	5e-05	0.000229654	yes
XLOC_001898	XLOC_001898	taf-1	I:13861471-13887653	P1-OP50-no2	P1-OG1RF-no2	OK	21.9588	15.9086	-0.464992	-1.85193	0.0001	0.000427019	yes
XLOC_001906	XLOC_001906	rps-6	I:13952158-13953194	P1-OP50-no2	P1-OG1RF-no2	OK	2282.49	1779.91	-0.358804	-1.20819	0.0164	0.0322478	yes
XLOC_001911	XLOC_001911	Y71A12B.11	I:13978429-13980148	P1-OP50-no2	P1-OG1RF-no2	OK	11.0833	4.17755	-1.40765	-2.90234	5e-05	0.000229654	yes
XLOC_001915	XLOC_001915	ZC334.7	I:14009870-14011466	P1-OP50-no2	P1-OG1RF-no2	OK	0.439045	1.58533	1.85234	1.85778	0.00135	0.00392593	yes
XLOC_001918	XLOC_001918	ins-27	I:14026648-14027569	P1-OP50-no2	P1-OG1RF-no2	OK	12.1323	21.9891	0.857935	1.3758	0.00765	0.0169384	yes
XLOC_001921	XLOC_001921	hmg-6	I:14059410-14060829	P1-OP50-no2	P1-OG1RF-no2	OK	0.726359	2.14724	1.56373	1.45478	0.00695	0.015659	yes
XLOC_001923	XLOC_001923	gpdh-1	I:14075835-14082536	P1-OP50-no2	P1-OG1RF-no2	OK	2.78644	9.77466	1.81062	1.94836	0.00225	0.00604892	yes
XLOC_001925	XLOC_001925	fbxb-101	I:14088093-14089858	P1-OP50-no2	P1-OG1RF-no2	OK	0.852356	2.29688	1.43014	1.87587	0.0008	0.00252979	yes
XLOC_001927	XLOC_001927	tfg-1	I:14101276-14113179	P1-OP50-no2	P1-OG1RF-no2	OK	175.961	94.9357	-0.890234	-2.50479	5e-05	0.000229654	yes
XLOC_001928	XLOC_001928	Y63D3A.7	I:14113635-14114091	P1-OP50-no2	P1-OG1RF-no2	OK	186.912	133.007	-0.490858	-1.64421	0.00085	0.00266506	yes
XLOC_001929	XLOC_001929	Y63D3A.8	I:14114193-14118654	P1-OP50-no2	P1-OG1RF-no2	OK	38.5126	29.1355	-0.402551	-1.43757	0.0039	0.009579	yes
XLOC_001930	XLOC_001930	mys-2	I:14118752-14127173	P1-OP50-no2	P1-OG1RF-no2	OK	39.1202	29.1762	-0.423122	-1.5941	0.00115	0.00344431	yes
XLOC_001932	XLOC_001932	fipr-22	I:14155496-14156334	P1-OP50-no2	P1-OG1RF-no2	OK	1.28732	2.94287	1.19286	1.5072	0.0031	0.00791617	yes
XLOC_001950	XLOC_001950	K04H8.3	I:14255683-14257005	P1-OP50-no2	P1-OG1RF-no2	OK	0.589663	0.106073	-2.47483	-1.59036	0.02125	0.0401858	yes
XLOC_001951	XLOC_001951	pes-7	I:14263300-14271317	P1-OP50-no2	P1-OG1RF-no2	OK	6.00522	11.0526	0.880093	2.96783	5e-05	0.000229654	yes
XLOC_001954	XLOC_001954	fbxb-67	I:14297288-14298326	P1-OP50-no2	P1-OG1RF-no2	OK	4.81267	2.44367	-0.977786	-1.69499	0.00125	0.00368615	yes
XLOC_001957	XLOC_001957	F49B2.3	I:14311008-14312871	P1-OP50-no2	P1-OG1RF-no2	OK	0.270317	0.964108	1.83454	1.82173	0.00265	0.00693327	yes
XLOC_001959	XLOC_001959	src-2	I:14322236-14328958	P1-OP50-no2	P1-OG1RF-no2	OK	2.37214	3.97057	0.743157	1.49181	0.0039	0.009579	yes
XLOC_001961	XLOC_001961	Y105E8A.3	I:14358524-14369773	P1-OP50-no2	P1-OG1RF-no2	OK	44.6476	28.7869	-0.633171	-1.82428	0.0004	0.00140274	yes
XLOC_001964	XLOC_001964	eat-18,lev-10	I:14390332-14400222	P1-OP50-no2	P1-OG1RF-no2	OK	8.28017	13.0011	0.650898	0.863726	0.01065	0.0224472	yes
XLOC_001965	XLOC_001965	apg-1	I:14406027-14417928	P1-OP50-no2	P1-OG1RF-no2	OK	45.8224	37.9052	-0.273655	-1.10449	0.0247	0.0456876	yes
XLOC_001970	XLOC_001970	ekl-4	I:14469505-14486762	P1-OP50-no2	P1-OG1RF-no2	OK	57.153	36.9538	-0.629107	-1.66241	0.0009	0.00279345	yes
XLOC_001975	XLOC_001975	Y105E8B.7	I:14642732-14646606	P1-OP50-no2	P1-OG1RF-no2	OK	4.22671	6.31354	0.578914	1.10839	0.02725	0.0496514	yes
XLOC_001976	XLOC_001976	bath-40	I:14647781-14651457	P1-OP50-no2	P1-OG1RF-no2	OK	123.008	79.9391	-0.621777	-2.52355	5e-05	0.000229654	yes
XLOC_001977	XLOC_001977	riok-2	I:14652044-14657297	P1-OP50-no2	P1-OG1RF-no2	OK	71.7353	51.5934	-0.475498	-1.90729	0.0001	0.000427019	yes
XLOC_001985	XLOC_001985	Y54E5A.7	I:14711080-14715030	P1-OP50-no2	P1-OG1RF-no2	OK	35.7064	29.1542	-0.292482	-1.11881	0.02365	0.0440579	yes
XLOC_001990	XLOC_001990	K05C4.7	I:14737613-14738795	P1-OP50-no2	P1-OG1RF-no2	OK	101.305	60.5124	-0.743409	-2.84289	5e-05	0.000229654	yes
XLOC_001991	XLOC_001991	hmp-2	I:14738881-14742666	P1-OP50-no2	P1-OG1RF-no2	OK	70.5347	52.051	-0.438407	-1.75474	0.0004	0.00140274	yes
XLOC_001992	XLOC_001992	K05C4.5	I:14742764-14747790	P1-OP50-no2	P1-OG1RF-no2	OK	57.4816	37.7298	-0.607396	-2.4054	5e-05	0.000229654	yes
XLOC_001993	XLOC_001993	dnj-12	I:14756857-14759412	P1-OP50-no2	P1-OG1RF-no2	OK	126.218	94.3728	-0.41947	-1.7139	0.0004	0.00140274	yes
XLOC_001994	XLOC_001994	rps-26	I:14759917-14768980	P1-OP50-no2	P1-OG1RF-no2	OK	2791.68	2189.85	-0.350305	-1.27432	0.01165	0.0241809	yes
XLOC_001996	XLOC_001996	uev-1	I:14790243-14790934	P1-OP50-no2	P1-OG1RF-no2	OK	203.905	143.914	-0.502689	-1.94295	5e-05	0.000229654	yes
XLOC_001997	XLOC_001997	hinf-1	I:14791037-14794390	P1-OP50-no2	P1-OG1RF-no2	OK	82.2442	53.7779	-0.6129	-2.47372	5e-05	0.000229654	yes
XLOC_001999	XLOC_001999	K11B4.1	I:14794898-14797167	P1-OP50-no2	P1-OG1RF-no2	OK	45.1319	35.2037	-0.358421	-1.30853	0.00915	0.0197058	yes
XLOC_002000	XLOC_002000	K11B4.2	I:14797659-14798714	P1-OP50-no2	P1-OG1RF-no2	OK	46.1985	30.7949	-0.585155	-1.67781	0.00085	0.00266506	yes
XLOC_002003	XLOC_002003	let-49	I:14820380-14821765	P1-OP50-no2	P1-OG1RF-no2	OK	48.0763	30.6553	-0.649192	-2.12887	5e-05	0.000229654	yes
XLOC_002009	XLOC_002009	F32A7.8	I:14838691-14839251	P1-OP50-no2	P1-OG1RF-no2	OK	0.291237	0.98131	1.75251	1.37606	0.02695	0.0491759	yes
XLOC_002010	XLOC_002010	F32A7.4	I:14839903-14843129	P1-OP50-no2	P1-OG1RF-no2	OK	51.767	38.1212	-0.441438	-1.69301	0.00095	0.00293001	yes
XLOC_002016	XLOC_002016	ptr-23	I:14909239-14913073	P1-OP50-no2	P1-OG1RF-no2	OK	4.79287	8.80589	0.877577	2.64421	5e-05	0.000229654	yes
XLOC_002017	XLOC_002017	F21F12.1	I:14913622-14915571	P1-OP50-no2	P1-OG1RF-no2	OK	0.0814812	0.633661	2.95917	1.62012	0.0216	0.0407662	yes
XLOC_002018	XLOC_002018	kin-1	I:14919532-14951793	P1-OP50-no2	P1-OG1RF-no2	OK	32.9979	51.2472	0.635099	2.32521	5e-05	0.000229654	yes
XLOC_002020	XLOC_002020	ces-2	I:14961500-14965355	P1-OP50-no2	P1-OG1RF-no2	OK	3.23642	9.84158	1.60449	3.10463	5e-05	0.000229654	yes
XLOC_002022	XLOC_002022	klu-1	I:14975418-14980586	P1-OP50-no2	P1-OG1RF-no2	OK	1.88171	2.97986	0.663201	1.23838	0.01675	0.0328463	yes
XLOC_002024	XLOC_002024	tep-1	I:14993820-15001680	P1-OP50-no2	P1-OG1RF-no2	OK	12.5253	15.5016	0.307567	0.973083	0.0255	0.0469378	yes
XLOC_002026	XLOC_002026	F33H2.2	I:15023139-15030554	P1-OP50-no2	P1-OG1RF-no2	OK	66.04	47.5997	-0.472389	-1.8462	0.0002	0.000777835	yes
XLOC_002027	XLOC_002027	F33H2.3	I:15034516-15035467	P1-OP50-no2	P1-OG1RF-no2	OK	100.113	72.2764	-0.470028	-1.77348	0.00035	0.00125802	yes
XLOC_002028	XLOC_002028	F31C3.2	I:15036372-15041274	P1-OP50-no2	P1-OG1RF-no2	OK	65.556	43.7683	-0.582843	-1.14742	0.0228	0.0426847	yes
XLOC_002030	XLOC_002030	psf-2	I:15053024-15059003	P1-OP50-no2	P1-OG1RF-no2	OK	89.3393	51.4107	-0.797227	-2.32277	5e-05	0.000229654	yes
XLOC_002033	XLOC_002033	rrn-2.1	I:15064300-15064453	P1-OP50-no2	P1-OG1RF-no2	OK	2571.8	1772.08	-0.537334	-1.77776	0.00075	0.00239978	yes
XLOC_002039	XLOC_002039	rcor-1	I:17482-26781	P1-OP50-no2	P1-OG1RF-no2	OK	53.3333	39.8255	-0.421346	-1.65471	0.0009	0.00279345	yes
XLOC_002045	XLOC_002045	Y48G1C.8	I:96534-108161	P1-OP50-no2	P1-OG1RF-no2	OK	74.0115	45.4775	-0.702597	-2.82709	5e-05	0.000229654	yes
XLOC_002046	XLOC_002046	rab-11.1	I:108685-110077	P1-OP50-no2	P1-OG1RF-no2	OK	394.351	301.284	-0.388357	-1.55627	0.00195	0.00536543	yes
XLOC_002051	XLOC_002051	ptr-11	I:160171-166819	P1-OP50-no2	P1-OG1RF-no2	OK	2.04207	4.09179	1.0027	2.29151	5e-05	0.000229654	yes
XLOC_002062	XLOC_002062	ztf-3	I:283499-289138	P1-OP50-no2	P1-OG1RF-no2	OK	21.5201	14.2753	-0.592162	-1.69411	0.00045	0.00154863	yes
XLOC_002063	XLOC_002063	C53D5.5,imb-3	I:305809-314989	P1-OP50-no2	P1-OG1RF-no2	OK	287.888	180.673	-0.672126	-2.46963	5e-05	0.000229654	yes
XLOC_002065	XLOC_002065	xpo-2	I:318541-323352	P1-OP50-no2	P1-OG1RF-no2	OK	114.903	83.1768	-0.466163	-1.8793	0.0003	0.00110509	yes
XLOC_002067	XLOC_002067	R119.1	I:357239-363901	P1-OP50-no2	P1-OG1RF-no2	OK	10.9621	7.45421	-0.5564	-1.73863	0.0004	0.00140274	yes
XLOC_002069	XLOC_002069	R119.3,pqn-59	I:364518-381902	P1-OP50-no2	P1-OG1RF-no2	OK	636.807	373.431	-0.770015	-2.14494	5e-05	0.000229654	yes
XLOC_002076	XLOC_002076	Y65B4BL.4	I:502954-506250	P1-OP50-no2	P1-OG1RF-no2	OK	60.1618	48.2326	-0.318841	-1.16545	0.0184	0.0355473	yes
XLOC_002078	XLOC_002078	acs-13	I:511047-519646	P1-OP50-no2	P1-OG1RF-no2	OK	298.293	191.714	-0.637773	-2.44042	5e-05	0.000229654	yes
XLOC_002079	XLOC_002079	Y65B4BL.6	I:520112-521554	P1-OP50-no2	P1-OG1RF-no2	OK	1.25335	4.82987	1.94619	2.39563	0.00025	0.000946733	yes
XLOC_002084	XLOC_002084	grl-16	I:572176-575119	P1-OP50-no2	P1-OG1RF-no2	OK	8.77945	30.613	1.80194	5.31974	5e-05	0.000229654	yes
XLOC_002087	XLOC_002087	eme-1	I:614652-629444	P1-OP50-no2	P1-OG1RF-no2	OK	37.8662	29.1875	-0.375557	-1.18797	0.0158	0.0312467	yes
XLOC_002090	XLOC_002090	Y65B4A.6	I:631054-636350	P1-OP50-no2	P1-OG1RF-no2	OK	117.253	84.8688	-0.466325	-1.87651	0.00015	0.000609388	yes
XLOC_002093	XLOC_002093	Y65B4A.9	I:664440-666894	P1-OP50-no2	P1-OG1RF-no2	OK	0.306836	1.0112	1.72053	1.7205	0.0012	0.00356232	yes
XLOC_002099	XLOC_002099	Y18H1A.7	I:717938-719727	P1-OP50-no2	P1-OG1RF-no2	OK	30.2034	20.8892	-0.531954	-1.75119	0.00065	0.00212476	yes
XLOC_002101	XLOC_002101	col-46	I:741878-745454	P1-OP50-no2	P1-OG1RF-no2	OK	0.29789	0.735321	1.3036	1.33508	0.0114	0.0237664	yes
XLOC_002103	XLOC_002103	Y18H1A.9	I:745858-757010	P1-OP50-no2	P1-OG1RF-no2	OK	0.607682	2.41559	1.99099	2.85126	5e-05	0.000229654	yes
XLOC_002104	XLOC_002104	mps-3	I:760845-761842	P1-OP50-no2	P1-OG1RF-no2	OK	0.29553	1.67698	2.50449	2.0799	0.00255	0.00672398	yes
XLOC_002112	XLOC_002112	pde-6	I:872767-882713	P1-OP50-no2	P1-OG1RF-no2	OK	9.04887	11.9872	0.405691	1.33555	0.00805	0.0176946	yes
XLOC_002113	XLOC_002113	him-19	I:882917-895099	P1-OP50-no2	P1-OG1RF-no2	OK	19.5065	12.349	-0.659564	-1.56593	0.00255	0.00672398	yes
XLOC_002114	XLOC_002114	Y95B8A.12	I:912414-926877	P1-OP50-no2	P1-OG1RF-no2	OK	1.35748	2.51865	0.891723	1.58658	0.00185	0.00513606	yes
XLOC_002117	XLOC_002117	mig-1	I:948565-957373	P1-OP50-no2	P1-OG1RF-no2	OK	7.23663	11.9125	0.719085	1.98583	0.00015	0.000609388	yes
XLOC_002118	XLOC_002118	cutl-20	I:963699-969426	P1-OP50-no2	P1-OG1RF-no2	OK	2.28367	5.25641	1.20272	2.0725	0.00015	0.000609388	yes
XLOC_002124	XLOC_002124	spd-1	I:1030628-1033436	P1-OP50-no2	P1-OG1RF-no2	OK	86.4896	62.68	-0.464522	-1.86256	5e-05	0.000229654	yes
XLOC_002125	XLOC_002125	Y34D9A.8	I:1050920-1053645	P1-OP50-no2	P1-OG1RF-no2	OK	5.62592	13.5847	1.27182	1.99461	0.0004	0.00140274	yes
XLOC_002127	XLOC_002127	R06A10.4	I:1084578-1095796	P1-OP50-no2	P1-OG1RF-no2	OK	3.134	5.84995	0.90042	1.82848	0.00045	0.00154863	yes
XLOC_002130	XLOC_002130	aps-3	I:1155342-1156020	P1-OP50-no2	P1-OG1RF-no2	OK	118.613	86.0618	-0.46282	-1.67683	0.0009	0.00279345	yes
XLOC_002133	XLOC_002133	Y48G8AL.20	I:1189969-1190830	P1-OP50-no2	P1-OG1RF-no2	OK	3.62252	1.09679	-1.7237	-2.35412	0.0002	0.000777835	yes
XLOC_002138	XLOC_002138	grh-1	I:1259488-1268155	P1-OP50-no2	P1-OG1RF-no2	OK	2.32292	8.66259	1.89886	4.08256	5e-05	0.000229654	yes
XLOC_002143	XLOC_002143	Y92H12BL.4	I:1376941-1385057	P1-OP50-no2	P1-OG1RF-no2	OK	18.2145	13.2285	-0.461432	-1.32673	0.00755	0.0167587	yes
XLOC_002144	XLOC_002144	Y92H12BM.1	I:1386256-1392759	P1-OP50-no2	P1-OG1RF-no2	OK	17.3988	12.6395	-0.461048	-1.08735	0.0267	0.0488021	yes
XLOC_002145	XLOC_002145	Y92H12BR.2	I:1413914-1415809	P1-OP50-no2	P1-OG1RF-no2	OK	83.4497	57.0371	-0.549006	-1.90103	0.0001	0.000427019	yes
XLOC_002147	XLOC_002147	F37F2.2	I:1442047-1444133	P1-OP50-no2	P1-OG1RF-no2	OK	91.3753	46.4503	-0.976116	-2.91383	5e-05	0.000229654	yes
XLOC_002154	XLOC_002154	cpx-1	I:1594655-1596175	P1-OP50-no2	P1-OG1RF-no2	OK	6.13195	10.722	0.806152	1.63324	0.00195	0.00536543	yes
XLOC_002156	XLOC_002156	Y73E7A.6	I:1607678-1610134	P1-OP50-no2	P1-OG1RF-no2	OK	36.7891	23.7663	-0.63036	-1.72358	0.00085	0.00266506	yes
XLOC_002169	XLOC_002169	Y71G12B.27	I:1797434-1798695	P1-OP50-no2	P1-OG1RF-no2	OK	1.82832	5.40267	1.56315	1.76112	0.0015	0.00429119	yes
XLOC_002170	XLOC_002170	Y71G12B.32	I:1813908-1816061	P1-OP50-no2	P1-OG1RF-no2	OK	0.192616	0.570439	1.56635	1.30286	0.0193	0.0370353	yes
XLOC_002171	XLOC_002171	Y71G12B.30	I:1818512-1823043	P1-OP50-no2	P1-OG1RF-no2	OK	1.28393	2.56654	0.99926	1.38902	0.00675	0.0152675	yes
XLOC_002178	XLOC_002178	Y51F10.7	I:1895160-1923096	P1-OP50-no2	P1-OG1RF-no2	OK	190.849	415.178	1.1213	3.79225	5e-05	0.000229654	yes
XLOC_002181	XLOC_002181	Y51F10.10	I:1950597-1958511	P1-OP50-no2	P1-OG1RF-no2	OK	35.9881	27.9277	-0.365824	-1.22345	0.01485	0.0296432	yes
XLOC_002186	XLOC_002186	Y37E3.1	I:2061666-2064016	P1-OP50-no2	P1-OG1RF-no2	OK	42.6096	30.0312	-0.504718	-1.79443	0.0004	0.00140274	yes
XLOC_002188	XLOC_002188	rla-1	I:2065726-2069587	P1-OP50-no2	P1-OG1RF-no2	OK	2836.04	2092.44	-0.438692	-1.55966	0.0019	0.00525462	yes
XLOC_002198	XLOC_002198	W03F11.1	I:2219470-2222313	P1-OP50-no2	P1-OG1RF-no2	OK	231.281	107.12	-1.11042	-4.21916	5e-05	0.000229654	yes
XLOC_002200	XLOC_002200	dct-9	I:2233750-2234906	P1-OP50-no2	P1-OG1RF-no2	OK	0.146389	0.988536	2.75548	1.78067	0.00865	0.0187868	yes
XLOC_002201	XLOC_002201	W03F11.4	I:2235607-2241167	P1-OP50-no2	P1-OG1RF-no2	OK	0.209971	1.16804	2.47583	3.59296	5e-05	0.000229654	yes
XLOC_002203	XLOC_002203	abt-2	I:2255922-2272866	P1-OP50-no2	P1-OG1RF-no2	OK	2.61533	4.37689	0.742912	2.28658	5e-05	0.000229654	yes
XLOC_002207	XLOC_002207	tpxl-1	I:2293131-2304393	P1-OP50-no2	P1-OG1RF-no2	OK	185.326	121.639	-0.607456	-1.75499	0.00055	0.00184288	yes
XLOC_002208	XLOC_002208	icp-1	I:2304469-2306816	P1-OP50-no2	P1-OG1RF-no2	OK	98.9098	72.0969	-0.456176	-1.85036	0.0002	0.000777835	yes
XLOC_002210	XLOC_002210	mcm-4	I:2316306-2321847	P1-OP50-no2	P1-OG1RF-no2	OK	141.975	87.0764	-0.705279	-2.51529	5e-05	0.000229654	yes
XLOC_002211	XLOC_002211	Y39G10AR.32	I:2322024-2322596	P1-OP50-no2	P1-OG1RF-no2	OK	67.0315	32.2854	-1.05396	-2.94936	5e-05	0.000229654	yes
XLOC_002212	XLOC_002212	Y39G10AR.15	I:2323823-2327329	P1-OP50-no2	P1-OG1RF-no2	OK	0.171583	0.432193	1.33277	1.41649	0.0076	0.0168499	yes
XLOC_002213	XLOC_002213	Y39G10AR.16	I:2330894-2332635	P1-OP50-no2	P1-OG1RF-no2	OK	1.20529	3.40108	1.49662	2.01982	0.00025	0.000946733	yes
XLOC_002218	XLOC_002218	F23C8.5	I:2415132-2420404	P1-OP50-no2	P1-OG1RF-no2	OK	264.885	160.925	-0.718976	-2.62963	5e-05	0.000229654	yes
XLOC_002219	XLOC_002219	did-2	I:2420830-2421742	P1-OP50-no2	P1-OG1RF-no2	OK	148.288	109.517	-0.437253	-1.70738	0.0006	0.00198621	yes
XLOC_002221	XLOC_002221	F23C8.8,F23C8.9	I:2429682-2433613	P1-OP50-no2	P1-OG1RF-no2	OK	56.1937	34.7909	-0.691701	-2.28165	5e-05	0.000229654	yes
XLOC_002225	XLOC_002225	inx-19	I:2451907-2464637	P1-OP50-no2	P1-OG1RF-no2	OK	0.511464	1.54076	1.59094	2.204	0.00025	0.000946733	yes
XLOC_002227	XLOC_002227	abtm-1	I:2472271-2485391	P1-OP50-no2	P1-OG1RF-no2	OK	18.5516	13.0483	-0.507684	-1.58095	0.0014	0.00405186	yes
XLOC_002230	XLOC_002230	Y23H5B.8	I:2546896-2548327	P1-OP50-no2	P1-OG1RF-no2	OK	1.34301	5.96257	2.15046	2.82097	5e-05	0.000229654	yes
XLOC_002232	XLOC_002232	aat-5	I:2571775-2576020	P1-OP50-no2	P1-OG1RF-no2	OK	3.36358	7.40435	1.13837	2.63684	5e-05	0.000229654	yes
XLOC_002233	XLOC_002233	fbp-1	I:2580934-2586124	P1-OP50-no2	P1-OG1RF-no2	OK	107.536	80.9739	-0.409295	-1.64277	0.0009	0.00279345	yes
XLOC_002238	XLOC_002238	cars-1	I:2621954-2628577	P1-OP50-no2	P1-OG1RF-no2	OK	92.4725	72.1603	-0.357819	-1.38076	0.00565	0.0131431	yes
XLOC_002239	XLOC_002239	F40E3.5	I:2644964-2657241	P1-OP50-no2	P1-OG1RF-no2	OK	1.10571	3.20694	1.53622	2.35522	5e-05	0.000229654	yes
XLOC_002242	XLOC_002242	F32B5.7	I:2672946-2682797	P1-OP50-no2	P1-OG1RF-no2	OK	4.1509	6.3588	0.615329	1.64312	0.0012	0.00356232	yes
XLOC_002244	XLOC_002244	cpz-1	I:2686638-2689473	P1-OP50-no2	P1-OG1RF-no2	OK	398.968	238.978	-0.739393	-2.85953	5e-05	0.000229654	yes
XLOC_002248	XLOC_002248	dnj-30	I:2718025-2721477	P1-OP50-no2	P1-OG1RF-no2	OK	64.2871	42.8967	-0.583664	-1.99919	5e-05	0.000229654	yes
XLOC_002249	XLOC_002249	Y71F9B.6	I:2722518-2727545	P1-OP50-no2	P1-OG1RF-no2	OK	38.6039	20.827	-0.89029	-1.89163	0.00015	0.000609388	yes
XLOC_002250	XLOC_002250	lron-11	I:2731559-2742528	P1-OP50-no2	P1-OG1RF-no2	OK	8.15406	12.6731	0.636182	1.26692	0.01575	0.0311641	yes
XLOC_002251	XLOC_002251	plk-2	I:2755578-2758204	P1-OP50-no2	P1-OG1RF-no2	OK	78.9042	59.3986	-0.409675	-1.65988	0.00085	0.00266506	yes
XLOC_002256	XLOC_002256	W03D8.9	I:2784616-2786068	P1-OP50-no2	P1-OG1RF-no2	OK	1.49872	5.90945	1.9793	3.18171	5e-05	0.000229654	yes
XLOC_002259	XLOC_002259	W03D8.2	I:2798210-2800878	P1-OP50-no2	P1-OG1RF-no2	OK	0.556107	1.32456	1.25208	1.58393	0.00265	0.00693327	yes
XLOC_002262	XLOC_002262	pop-1	I:2823467-2830293	P1-OP50-no2	P1-OG1RF-no2	OK	40.7714	31.2464	-0.383867	-1.35874	0.00665	0.0150932	yes
XLOC_002268	XLOC_002268	W10C8.4	I:2851962-2853855	P1-OP50-no2	P1-OG1RF-no2	OK	1.40533	2.59392	0.884227	1.16665	0.0151	0.030051	yes
XLOC_002269	XLOC_002269	W10C8.5	I:2853969-2855732	P1-OP50-no2	P1-OG1RF-no2	OK	28.2319	62.3651	1.14341	4.10687	5e-05	0.000229654	yes
XLOC_002270	XLOC_002270	W10C8.6	I:2858598-2859847	P1-OP50-no2	P1-OG1RF-no2	OK	5.237	13.8791	1.4061	1.83591	0.00075	0.00239978	yes
XLOC_002272	XLOC_002272	Y71F9AL.12	I:2870607-2875289	P1-OP50-no2	P1-OG1RF-no2	OK	48.5195	31.4233	-0.626728	-2.04013	5e-05	0.000229654	yes
XLOC_002273	XLOC_002273	rpl-1	I:2875394-2876324	P1-OP50-no2	P1-OG1RF-no2	OK	2616.42	2054.12	-0.34907	-1.17819	0.0173	0.0337542	yes
XLOC_002277	XLOC_002277	arx-1	I:2883495-2893718	P1-OP50-no2	P1-OG1RF-no2	OK	57.972	41.7509	-0.473549	-1.79461	0.0003	0.00110509	yes
XLOC_002280	XLOC_002280	copa-1	I:2895327-2900860	P1-OP50-no2	P1-OG1RF-no2	OK	89.6006	64.2423	-0.479986	-1.94008	5e-05	0.000229654	yes
XLOC_002283	XLOC_002283	bam-2	I:2949608-2957876	P1-OP50-no2	P1-OG1RF-no2	OK	4.26524	10.1239	1.24707	3.76373	5e-05	0.000229654	yes
XLOC_002285	XLOC_002285	Y71F9AR.4	I:2981650-2983072	P1-OP50-no2	P1-OG1RF-no2	OK	38.1795	24.1705	-0.65955	-1.57512	0.0014	0.00405186	yes
XLOC_002286	XLOC_002286	Y71F9AR.2	I:2983262-2985167	P1-OP50-no2	P1-OG1RF-no2	OK	1.84086	3.16884	0.783573	1.11695	0.02705	0.0493345	yes
XLOC_002287	XLOC_002287	supr-1	I:2986106-2995913	P1-OP50-no2	P1-OG1RF-no2	OK	21.7197	14.4138	-0.591561	-2.0585	5e-05	0.000229654	yes
XLOC_002290	XLOC_002290	Y54E10BR.5	I:3021648-3031092	P1-OP50-no2	P1-OG1RF-no2	OK	146.613	96.1107	-0.609247	-1.78642	0.00035	0.00125802	yes
XLOC_002291	XLOC_002291	rpb-7	I:3031211-3032938	P1-OP50-no2	P1-OG1RF-no2	OK	112.045	75.0785	-0.57761	-2.11973	5e-05	0.000229654	yes
XLOC_002292	XLOC_002292	mod-5	I:3035237-3047794	P1-OP50-no2	P1-OG1RF-no2	OK	0.756216	1.71803	1.18388	1.8767	0.00045	0.00154863	yes
XLOC_002293	XLOC_002293	ztf-23	I:3052048-3059165	P1-OP50-no2	P1-OG1RF-no2	OK	27.9759	21.6522	-0.369672	-1.23936	0.0128	0.0261516	yes
XLOC_002295	XLOC_002295	M01B12.4	I:3070969-3084874	P1-OP50-no2	P1-OG1RF-no2	OK	62.7906	49.1424	-0.353581	-1.42606	0.00365	0.00906209	yes
XLOC_002298	XLOC_002298	C45E1.4	I:3115035-3127661	P1-OP50-no2	P1-OG1RF-no2	OK	2.96037	10.9068	1.88138	3.57278	5e-05	0.000229654	yes
XLOC_002301	XLOC_002301	K09H9.8	I:3138538-3140601	P1-OP50-no2	P1-OG1RF-no2	OK	4.12099	14.0918	1.7738	3.32056	5e-05	0.000229654	yes
XLOC_002303	XLOC_002303	lpd-6	I:3144410-3147859	P1-OP50-no2	P1-OG1RF-no2	OK	82.0329	56.0904	-0.548448	-2.21722	5e-05	0.000229654	yes
XLOC_002305	XLOC_002305	vbh-1	I:3158513-3162376	P1-OP50-no2	P1-OG1RF-no2	OK	168.258	129.031	-0.382949	-1.50663	0.0027	0.00704338	yes
XLOC_002306	XLOC_002306	Y54E10A.10	I:3173242-3176319	P1-OP50-no2	P1-OG1RF-no2	OK	71.6726	42.77	-0.744822	-2.68933	5e-05	0.000229654	yes
XLOC_002307	XLOC_002307	Y54E10A.11	I:3176419-3192843	P1-OP50-no2	P1-OG1RF-no2	OK	27.2008	20.4123	-0.414209	-1.65663	0.0011	0.00331622	yes
XLOC_002308	XLOC_002308	Y54E10A.12	I:3193436-3198840	P1-OP50-no2	P1-OG1RF-no2	OK	41.1363	27.2683	-0.593186	-2.21253	5e-05	0.000229654	yes
XLOC_002311	XLOC_002311	cdt-1	I:3223161-3228022	P1-OP50-no2	P1-OG1RF-no2	OK	38.0973	25.6105	-0.572954	-2.21314	5e-05	0.000229654	yes
XLOC_002312	XLOC_002312	mab-31	I:3229428-3255565	P1-OP50-no2	P1-OG1RF-no2	OK	12.9429	26.0684	1.01014	1.61054	0.0045	0.010838	yes
XLOC_002315	XLOC_002315	zip-4	I:3264255-3266762	P1-OP50-no2	P1-OG1RF-no2	OK	69.8742	49.4774	-0.49799	-1.85509	0.00015	0.000609388	yes
XLOC_002316	XLOC_002316	pqn-72	I:3269402-3280883	P1-OP50-no2	P1-OG1RF-no2	OK	2.23154	4.65215	1.05985	2.07293	0.00015	0.000609388	yes
XLOC_002317	XLOC_002317	W01B11.6	I:3287381-3294356	P1-OP50-no2	P1-OG1RF-no2	OK	54.5525	39.554	-0.463821	-1.18931	0.0181	0.0350528	yes
XLOC_002318	XLOC_002318	ace-2	I:3302091-3307465	P1-OP50-no2	P1-OG1RF-no2	OK	4.50276	9.07221	1.01064	2.63781	5e-05	0.000229654	yes
XLOC_002321	XLOC_002321	Y44E3A.6	I:3338366-3349900	P1-OP50-no2	P1-OG1RF-no2	OK	47.5565	38.8669	-0.2911	-1.15435	0.0202	0.0384938	yes
XLOC_002323	XLOC_002323	W05F2.3	I:3367638-3368552	P1-OP50-no2	P1-OG1RF-no2	OK	725.779	528.383	-0.457946	-1.79629	0.0004	0.00140274	yes
XLOC_002324	XLOC_002324	W05F2.4	I:3374779-3402864	P1-OP50-no2	P1-OG1RF-no2	OK	8.0397	13.0886	0.703092	2.19841	5e-05	0.000229654	yes
XLOC_002327	XLOC_002327	2018-09-01	I:3427176-3438543	P1-OP50-no2	P1-OG1RF-no2	OK	68.4266	53.3844	-0.358139	-1.45572	0.00305	0.00781886	yes
XLOC_002332	XLOC_002332	ccep-290	I:3487811-3499706	P1-OP50-no2	P1-OG1RF-no2	OK	0.213936	0.869415	2.02287	3.07778	5e-05	0.000229654	yes
XLOC_002333	XLOC_002333	Y47G6A.18	I:3508634-3512733	P1-OP50-no2	P1-OG1RF-no2	OK	55.03	39.2474	-0.487621	-1.78079	0.00025	0.000946733	yes
XLOC_002337	XLOC_002337	rnp-6	I:3533993-3546904	P1-OP50-no2	P1-OG1RF-no2	OK	72.8051	48.9938	-0.57144	-1.8267	0.0002	0.000777835	yes
XLOC_002342	XLOC_002342	mis-12	I:3603342-3605757	P1-OP50-no2	P1-OG1RF-no2	OK	64.971	40.1304	-0.695101	-2.24157	5e-05	0.000229654	yes
XLOC_002343	XLOC_002343	Y47G6A.25	I:3606409-3608345	P1-OP50-no2	P1-OG1RF-no2	OK	49.9865	29.3702	-0.767186	-2.77369	5e-05	0.000229654	yes
XLOC_002344	XLOC_002344	Y47G6A.26	I:3618889-3619697	P1-OP50-no2	P1-OG1RF-no2	OK	0.598326	1.86711	1.6418	1.70287	0.00315	0.00802489	yes
XLOC_002350	XLOC_002350	smp-2	I:3667123-3671700	P1-OP50-no2	P1-OG1RF-no2	OK	9.68127	15.8802	0.713958	2.21762	5e-05	0.000229654	yes
XLOC_002351	XLOC_002351	ftn-2	I:3680177-3680944	P1-OP50-no2	P1-OG1RF-no2	OK	212.838	266.082	0.322111	1.29513	0.00785	0.017328	yes
XLOC_002352	XLOC_002352	rab-8	I:3682892-3684118	P1-OP50-no2	P1-OG1RF-no2	OK	86.7521	65.1673	-0.412749	-1.58485	0.00195	0.00536543	yes
XLOC_002354	XLOC_002354	msh-2	I:3694298-3697549	P1-OP50-no2	P1-OG1RF-no2	OK	57.3796	38.6719	-0.56925	-2.29342	5e-05	0.000229654	yes
XLOC_002356	XLOC_002356	F21A9.2	I:3706035-3709220	P1-OP50-no2	P1-OG1RF-no2	OK	1.51701	2.85872	0.914142	1.48436	0.004	0.00978489	yes
XLOC_002357	XLOC_002357	lin-59	I:3713138-3721157	P1-OP50-no2	P1-OG1RF-no2	OK	39.8173	32.1822	-0.307131	-1.20243	0.01475	0.0294786	yes
XLOC_002358	XLOC_002358	larp-5	I:3732981-3740479	P1-OP50-no2	P1-OG1RF-no2	OK	157.452	104.073	-0.597319	-2.37071	5e-05	0.000229654	yes
XLOC_002363	XLOC_002363	ric-19	I:3778089-3781658	P1-OP50-no2	P1-OG1RF-no2	OK	2.05722	4.80599	1.22414	2.33486	5e-05	0.000229654	yes
XLOC_002364	XLOC_002364	ptr-2	I:3789305-3792797	P1-OP50-no2	P1-OG1RF-no2	OK	117.611	71.0119	-0.727889	-2.94863	5e-05	0.000229654	yes
XLOC_002367	XLOC_002367	ubr-1	I:3807456-3816796	P1-OP50-no2	P1-OG1RF-no2	OK	39.2784	31.1181	-0.335982	-1.36203	0.0057	0.013239	yes
XLOC_002370	XLOC_002370	T03F1.6,gsp-4	I:3838236-3841558	P1-OP50-no2	P1-OG1RF-no2	OK	6.20802	13.3012	1.09935	2.68764	5e-05	0.000229654	yes
XLOC_002372	XLOC_002372	guk-1	I:3859377-3862729	P1-OP50-no2	P1-OG1RF-no2	OK	53.7868	38.7341	-0.473649	-1.65678	0.00105	0.00318837	yes
XLOC_002373	XLOC_002373	hcp-4	I:3862774-3865938	P1-OP50-no2	P1-OG1RF-no2	OK	94.5275	68.3111	-0.468615	-1.91718	0.00015	0.000609388	yes
XLOC_002376	XLOC_002376	T03F1.12	I:3876042-3876704	P1-OP50-no2	P1-OG1RF-no2	OK	36.8672	27.2823	-0.434371	-1.18333	0.01645	0.0323335	yes
XLOC_002383	XLOC_002383	C50F2.7	I:3900328-3901380	P1-OP50-no2	P1-OG1RF-no2	OK	1.80919	3.52709	0.963131	1.33327	0.01075	0.0226265	yes
XLOC_002384	XLOC_002384	magu-3	I:3901431-3905200	P1-OP50-no2	P1-OG1RF-no2	OK	1.19022	4.05493	1.76846	3.01724	5e-05	0.000229654	yes
XLOC_002387	XLOC_002387	T20F5.4	I:3912636-3915458	P1-OP50-no2	P1-OG1RF-no2	OK	2.56534	13.1621	2.35917	4.79681	5e-05	0.000229654	yes
XLOC_002389	XLOC_002389	T20F5.6	I:3920176-3925162	P1-OP50-no2	P1-OG1RF-no2	OK	58.7279	39.9342	-0.556423	-2.24613	5e-05	0.000229654	yes
XLOC_002390	XLOC_002390	T20F5.7	I:3925432-3927887	P1-OP50-no2	P1-OG1RF-no2	OK	59.1269	42.1751	-0.487424	-1.81504	0.0002	0.000777835	yes
XLOC_002391	XLOC_002391	lrp-2	I:3935268-3953942	P1-OP50-no2	P1-OG1RF-no2	OK	5.44189	6.9327	0.349309	1.3718	0.006	0.0138338	yes
XLOC_002395	XLOC_002395	F47B3.7	I:3968163-3970012	P1-OP50-no2	P1-OG1RF-no2	OK	0.187663	1.68135	3.1634	2.99133	5e-05	0.000229654	yes
XLOC_002403	XLOC_002403	let-504	I:4129563-4132292	P1-OP50-no2	P1-OG1RF-no2	OK	98.4314	59.2662	-0.731908	-2.94516	5e-05	0.000229654	yes
XLOC_002405	XLOC_002405	akir-1	I:4137212-4139023	P1-OP50-no2	P1-OG1RF-no2	OK	236.275	169.029	-0.483194	-1.7266	0.0007	0.00225987	yes
XLOC_002409	XLOC_002409	poml-3	I:4145311-4147136	P1-OP50-no2	P1-OG1RF-no2	OK	7.91122	22.8676	1.53133	4.10207	5e-05	0.000229654	yes
XLOC_002411	XLOC_002411	R12E2.15	I:4148831-4149429	P1-OP50-no2	P1-OG1RF-no2	OK	17.7796	49.8695	1.48793	2.84218	5e-05	0.000229654	yes
XLOC_002413	XLOC_002413	R12E2.7	I:4153956-4154550	P1-OP50-no2	P1-OG1RF-no2	OK	7.32347	24.2078	1.72487	2.94447	5e-05	0.000229654	yes
XLOC_002415	XLOC_002415	inx-15	I:4159013-4161113	P1-OP50-no2	P1-OG1RF-no2	OK	14.6726	25.3154	0.786884	2.39421	5e-05	0.000229654	yes
XLOC_002416	XLOC_002416	egg-5	I:4168986-4171589	P1-OP50-no2	P1-OG1RF-no2	OK	81.0282	45.6241	-0.828627	-3.33705	5e-05	0.000229654	yes
XLOC_002418	XLOC_002418	R12E2.11	I:4172463-4173624	P1-OP50-no2	P1-OG1RF-no2	OK	64.008	38.362	-0.738576	-2.64667	5e-05	0.000229654	yes
XLOC_002419	XLOC_002419	mrps-6	I:4173749-4174774	P1-OP50-no2	P1-OG1RF-no2	OK	49.6402	38.9909	-0.348371	-1.11938	0.02225	0.0418155	yes
XLOC_002423	XLOC_002423	C18E3.9	I:4214292-4215752	P1-OP50-no2	P1-OG1RF-no2	OK	53.9772	31.3176	-0.785375	-2.74033	5e-05	0.000229654	yes
XLOC_002426	XLOC_002426	C43E11.9	I:4265108-4267967	P1-OP50-no2	P1-OG1RF-no2	OK	45.2694	29.4651	-0.619529	-1.41745	0.0045	0.010838	yes
XLOC_002427	XLOC_002427	cdc-6	I:4268068-4270287	P1-OP50-no2	P1-OG1RF-no2	OK	65.6123	46.9056	-0.484207	-1.90694	0.0002	0.000777835	yes
XLOC_002445	XLOC_002445	ZK973.9	I:4368088-4372136	P1-OP50-no2	P1-OG1RF-no2	OK	93.9465	62	-0.599571	-1.4013	0.00575	0.0133388	yes
XLOC_002446	XLOC_002446	lpd-5	I:4372253-4373120	P1-OP50-no2	P1-OG1RF-no2	OK	154.786	118.124	-0.389973	-1.51341	0.0023	0.00615817	yes
XLOC_002450	XLOC_002450	C41D11.3	I:4428474-4444342	P1-OP50-no2	P1-OG1RF-no2	OK	41.5428	28.7335	-0.531865	-1.89086	0.0002	0.000777835	yes
XLOC_002451	XLOC_002451	cps-6	I:4444718-4448461	P1-OP50-no2	P1-OG1RF-no2	OK	45.8321	65.0661	0.505545	1.1137	0.0245	0.0453954	yes
XLOC_002452	XLOC_002452	C41D11.9	I:4448576-4449776	P1-OP50-no2	P1-OG1RF-no2	OK	28.5879	21.1354	-0.435744	-1.21372	0.0138	0.0278226	yes
XLOC_002453	XLOC_002453	cmt-1	I:4449833-4450925	P1-OP50-no2	P1-OG1RF-no2	OK	80.3564	54.1305	-0.569972	-2.06925	0.0001	0.000427019	yes
XLOC_002454	XLOC_002454	eri-7	I:4451196-4456805	P1-OP50-no2	P1-OG1RF-no2	OK	19.5237	10.5962	-0.881678	-2.87338	5e-05	0.000229654	yes
XLOC_002462	XLOC_002462	Y119C1B.5	I:4511439-4516083	P1-OP50-no2	P1-OG1RF-no2	OK	15.0717	8.27434	-0.86513	-2.75062	5e-05	0.000229654	yes
XLOC_002464	XLOC_002464	bet-1	I:4526377-4534798	P1-OP50-no2	P1-OG1RF-no2	OK	61.729	43.4193	-0.507613	-2.04091	5e-05	0.000229654	yes
XLOC_002465	XLOC_002465	zig-9	I:4537446-4539725	P1-OP50-no2	P1-OG1RF-no2	OK	8.06702	15.5557	0.947332	2.516	5e-05	0.000229654	yes
XLOC_002468	XLOC_002468	Y119C1B.10	I:4555349-4556811	P1-OP50-no2	P1-OG1RF-no2	OK	7.71659	10.8504	0.491715	1.16789	0.0208	0.0394483	yes
XLOC_002469	XLOC_002469	ceh-17	I:4568961-4570027	P1-OP50-no2	P1-OG1RF-no2	OK	0.216332	0.896401	2.0509	1.73663	0.00545	0.0127504	yes
XLOC_002472	XLOC_002472	D1007.18	I:4578694-4579705	P1-OP50-no2	P1-OG1RF-no2	OK	2.30923	5.46937	1.24397	1.57289	0.00315	0.00802489	yes
XLOC_002474	XLOC_002474	D1007.5	I:4580691-4583810	P1-OP50-no2	P1-OG1RF-no2	OK	43.0855	31.642	-0.445363	-1.66868	0.00105	0.00318837	yes
XLOC_002475	XLOC_002475	rps-10	I:4583872-4584515	P1-OP50-no2	P1-OG1RF-no2	OK	3160.76	2343.33	-0.431715	-1.52497	0.0021	0.00570652	yes
XLOC_002478	XLOC_002478	nrd-1	I:4597889-4602666	P1-OP50-no2	P1-OG1RF-no2	OK	56.7847	37.8125	-0.58664	-2.38396	5e-05	0.000229654	yes
XLOC_002482	XLOC_002482	Y119C1A.1	I:4641265-4644277	P1-OP50-no2	P1-OG1RF-no2	OK	52.2417	40.8417	-0.355161	-1.31604	0.00925	0.0198985	yes
XLOC_002485	XLOC_002485	B0041.5	I:4647317-4650770	P1-OP50-no2	P1-OG1RF-no2	OK	47.0597	32.9472	-0.514337	-1.33975	0.00705	0.0158395	yes
XLOC_002486	XLOC_002486	ptps-1	I:4652142-4652906	P1-OP50-no2	P1-OG1RF-no2	OK	15.1349	28.1763	0.89661	1.95869	0.0002	0.000777835	yes
XLOC_002487	XLOC_002487	B0041.11	I:4661114-4662199	P1-OP50-no2	P1-OG1RF-no2	OK	18.9719	10.4986	-0.853667	-1.75939	0.0005	0.00169944	yes
XLOC_002488	XLOC_002488	xnp-1	I:4665743-4671738	P1-OP50-no2	P1-OG1RF-no2	OK	39.1764	30.6908	-0.352178	-1.44074	0.00325	0.00823388	yes
XLOC_002492	XLOC_002492	chd-7	I:4685867-4698575	P1-OP50-no2	P1-OG1RF-no2	OK	14.6474	19.0776	0.381231	1.54608	0.00195	0.00536543	yes
XLOC_002493	XLOC_002493	gsp-3	I:4709316-4710708	P1-OP50-no2	P1-OG1RF-no2	OK	1.93653	5.53206	1.51434	2.46722	5e-05	0.000229654	yes
XLOC_002499	XLOC_002499	kca-1	I:4759816-4761323	P1-OP50-no2	P1-OG1RF-no2	OK	103.216	75.6946	-0.44741	-1.77469	0.00025	0.000946733	yes
XLOC_002503	XLOC_002503	M04F3.5	I:4773817-4777717	P1-OP50-no2	P1-OG1RF-no2	OK	49.3734	32.6751	-0.595539	-2.31878	5e-05	0.000229654	yes
XLOC_002506	XLOC_002506	tofu-4	I:4821932-4826633	P1-OP50-no2	P1-OG1RF-no2	OK	22.3281	10.9659	-1.02583	-3.09623	5e-05	0.000229654	yes
XLOC_002515	XLOC_002515	unc-38	I:4895986-4900977	P1-OP50-no2	P1-OG1RF-no2	OK	0.948451	2.01586	1.08775	1.20364	0.0221	0.0415646	yes
XLOC_002517	XLOC_002517	imb-1	I:4918391-4926233	P1-OP50-no2	P1-OG1RF-no2	OK	54.5658	37.5494	-0.539206	-2.0533	5e-05	0.000229654	yes
XLOC_002519	XLOC_002519	F28B3.6,him-1	I:4950580-4957667	P1-OP50-no2	P1-OG1RF-no2	OK	135.318	91.2882	-0.567855	-1.52912	0.00195	0.00536543	yes
XLOC_002520	XLOC_002520	W03G9.8	I:4957775-4958309	P1-OP50-no2	P1-OG1RF-no2	OK	102.501	60.5466	-0.75952	-2.34816	5e-05	0.000229654	yes
XLOC_002521	XLOC_002521	app-1	I:4964666-4967329	P1-OP50-no2	P1-OG1RF-no2	OK	105.704	79.3277	-0.414131	-1.69471	0.0012	0.00356232	yes
XLOC_002526	XLOC_002526	dyf-1	I:4989554-4994661	P1-OP50-no2	P1-OG1RF-no2	OK	0.495203	1.36878	1.4668	2.17099	0.00015	0.000609388	yes
XLOC_002529	XLOC_002529	pat-10	I:5018769-5020166	P1-OP50-no2	P1-OG1RF-no2	OK	958.27	524.976	-0.868181	-3.31498	5e-05	0.000229654	yes
XLOC_002530	XLOC_002530	C46H11.7	I:5042194-5043453	P1-OP50-no2	P1-OG1RF-no2	OK	0.256472	1.39669	2.44514	2.27389	0.0013	0.00380246	yes
XLOC_002532	XLOC_002532	phat-2	I:5046395-5048018	P1-OP50-no2	P1-OG1RF-no2	OK	1.4514	8.69601	2.58291	3.28047	0.01935	0.0371219	yes
XLOC_002533	XLOC_002533	C46H11.10	I:5052528-5054883	P1-OP50-no2	P1-OG1RF-no2	OK	0.885913	3.24937	1.87492	2.71133	5e-05	0.000229654	yes
XLOC_002534	XLOC_002534	fhod-1	I:5058250-5068829	P1-OP50-no2	P1-OG1RF-no2	OK	4.02721	11.4476	1.50719	4.74953	5e-05	0.000229654	yes
XLOC_002535	XLOC_002535	vha-16	I:5079909-5082279	P1-OP50-no2	P1-OG1RF-no2	OK	141.08	171.288	0.279909	1.14401	0.02105	0.0398774	yes
XLOC_002537	XLOC_002537	spe-5	I:5100765-5103403	P1-OP50-no2	P1-OG1RF-no2	OK	6.4555	9.95458	0.624832	1.63613	0.00095	0.00293001	yes
XLOC_002538	XLOC_002538	chp-1	I:5103579-5104916	P1-OP50-no2	P1-OG1RF-no2	OK	63.0997	40.0874	-0.654483	-2.40751	5e-05	0.000229654	yes
XLOC_002539	XLOC_002539	pas-3	I:5105106-5106204	P1-OP50-no2	P1-OG1RF-no2	OK	206.484	121.805	-0.761454	-3.09009	5e-05	0.000229654	yes
XLOC_002542	XLOC_002542	elpc-1	I:5114118-5118852	P1-OP50-no2	P1-OG1RF-no2	OK	35.8014	20.1613	-0.828425	-3.28578	5e-05	0.000229654	yes
XLOC_002543	XLOC_002543	mat-1	I:5119222-5127199	P1-OP50-no2	P1-OG1RF-no2	OK	83.3491	61.9085	-0.42903	-1.33206	0.0076	0.0168499	yes
XLOC_002545	XLOC_002545	let-630	I:5162600-5164884	P1-OP50-no2	P1-OG1RF-no2	OK	54.4218	37.7395	-0.528111	-2.07769	5e-05	0.000229654	yes
XLOC_002546	XLOC_002546	spd-5	I:5165090-5175522	P1-OP50-no2	P1-OG1RF-no2	OK	118.196	81.1849	-0.5419	-1.74984	0.00045	0.00154863	yes
XLOC_002548	XLOC_002548	osr-1	I:5200257-5203429	P1-OP50-no2	P1-OG1RF-no2	OK	0.536804	1.45296	1.43653	2.10707	5e-05	0.000229654	yes
XLOC_002550	XLOC_002550	C32E12.4	I:5230551-5241914	P1-OP50-no2	P1-OG1RF-no2	OK	3.18944	5.20472	0.706519	2.00995	0.00015	0.000609388	yes
XLOC_002553	XLOC_002553	B0261.7	I:5269543-5270934	P1-OP50-no2	P1-OG1RF-no2	OK	154.971	101.431	-0.611499	-2.46938	5e-05	0.000229654	yes
XLOC_002555	XLOC_002555	C01G8.1	I:5272845-5274322	P1-OP50-no2	P1-OG1RF-no2	OK	258.595	180.024	-0.522509	-2.12141	5e-05	0.000229654	yes
XLOC_002560	XLOC_002560	hpo-32	I:5298754-5300331	P1-OP50-no2	P1-OG1RF-no2	OK	36.0525	27.6209	-0.384341	-1.31754	0.00825	0.0180633	yes
XLOC_002563	XLOC_002563	F48C1.5	I:5317490-5318126	P1-OP50-no2	P1-OG1RF-no2	OK	57.1371	39.0171	-0.550323	-1.6204	0.0013	0.00380246	yes
XLOC_002564	XLOC_002564	F48C1.6	I:5318224-5319296	P1-OP50-no2	P1-OG1RF-no2	OK	51.908	36.1024	-0.523864	-1.74878	0.0007	0.00225987	yes
XLOC_002565	XLOC_002565	spe-11	I:5330575-5332175	P1-OP50-no2	P1-OG1RF-no2	OK	1.00533	3.01667	1.58529	2.04221	0.00015	0.000609388	yes
XLOC_002569	XLOC_002569	apm-1	I:5342177-5344724	P1-OP50-no2	P1-OG1RF-no2	OK	11.5648	15.0975	0.384565	1.14965	0.02105	0.0398774	yes
XLOC_002577	XLOC_002577	pqn-44	I:5372850-5384508	P1-OP50-no2	P1-OG1RF-no2	OK	24.2549	32.5855	0.425954	1.55288	0.00185	0.00513606	yes
XLOC_002584	XLOC_002584	F27C1.6	I:5421288-5428457	P1-OP50-no2	P1-OG1RF-no2	OK	52.7863	35.1695	-0.585839	-2.26766	5e-05	0.000229654	yes
XLOC_002590	XLOC_002590	F27C1.18	I:5453363-5453478	P1-OP50-no2	P1-OG1RF-no2	OK	0	11.6736	inf	#NAME?	0.0187	0.0360303	yes
XLOC_002594	XLOC_002594	let-355	I:5472320-5479438	P1-OP50-no2	P1-OG1RF-no2	OK	36.3751	29.6299	-0.295897	-1.16923	0.018	0.0348949	yes
XLOC_002600	XLOC_002600	mrpl-24	I:5505394-5507023	P1-OP50-no2	P1-OG1RF-no2	OK	39.9151	24.9038	-0.680571	-2.18678	5e-05	0.000229654	yes
XLOC_002601	XLOC_002601	F59A3.4	I:5507115-5509172	P1-OP50-no2	P1-OG1RF-no2	OK	70.3449	48.9551	-0.522986	-1.98467	0.0001	0.000427019	yes
XLOC_002606	XLOC_002606	pup-3	I:5530682-5533710	P1-OP50-no2	P1-OG1RF-no2	OK	8.83854	6.41214	-0.463003	-1.18258	0.0181	0.0350528	yes
XLOC_002609	XLOC_002609	ostd-1	I:5546148-5561642	P1-OP50-no2	P1-OG1RF-no2	OK	132.447	101.247	-0.387541	-1.42264	0.00385	0.00948392	yes
XLOC_002612	XLOC_002612	cey-3	I:5571783-5572973	P1-OP50-no2	P1-OG1RF-no2	OK	846.074	415.961	-1.02434	-3.96412	5e-05	0.000229654	yes
XLOC_002613	XLOC_002613	klp-15	I:5577054-5579299	P1-OP50-no2	P1-OG1RF-no2	OK	122.876	92.9629	-0.402474	-1.6326	0.0009	0.00279345	yes
XLOC_002619	XLOC_002619	ubl-5	I:5607821-5608840	P1-OP50-no2	P1-OG1RF-no2	OK	68.0578	44.6394	-0.608444	-1.51859	0.00225	0.00604892	yes
XLOC_002621	XLOC_002621	trpp-8	I:5610373-5616402	P1-OP50-no2	P1-OG1RF-no2	OK	21.9889	15.5737	-0.497665	-1.90651	0.0002	0.000777835	yes
XLOC_002623	XLOC_002623	F46F11.6	I:5616594-5618551	P1-OP50-no2	P1-OG1RF-no2	OK	74.458	56.1357	-0.407509	-1.60406	0.00085	0.00266506	yes
XLOC_002624	XLOC_002624	F46F11.10	I:5620776-5624475	P1-OP50-no2	P1-OG1RF-no2	OK	12.942	8.492	-0.607884	-1.33377	0.00875	0.0189604	yes
XLOC_002626	XLOC_002626	F55F8.2	I:5644736-5649656	P1-OP50-no2	P1-OG1RF-no2	OK	40.2272	30.9654	-0.377514	-1.46101	0.00345	0.0086493	yes
XLOC_002628	XLOC_002628	cir-1	I:5653801-5655857	P1-OP50-no2	P1-OG1RF-no2	OK	76.4944	42.4897	-0.84824	-3.3511	5e-05	0.000229654	yes
XLOC_002629	XLOC_002629	mff-2,wdr-12	I:5655948-5658712	P1-OP50-no2	P1-OG1RF-no2	OK	109.785	72.074	-0.607134	-2.12635	5e-05	0.000229654	yes
XLOC_002630	XLOC_002630	F55F8.7	I:5659496-5661212	P1-OP50-no2	P1-OG1RF-no2	OK	0.178366	0.79039	2.14773	2.15494	0.0005	0.00169944	yes
XLOC_002632	XLOC_002632	F55F8.9	I:5669946-5673352	P1-OP50-no2	P1-OG1RF-no2	OK	35.3084	21.5781	-0.710446	-2.55998	5e-05	0.000229654	yes
XLOC_002633	XLOC_002633	unc-40	I:5678637-5691503	P1-OP50-no2	P1-OG1RF-no2	OK	49.5931	37.1617	-0.416321	-1.53086	0.00285	0.00738247	yes
XLOC_002639	XLOC_002639	rpt-5	I:5741864-5743571	P1-OP50-no2	P1-OG1RF-no2	OK	186.103	113.374	-0.71502	-2.92951	5e-05	0.000229654	yes
XLOC_002646	XLOC_002646	cpb-3	I:5788630-5791752	P1-OP50-no2	P1-OG1RF-no2	OK	83.6997	48.068	-0.800145	-3.259	5e-05	0.000229654	yes
XLOC_002647	XLOC_002647	glh-3	I:5792323-5795114	P1-OP50-no2	P1-OG1RF-no2	OK	29.3334	22.9966	-0.351121	-1.32462	0.0084	0.0183439	yes
XLOC_002648	XLOC_002648	mtk-1	I:5795403-5801299	P1-OP50-no2	P1-OG1RF-no2	OK	30.9906	25.0647	-0.306177	-1.24474	0.01195	0.024712	yes
XLOC_002649	XLOC_002649	vps-51	I:5803958-5807291	P1-OP50-no2	P1-OG1RF-no2	OK	35.6025	26.5765	-0.421831	-1.60798	0.0008	0.00252979	yes
XLOC_002650	XLOC_002650	C32F10.4	I:5807708-5818125	P1-OP50-no2	P1-OG1RF-no2	OK	13.2075	75.3877	2.51297	2.14266	0.00115	0.00344431	yes
XLOC_002651	XLOC_002651	hmg-3	I:5807708-5818125	P1-OP50-no2	P1-OG1RF-no2	OK	81.0843	52.7298	-0.620803	-1.75557	0.0005	0.00169944	yes
XLOC_002652	XLOC_002652	nhr-2	I:5818478-5821108	P1-OP50-no2	P1-OG1RF-no2	OK	11.5815	6.32183	-0.873413	-2.40854	5e-05	0.000229654	yes
XLOC_002653	XLOC_002653	C32F10.8	I:5822840-5826148	P1-OP50-no2	P1-OG1RF-no2	OK	137.543	99.8645	-0.461838	-1.88977	0.00015	0.000609388	yes
XLOC_002658	XLOC_002658	F33D11.8	I:5854300-5855047	P1-OP50-no2	P1-OG1RF-no2	OK	0.975661	3.1232	1.67857	1.47011	0.00775	0.0171372	yes
XLOC_002660	XLOC_002660	hpo-3	I:5857548-5862557	P1-OP50-no2	P1-OG1RF-no2	OK	56.6478	44.6506	-0.343339	-1.37543	0.0053	0.012436	yes
XLOC_002661	XLOC_002661	dhhc-3	I:5862640-5866431	P1-OP50-no2	P1-OG1RF-no2	OK	41.3263	31.4003	-0.396279	-1.40855	0.00505	0.0119476	yes
XLOC_002662	XLOC_002662	F33D11.10	I:5866562-5868139	P1-OP50-no2	P1-OG1RF-no2	OK	99.8568	69.7817	-0.517013	-2.07096	5e-05	0.000229654	yes
XLOC_002663	XLOC_002663	vpr-1	I:5868262-5870114	P1-OP50-no2	P1-OG1RF-no2	OK	125.168	91.8856	-0.44595	-1.82033	0.0002	0.000777835	yes
XLOC_002665	XLOC_002665	noah-1	I:5874432-5878954	P1-OP50-no2	P1-OG1RF-no2	OK	6.74502	20.3081	1.59016	5.38185	5e-05	0.000229654	yes
XLOC_002667	XLOC_002667	stam-1	I:5898302-5904689	P1-OP50-no2	P1-OG1RF-no2	OK	86.2976	64.1498	-0.427875	-1.38656	0.0046	0.0110524	yes
XLOC_002671	XLOC_002671	B0207.7	I:5945756-5947342	P1-OP50-no2	P1-OG1RF-no2	OK	0.10162	0.471279	2.2134	1.61267	0.0114	0.0237664	yes
XLOC_002677	XLOC_002677	avr-14	I:5967250-5973320	P1-OP50-no2	P1-OG1RF-no2	OK	1.81889	3.47181	0.932635	1.5994	0.0013	0.00380246	yes
XLOC_002678	XLOC_002678	C06A5.6	I:5978689-5985869	P1-OP50-no2	P1-OG1RF-no2	OK	69.755	42.8752	-0.702155	-2.82898	5e-05	0.000229654	yes
XLOC_002685	XLOC_002685	ceh-2	I:6046831-6050462	P1-OP50-no2	P1-OG1RF-no2	OK	0.721107	1.78943	1.31122	1.61811	0.00225	0.00604892	yes
XLOC_002687	XLOC_002687	C27A12.6	I:6053596-6055821	P1-OP50-no2	P1-OG1RF-no2	OK	37.6897	29.3413	-0.361241	-1.33979	0.00645	0.014721	yes
XLOC_002689	XLOC_002689	C27A12.7	I:6055946-6058424	P1-OP50-no2	P1-OG1RF-no2	OK	46.5437	33.3888	-0.479222	-1.86282	0.0002	0.000777835	yes
XLOC_002690	XLOC_002690	ari-1	I:6058448-6061033	P1-OP50-no2	P1-OG1RF-no2	OK	41.6049	30.592	-0.443599	-1.68902	0.0009	0.00279345	yes
XLOC_002693	XLOC_002693	ZK484.4	I:6070302-6078847	P1-OP50-no2	P1-OG1RF-no2	OK	70.3138	52.7718	-0.41404	-1.69254	0.0007	0.00225987	yes
XLOC_002696	XLOC_002696	ZK484.5	I:6087368-6087764	P1-OP50-no2	P1-OG1RF-no2	OK	14.4879	27.9648	0.948762	1.83381	0.00025	0.000946733	yes
XLOC_002699	XLOC_002699	nspd-1	I:6097495-6097837	P1-OP50-no2	P1-OG1RF-no2	OK	12.8158	24.0852	0.910222	1.566	0.00265	0.00693327	yes
XLOC_002701	XLOC_002701	T27A3.5	I:6100262-6101681	P1-OP50-no2	P1-OG1RF-no2	OK	0.48585	1.70997	1.81539	2.1307	0.00015	0.000609388	yes
XLOC_002716	XLOC_002716	T09B4.8	I:6164714-6166539	P1-OP50-no2	P1-OG1RF-no2	OK	20.2898	15.5125	-0.387321	-1.20347	0.0164	0.0322478	yes
XLOC_002719	XLOC_002719	tin-44	I:6176185-6180840	P1-OP50-no2	P1-OG1RF-no2	OK	48.8837	35.263	-0.471199	-1.75031	0.00025	0.000946733	yes
XLOC_002720	XLOC_002720	chn-1	I:6181313-6183880	P1-OP50-no2	P1-OG1RF-no2	OK	62.9928	49.9105	-0.335842	-1.25323	0.01155	0.0240129	yes
XLOC_002724	XLOC_002724	ech-1.2	I:6206953-6211155	P1-OP50-no2	P1-OG1RF-no2	OK	119.684	77.548	-0.626071	-2.55526	5e-05	0.000229654	yes
XLOC_002725	XLOC_002725	mrpl-23	I:6211266-6211885	P1-OP50-no2	P1-OG1RF-no2	OK	52.7335	36.2335	-0.541397	-1.60458	0.0013	0.00380246	yes
XLOC_002726	XLOC_002726	fars-1	I:6211985-6214586	P1-OP50-no2	P1-OG1RF-no2	OK	97.3012	53.9747	-0.850174	-3.4164	5e-05	0.000229654	yes
XLOC_002729	XLOC_002729	T08B2.11	I:6221244-6223115	P1-OP50-no2	P1-OG1RF-no2	OK	9.08119	14.7732	0.702033	2.00215	5e-05	0.000229654	yes
XLOC_002732	XLOC_002732	spp-15	I:6236211-6250067	P1-OP50-no2	P1-OG1RF-no2	OK	58.9658	100.995	0.776337	2.12223	5e-05	0.000229654	yes
XLOC_002737	XLOC_002737	C10G11.8	I:6271980-6273768	P1-OP50-no2	P1-OG1RF-no2	OK	2.26612	7.40437	1.70815	3.17823	5e-05	0.000229654	yes
XLOC_002738	XLOC_002738	spch-2	I:6274574-6275268	P1-OP50-no2	P1-OG1RF-no2	OK	0.585316	4.10663	2.81067	3.11032	5e-05	0.000229654	yes
XLOC_002750	XLOC_002750	klu-2	I:6386147-6392524	P1-OP50-no2	P1-OG1RF-no2	OK	2.82129	4.64192	0.718367	1.48484	0.00355	0.00885743	yes
XLOC_002755	XLOC_002755	comp-1	I:6429607-6431585	P1-OP50-no2	P1-OG1RF-no2	OK	0.168559	0.71674	2.08819	1.91633	0.00195	0.00536543	yes
XLOC_002759	XLOC_002759	rab-10	I:6457060-6458479	P1-OP50-no2	P1-OG1RF-no2	OK	111.159	77.2393	-0.525223	-2.02122	5e-05	0.000229654	yes
XLOC_002761	XLOC_002761	cdc-25.1	I:6468128-6471951	P1-OP50-no2	P1-OG1RF-no2	OK	126.87	73.2049	-0.793345	-3.17125	5e-05	0.000229654	yes
XLOC_002764	XLOC_002764	dbr-1,mdt-18	I:6490715-6494246	P1-OP50-no2	P1-OG1RF-no2	OK	64.2771	45.4415	-0.500296	-1.90321	0.00015	0.000609388	yes
XLOC_002765	XLOC_002765	C55B7.10	I:6502306-6503920	P1-OP50-no2	P1-OG1RF-no2	OK	0.141803	0.558034	1.97647	1.69399	0.00685	0.0154659	yes
XLOC_002766	XLOC_002766	C55B7.11	I:6507893-6513842	P1-OP50-no2	P1-OG1RF-no2	OK	26.9683	19.2034	-0.489898	-1.53979	0.00255	0.00672398	yes
XLOC_002774	XLOC_002774	F57B10.8,acdh-4	I:6546676-6550447	P1-OP50-no2	P1-OG1RF-no2	OK	29.8663	20.3829	-0.55116	-1.70439	0.00045	0.00154863	yes
XLOC_002777	XLOC_002777	dad-1	I:6553478-6554292	P1-OP50-no2	P1-OG1RF-no2	OK	243.705	168.208	-0.534892	-2.03694	5e-05	0.000229654	yes
XLOC_002779	XLOC_002779	bag-1	I:6562698-6564453	P1-OP50-no2	P1-OG1RF-no2	OK	93.3368	58.8517	-0.665362	-1.84747	0.0003	0.00110509	yes
XLOC_002780	XLOC_002780	mei-2	I:6564745-6565868	P1-OP50-no2	P1-OG1RF-no2	OK	214	154.52	-0.469817	-1.90441	0.0001	0.000427019	yes
XLOC_002783	XLOC_002783	maco-1	I:6598988-6607517	P1-OP50-no2	P1-OG1RF-no2	OK	53.5494	39.8649	-0.425751	-1.71395	0.0003	0.00110509	yes
XLOC_002784	XLOC_002784	D2092.4	I:6612186-6615978	P1-OP50-no2	P1-OG1RF-no2	OK	15.5979	11.2249	-0.474647	-1.38153	0.0052	0.0122336	yes
XLOC_002786	XLOC_002786	ppfr-2	I:6625061-6626857	P1-OP50-no2	P1-OG1RF-no2	OK	59.6776	43.3282	-0.461883	-1.77951	0.00075	0.00239978	yes
XLOC_002793	XLOC_002793	ZC581.7	I:6660447-6662314	P1-OP50-no2	P1-OG1RF-no2	OK	0.292931	0.788973	1.42941	1.50962	0.0045	0.010838	yes
XLOC_002796	XLOC_002796	ckr-1	I:6687495-6691662	P1-OP50-no2	P1-OG1RF-no2	OK	0.332953	0.839759	1.33466	1.51096	0.00445	0.0107432	yes
XLOC_002798	XLOC_002798	T23B3.5	I:6705547-6706378	P1-OP50-no2	P1-OG1RF-no2	OK	2.174	7.24101	1.73584	2.53383	5e-05	0.000229654	yes
XLOC_002800	XLOC_002800	W02D3.4	I:6717818-6723061	P1-OP50-no2	P1-OG1RF-no2	OK	62.1783	44.9675	-0.46753	-1.28154	0.01015	0.0215374	yes
XLOC_002801	XLOC_002801	lbp-6	I:6724916-6729376	P1-OP50-no2	P1-OG1RF-no2	OK	441.395	269.846	-0.709933	-2.84496	5e-05	0.000229654	yes
XLOC_002804	XLOC_002804	smg-5	I:6734028-6736161	P1-OP50-no2	P1-OG1RF-no2	OK	19.2004	13.0155	-0.560909	-1.80693	0.00035	0.00125802	yes
XLOC_002805	XLOC_002805	unc-37	I:6741981-6745341	P1-OP50-no2	P1-OG1RF-no2	OK	62.3182	47.3433	-0.396493	-1.53601	0.00175	0.00489075	yes
XLOC_002806	XLOC_002806	fnci-1	I:6746017-6753031	P1-OP50-no2	P1-OG1RF-no2	OK	17.0679	12.1361	-0.49198	-1.86316	0.0001	0.000427019	yes
XLOC_002807	XLOC_002807	hrpf-1	I:6753228-6756348	P1-OP50-no2	P1-OG1RF-no2	OK	57.2461	36.8579	-0.635201	-2.44087	5e-05	0.000229654	yes
XLOC_002809	XLOC_002809	unc-87	I:6760431-6767797	P1-OP50-no2	P1-OG1RF-no2	OK	202.897	110.021	-0.882972	-3.51265	5e-05	0.000229654	yes
XLOC_002811	XLOC_002811	pqn-21	I:6773993-6780151	P1-OP50-no2	P1-OG1RF-no2	OK	20.6	14.9952	-0.458143	-1.6847	0.00055	0.00184288	yes
XLOC_002812	XLOC_002812	C37A2.6	I:6788082-6788986	P1-OP50-no2	P1-OG1RF-no2	OK	2.69972	4.87637	0.852994	1.3591	0.0064	0.0146157	yes
XLOC_002815	XLOC_002815	C37A2.8	I:6797632-6799628	P1-OP50-no2	P1-OG1RF-no2	OK	57.7319	45.7239	-0.33642	-1.22849	0.01365	0.0275716	yes
XLOC_002823	XLOC_002823	smz-2	I:6872596-6873755	P1-OP50-no2	P1-OG1RF-no2	OK	1.43	2.97502	1.05688	1.57342	0.0024	0.0063886	yes
XLOC_002824	XLOC_002824	asd-2	I:6877612-6888217	P1-OP50-no2	P1-OG1RF-no2	OK	9.78866	14.9101	0.607112	1.73852	0.00065	0.00212476	yes
XLOC_002827	XLOC_002827	bbs-9	I:6917749-6922955	P1-OP50-no2	P1-OG1RF-no2	OK	0.136902	0.740838	2.43601	2.69462	5e-05	0.000229654	yes
XLOC_002829	XLOC_002829	C48B6.9	I:6924281-6925459	P1-OP50-no2	P1-OG1RF-no2	OK	9.5272	16.9878	0.834375	2.07834	0.0001	0.000427019	yes
XLOC_002834	XLOC_002834	T10B11.7	I:6946063-6950458	P1-OP50-no2	P1-OG1RF-no2	OK	37.1726	25.9268	-0.519797	-1.89882	5e-05	0.000229654	yes
XLOC_002835	XLOC_002835	T10B11.8	I:6951134-6954231	P1-OP50-no2	P1-OG1RF-no2	OK	26.055	14.6023	-0.835369	-2.45995	5e-05	0.000229654	yes
XLOC_002836	XLOC_002836	C30F12.1	I:6954410-6961139	P1-OP50-no2	P1-OG1RF-no2	OK	6.60565	11.5497	0.806078	2.35122	5e-05	0.000229654	yes
XLOC_002838	XLOC_002838	C30F12.3	I:6970366-6971798	P1-OP50-no2	P1-OG1RF-no2	OK	1.41151	3.87168	1.45573	2.16119	0.0001	0.000427019	yes
XLOC_002839	XLOC_002839	C30F12.4	I:6972156-6973789	P1-OP50-no2	P1-OG1RF-no2	OK	79.1968	60.3126	-0.392982	-1.48349	0.00275	0.00715899	yes
XLOC_002842	XLOC_002842	chd-1	I:7005442-7015212	P1-OP50-no2	P1-OG1RF-no2	OK	31.6491	19.999	-0.66224	-2.20021	5e-05	0.000229654	yes
XLOC_002843	XLOC_002843	pdi-3	I:7015907-7021743	P1-OP50-no2	P1-OG1RF-no2	OK	445.132	361.989	-0.298287	-1.14569	0.023	0.0430113	yes
XLOC_002853	XLOC_002853	nuo-6	I:7065262-7069188	P1-OP50-no2	P1-OG1RF-no2	OK	172.093	135.01	-0.350124	-1.35796	0.00565	0.0131431	yes
XLOC_002856	XLOC_002856	kin-14	I:7075922-7079482	P1-OP50-no2	P1-OG1RF-no2	OK	2.34532	3.73748	0.672281	1.21653	0.0164	0.0322478	yes
XLOC_002858	XLOC_002858	nars-1	I:7088021-7090062	P1-OP50-no2	P1-OG1RF-no2	OK	125.875	83.7749	-0.587398	-2.40188	5e-05	0.000229654	yes
XLOC_002859	XLOC_002859	prpf-4	I:7090622-7094748	P1-OP50-no2	P1-OG1RF-no2	OK	70.3654	40.2057	-0.807467	-2.66223	5e-05	0.000229654	yes
XLOC_002862	XLOC_002862	F22D6.15	I:7102219-7103382	P1-OP50-no2	P1-OG1RF-no2	OK	1.97471	6.28403	1.67005	2.19993	5e-05	0.000229654	yes
XLOC_002864	XLOC_002864	K10D3.6	I:7116096-7116706	P1-OP50-no2	P1-OG1RF-no2	OK	2.57072	18.7872	2.8695	4.84088	5e-05	0.000229654	yes
XLOC_002868	XLOC_002868	unc-14	I:7122604-7128423	P1-OP50-no2	P1-OG1RF-no2	OK	13.8806	18.8532	0.441733	1.55644	0.00215	0.00582669	yes
XLOC_002869	XLOC_002869	K10D3.4	I:7134742-7139973	P1-OP50-no2	P1-OG1RF-no2	OK	5.10028	14.398	1.49722	3.93629	5e-05	0.000229654	yes
XLOC_002872	XLOC_002872	fecl-1	I:7149936-7151871	P1-OP50-no2	P1-OG1RF-no2	OK	59.461	38.2605	-0.636086	-2.35236	5e-05	0.000229654	yes
XLOC_002873	XLOC_002873	crml-1	I:7152459-7156786	P1-OP50-no2	P1-OG1RF-no2	OK	62.2914	47.6354	-0.386999	-1.57479	0.0014	0.00405186	yes
XLOC_002875	XLOC_002875	K07G5.4	I:7166931-7168684	P1-OP50-no2	P1-OG1RF-no2	OK	0.323809	1.14963	1.82795	1.98826	0.00065	0.00212476	yes
XLOC_002876	XLOC_002876	let-522	I:7172463-7174136	P1-OP50-no2	P1-OG1RF-no2	OK	6.46625	17.0255	1.3967	3.20304	5e-05	0.000229654	yes
XLOC_002879	XLOC_002879	M05B5.1	I:7177952-7179430	P1-OP50-no2	P1-OG1RF-no2	OK	0.210076	0.825153	1.97375	1.85441	0.00295	0.00760633	yes
XLOC_002881	XLOC_002881	hlh-2	I:7190847-7193916	P1-OP50-no2	P1-OG1RF-no2	OK	23.2188	17.0635	-0.444373	-1.44035	0.00385	0.00948392	yes
XLOC_002883	XLOC_002883	mlt-2	I:7204544-7207717	P1-OP50-no2	P1-OG1RF-no2	OK	0.741871	1.29361	0.802166	1.24304	0.01435	0.0288009	yes
XLOC_002884	XLOC_002884	C01H6.3	I:7208027-7209866	P1-OP50-no2	P1-OG1RF-no2	OK	0.221718	0.645099	1.5408	1.46447	0.00745	0.0165659	yes
XLOC_002885	XLOC_002885	hasp-1	I:7227863-7233120	P1-OP50-no2	P1-OG1RF-no2	OK	17.6465	11.3699	-0.634168	-2.19898	5e-05	0.000229654	yes
XLOC_002886	XLOC_002886	R06C7.2	I:7233392-7234782	P1-OP50-no2	P1-OG1RF-no2	OK	12.016	7.09797	-0.759474	-1.91507	0.00025	0.000946733	yes
XLOC_002889	XLOC_002889	adsl-1	I:7246823-7248687	P1-OP50-no2	P1-OG1RF-no2	OK	61.3407	34.2164	-0.842159	-3.20887	5e-05	0.000229654	yes
XLOC_002890	XLOC_002890	lin-61	I:7248827-7251282	P1-OP50-no2	P1-OG1RF-no2	OK	33.966	22.713	-0.580576	-2.12469	5e-05	0.000229654	yes
XLOC_002891	XLOC_002891	myo-1	I:7258920-7267079	P1-OP50-no2	P1-OG1RF-no2	OK	26.2304	47.5889	0.859387	3.47483	5e-05	0.000229654	yes
XLOC_002896	XLOC_002896	hint-1	I:7279657-7280501	P1-OP50-no2	P1-OG1RF-no2	OK	69.9628	51.7034	-0.43633	-1.4837	0.0032	0.00812626	yes
XLOC_002897	XLOC_002897	rde-2	I:7280551-7282871	P1-OP50-no2	P1-OG1RF-no2	OK	37.8881	23.7916	-0.671293	-2.43025	5e-05	0.000229654	yes
XLOC_002898	XLOC_002898	pfd-6	I:7282959-7283818	P1-OP50-no2	P1-OG1RF-no2	OK	142.795	89.1269	-0.680008	-2.50411	5e-05	0.000229654	yes
XLOC_002904	XLOC_002904	dylt-1	I:7300061-7300913	P1-OP50-no2	P1-OG1RF-no2	OK	96.2084	69.1701	-0.476016	-1.66077	0.00085	0.00266506	yes
XLOC_002909	XLOC_002909	F13G3.10	I:7313584-7314279	P1-OP50-no2	P1-OG1RF-no2	OK	181.214	119.698	-0.598293	-2.02729	5e-05	0.000229654	yes
XLOC_002910	XLOC_002910	gpb-2	I:7317645-7321085	P1-OP50-no2	P1-OG1RF-no2	OK	4.22226	9.81591	1.21711	1.42852	0.00895	0.0193467	yes
XLOC_002914	XLOC_002914	inx-14	I:7339203-7352197	P1-OP50-no2	P1-OG1RF-no2	OK	75.4028	55.5713	-0.440278	-1.19005	0.0182	0.0352149	yes
XLOC_002915	XLOC_002915	F07A5.4	I:7357179-7359100	P1-OP50-no2	P1-OG1RF-no2	OK	0.394906	1.63321	2.04813	2.475	5e-05	0.000229654	yes
XLOC_002916	XLOC_002916	sue-1	I:7360391-7371534	P1-OP50-no2	P1-OG1RF-no2	OK	1.7263	3.63863	1.07571	2.11189	5e-05	0.000229654	yes
XLOC_002918	XLOC_002918	unc-15	I:7376603-7383197	P1-OP50-no2	P1-OG1RF-no2	OK	302.834	233.877	-0.372776	-1.35384	0.008	0.0176	yes
XLOC_002921	XLOC_002921	sol-1	I:7389045-7395918	P1-OP50-no2	P1-OG1RF-no2	OK	0.642112	1.56637	1.28653	1.94446	0.0002	0.000777835	yes
XLOC_002925	XLOC_002925	lars-2	I:7457157-7460756	P1-OP50-no2	P1-OG1RF-no2	OK	18.045	13.372	-0.432382	-1.48382	0.00295	0.00760633	yes
XLOC_002926	XLOC_002926	ZK524.4	I:7460853-7466424	P1-OP50-no2	P1-OG1RF-no2	OK	30.5882	20.4191	-0.583057	-2.27808	5e-05	0.000229654	yes
XLOC_002928	XLOC_002928	T28F4.3	I:7484056-7486040	P1-OP50-no2	P1-OG1RF-no2	OK	0.542284	1.07744	0.990483	1.28717	0.01205	0.0248814	yes
XLOC_002929	XLOC_002929	T28F4.4	I:7486576-7490174	P1-OP50-no2	P1-OG1RF-no2	OK	9.85703	7.24248	-0.44467	-1.32311	0.01055	0.0222737	yes
XLOC_002939	XLOC_002939	mans-1	I:7567820-7571250	P1-OP50-no2	P1-OG1RF-no2	OK	54.0839	37.8125	-0.516335	-2.02673	5e-05	0.000229654	yes
XLOC_002940	XLOC_002940	D2030.3	I:7574194-7580833	P1-OP50-no2	P1-OG1RF-no2	OK	34.419	22.4933	-0.613708	-1.17996	0.01885	0.0362869	yes
XLOC_002941	XLOC_002941	D2030.4	I:7580936-7581628	P1-OP50-no2	P1-OG1RF-no2	OK	172.797	137.376	-0.33094	-1.22199	0.01485	0.0296432	yes
XLOC_002945	XLOC_002945	capg-1	I:7634497-7639780	P1-OP50-no2	P1-OG1RF-no2	OK	51.9529	35.5373	-0.547871	-2.23342	5e-05	0.000229654	yes
XLOC_002947	XLOC_002947	ncbp-2	I:7642426-7643328	P1-OP50-no2	P1-OG1RF-no2	OK	118.817	83.6781	-0.505819	-1.73568	0.0007	0.00225987	yes
XLOC_002948	XLOC_002948	rrf-1	I:7643429-7649777	P1-OP50-no2	P1-OG1RF-no2	OK	21.1412	17.0786	-0.307875	-1.22028	0.01455	0.0291289	yes
XLOC_002949	XLOC_002949	ego-1	I:7650417-7656336	P1-OP50-no2	P1-OG1RF-no2	OK	39.7806	27.2179	-0.547511	-2.23234	5e-05	0.000229654	yes
XLOC_002952	XLOC_002952	del-3	I:7670325-7672713	P1-OP50-no2	P1-OG1RF-no2	OK	0.110959	0.961228	3.11485	2.73316	0.0003	0.00110509	yes
XLOC_002953	XLOC_002953	F26A3.7	I:7674732-7676129	P1-OP50-no2	P1-OG1RF-no2	OK	41.6706	29.6651	-0.490263	-1.60223	0.00135	0.00392593	yes
XLOC_002961	XLOC_002961	nsf-1	I:7766535-7772231	P1-OP50-no2	P1-OG1RF-no2	OK	55.2571	36.65	-0.592345	-2.38831	5e-05	0.000229654	yes
XLOC_002964	XLOC_002964	D2005.6	I:7786676-7793539	P1-OP50-no2	P1-OG1RF-no2	OK	1.35017	4.88316	1.85468	3.09706	5e-05	0.000229654	yes
XLOC_002965	XLOC_002965	nlp-8	I:7800459-7801822	P1-OP50-no2	P1-OG1RF-no2	OK	7.06859	22.1855	1.65013	3.85015	5e-05	0.000229654	yes
XLOC_002967	XLOC_002967	glna-3	I:7826440-7831629	P1-OP50-no2	P1-OG1RF-no2	OK	2.08921	3.15172	0.593177	1.17399	0.02085	0.0395332	yes
XLOC_002968	XLOC_002968	F30F8.1	I:7832713-7835404	P1-OP50-no2	P1-OG1RF-no2	OK	74.4111	49.7108	-0.58196	-2.3483	5e-05	0.000229654	yes
XLOC_002972	XLOC_002972	R11A5.3	I:7862841-7863553	P1-OP50-no2	P1-OG1RF-no2	OK	11.4709	6.52312	-0.81435	-1.49303	0.0023	0.00615817	yes
XLOC_002978	XLOC_002978	F20G4.2,F55D12.5	I:7906812-7918341	P1-OP50-no2	P1-OG1RF-no2	OK	65.4635	48.9518	-0.41933	-1.67518	0.0008	0.00252979	yes
XLOC_002979	XLOC_002979	smgl-1	I:7918441-7926337	P1-OP50-no2	P1-OG1RF-no2	OK	29.5627	21.3374	-0.470396	-1.90015	0.0001	0.000427019	yes
XLOC_002980	XLOC_002980	nmy-2	I:7926622-7934577	P1-OP50-no2	P1-OG1RF-no2	OK	152.422	99.123	-0.620777	-2.29318	5e-05	0.000229654	yes
XLOC_002982	XLOC_002982	T22C1.4	I:7938559-7940757	P1-OP50-no2	P1-OG1RF-no2	OK	69.9162	29.0184	-1.26866	-2.1394	0.0001	0.000427019	yes
XLOC_002983	XLOC_002983	jph-1	I:7946221-7951593	P1-OP50-no2	P1-OG1RF-no2	OK	7.03071	11.8423	0.752211	2.41065	5e-05	0.000229654	yes
XLOC_002985	XLOC_002985	T22C1.8	I:7955977-7958505	P1-OP50-no2	P1-OG1RF-no2	OK	0.304648	1.15888	1.92751	2.28996	0.00015	0.000609388	yes
XLOC_002989	XLOC_002989	H05L14.1	I:7972472-7977053	P1-OP50-no2	P1-OG1RF-no2	OK	0.21012	0.671294	1.67573	1.93357	0.0004	0.00140274	yes
XLOC_002991	XLOC_002991	C54G4.4	I:7996727-8003179	P1-OP50-no2	P1-OG1RF-no2	OK	0.307109	1.37458	2.16216	3.11225	5e-05	0.000229654	yes
XLOC_002994	XLOC_002994	C54G4.3	I:8005126-8006296	P1-OP50-no2	P1-OG1RF-no2	OK	0.271328	1.37417	2.34046	2.14802	0.00065	0.00212476	yes
XLOC_002999	XLOC_002999	iftb-1	I:8026605-8028752	P1-OP50-no2	P1-OG1RF-no2	OK	160.158	106.79	-0.584716	-2.36682	5e-05	0.000229654	yes
XLOC_003003	XLOC_003003	scbp-2	I:8039883-8040596	P1-OP50-no2	P1-OG1RF-no2	OK	17.6195	10.7309	-0.715403	-1.52446	0.0022	0.00593032	yes
XLOC_003007	XLOC_003007	che-3	I:8062010-8081671	P1-OP50-no2	P1-OG1RF-no2	OK	0.189133	0.722845	1.93429	3.66603	5e-05	0.000229654	yes
XLOC_003011	XLOC_003011	del-4	I:8139467-8142537	P1-OP50-no2	P1-OG1RF-no2	OK	0.119915	0.46449	1.95363	1.79579	0.0027	0.00704338	yes
XLOC_003016	XLOC_003016	T02E1.2	I:8220004-8223009	P1-OP50-no2	P1-OG1RF-no2	OK	38.5988	30.2674	-0.350791	-1.33228	0.00795	0.0175027	yes
XLOC_003019	XLOC_003019	kri-1	I:8226508-8240637	P1-OP50-no2	P1-OG1RF-no2	OK	0.569348	1.48515	1.38323	1.87575	0.00065	0.00212476	yes
XLOC_003022	XLOC_003022	ceh-8	I:8245721-8250896	P1-OP50-no2	P1-OG1RF-no2	OK	0.224257	0.750547	1.74279	1.54854	0.00625	0.0143142	yes
XLOC_003023	XLOC_003023	fitm-2	I:8253373-8254926	P1-OP50-no2	P1-OG1RF-no2	OK	57.9115	36.0333	-0.68452	-2.43851	5e-05	0.000229654	yes
XLOC_003028	XLOC_003028	kin-10	I:8288958-8291077	P1-OP50-no2	P1-OG1RF-no2	OK	180.96	134.938	-0.423376	-1.7207	0.0008	0.00252979	yes
XLOC_003029	XLOC_003029	npp-2	I:8291288-8293640	P1-OP50-no2	P1-OG1RF-no2	OK	84.5417	61.987	-0.447696	-1.81491	0.0004	0.00140274	yes
XLOC_003032	XLOC_003032	F52B5.7	I:8313227-8315344	P1-OP50-no2	P1-OG1RF-no2	OK	9.71617	6.652	-0.546599	-1.22466	0.0159	0.0314075	yes
XLOC_003033	XLOC_003033	F52B5.2	I:8315901-8318250	P1-OP50-no2	P1-OG1RF-no2	OK	79.1359	48.7726	-0.698261	-2.66905	5e-05	0.000229654	yes
XLOC_003034	XLOC_003034	F52B5.3	I:8318345-8323983	P1-OP50-no2	P1-OG1RF-no2	OK	37.4851	22.6953	-0.723922	-2.91049	5e-05	0.000229654	yes
XLOC_003035	XLOC_003035	rpl-25.2	I:8329060-8329684	P1-OP50-no2	P1-OG1RF-no2	OK	2464.22	1691.96	-0.542435	-2.02949	5e-05	0.000229654	yes
XLOC_003037	XLOC_003037	rsd-6	I:8358253-8363858	P1-OP50-no2	P1-OG1RF-no2	OK	67.9012	44.1124	-0.622252	-2.51715	5e-05	0.000229654	yes
XLOC_003038	XLOC_003038	tbcd-1	I:8363953-8369917	P1-OP50-no2	P1-OG1RF-no2	OK	38.646	26.3977	-0.549907	-2.22331	5e-05	0.000229654	yes
XLOC_003039	XLOC_003039	T19A6.1	I:8377601-8392753	P1-OP50-no2	P1-OG1RF-no2	OK	32.2421	24.1033	-0.419716	-1.46516	0.00435	0.010527	yes
XLOC_003042	XLOC_003042	F02E9.3	I:8404546-8405955	P1-OP50-no2	P1-OG1RF-no2	OK	0.493036	1.20144	1.285	1.37335	0.00795	0.0175027	yes
XLOC_003045	XLOC_003045	F02E9.10	I:8426986-8429832	P1-OP50-no2	P1-OG1RF-no2	OK	41.3362	27.9987	-0.562046	-2.04995	5e-05	0.000229654	yes
XLOC_003046	XLOC_003046	dpt-1	I:8429930-8435864	P1-OP50-no2	P1-OG1RF-no2	OK	63.074	45.4433	-0.472977	-1.45712	0.0027	0.00704338	yes
XLOC_003047	XLOC_003047	F10D11.2	I:8435961-8438638	P1-OP50-no2	P1-OG1RF-no2	OK	43.6749	31.9708	-0.45005	-1.65482	0.00115	0.00344431	yes
XLOC_003051	XLOC_003051	F10D11.6	I:8445350-8450994	P1-OP50-no2	P1-OG1RF-no2	OK	3.04002	7.92416	1.38218	3.67712	5e-05	0.000229654	yes
XLOC_003057	XLOC_003057	D1081.12	I:8474081-8474732	P1-OP50-no2	P1-OG1RF-no2	OK	0.488252	1.80391	1.88543	1.75064	0.0046	0.0110524	yes
XLOC_003060	XLOC_003060	D1081.6	I:8482758-8485694	P1-OP50-no2	P1-OG1RF-no2	OK	19.1341	11.252	-0.765967	-1.76907	0.0006	0.00198621	yes
XLOC_003061	XLOC_003061	D1081.9	I:8485809-8487043	P1-OP50-no2	P1-OG1RF-no2	OK	41.8207	21.7381	-0.943991	-2.9281	5e-05	0.000229654	yes
XLOC_003062	XLOC_003062	ceh-6	I:8498113-8502412	P1-OP50-no2	P1-OG1RF-no2	OK	0.793443	1.68092	1.08305	1.62696	0.0016	0.00453693	yes
XLOC_003064	XLOC_003064	sec-12	I:8509114-8511412	P1-OP50-no2	P1-OG1RF-no2	OK	46.0845	35.2711	-0.385794	-1.43291	0.0047	0.0112605	yes
XLOC_003066	XLOC_003066	K02B12.5	I:8513918-8526621	P1-OP50-no2	P1-OG1RF-no2	OK	20.1936	14.8223	-0.446131	-1.64902	0.0008	0.00252979	yes
XLOC_003068	XLOC_003068	K02B12.7	I:8526746-8529271	P1-OP50-no2	P1-OG1RF-no2	OK	43.0086	32.3317	-0.411675	-1.51227	0.0028	0.00727163	yes
XLOC_003069	XLOC_003069	zhp-3	I:8529380-8531338	P1-OP50-no2	P1-OG1RF-no2	OK	39.5191	23.3177	-0.761126	-2.5681	5e-05	0.000229654	yes
XLOC_003077	XLOC_003077	rskn-1	I:8573850-8580157	P1-OP50-no2	P1-OG1RF-no2	OK	119.271	74.7989	-0.673152	-2.73377	5e-05	0.000229654	yes
XLOC_003078	XLOC_003078	daf-8	I:8584541-8587507	P1-OP50-no2	P1-OG1RF-no2	OK	5.10974	7.03012	0.4603	1.1323	0.0197	0.0376596	yes
XLOC_003081	XLOC_003081	F43G9.4	I:8609920-8612602	P1-OP50-no2	P1-OG1RF-no2	OK	47.776	30.6275	-0.641457	-1.82766	0.00035	0.00125802	yes
XLOC_003084	XLOC_003084	fer-1	I:8623016-8631184	P1-OP50-no2	P1-OG1RF-no2	OK	0.153419	0.496418	1.69408	2.46776	5e-05	0.000229654	yes
XLOC_003087	XLOC_003087	cpn-1	I:8636119-8637961	P1-OP50-no2	P1-OG1RF-no2	OK	274.869	180.893	-0.603609	-2.46563	5e-05	0.000229654	yes
XLOC_003088	XLOC_003088	mfap-1	I:8638509-8640236	P1-OP50-no2	P1-OG1RF-no2	OK	95.9677	63.7082	-0.591069	-2.35492	5e-05	0.000229654	yes
XLOC_003091	XLOC_003091	egg-6	I:8676662-8681334	P1-OP50-no2	P1-OG1RF-no2	OK	172.227	110.017	-0.646591	-2.53323	5e-05	0.000229654	yes
XLOC_003093	XLOC_003093	hot-5	I:8683219-8687109	P1-OP50-no2	P1-OG1RF-no2	OK	0.546874	1.94479	1.83034	1.84059	0.0019	0.00525462	yes
XLOC_003094	XLOC_003094	K07A12.4	I:8687630-8690929	P1-OP50-no2	P1-OG1RF-no2	OK	36.1342	24.4296	-0.564734	-2.08958	5e-05	0.000229654	yes
XLOC_003095	XLOC_003095	mrps-15	I:8691041-8692491	P1-OP50-no2	P1-OG1RF-no2	OK	47.8064	31.7653	-0.589751	-2.02211	5e-05	0.000229654	yes
XLOC_003097	XLOC_003097	pbs-7	I:8695202-8696376	P1-OP50-no2	P1-OG1RF-no2	OK	222.591	121.843	-0.869373	-3.51076	5e-05	0.000229654	yes
XLOC_003098	XLOC_003098	tlf-1	I:8696602-8701971	P1-OP50-no2	P1-OG1RF-no2	OK	37.9533	21.1101	-0.846295	-2.32701	5e-05	0.000229654	yes
XLOC_003100	XLOC_003100	pas-4	I:8727213-8728534	P1-OP50-no2	P1-OG1RF-no2	OK	209.997	109.333	-0.941639	-3.77898	5e-05	0.000229654	yes
XLOC_003103	XLOC_003103	prp-4	I:8732245-8735717	P1-OP50-no2	P1-OG1RF-no2	OK	37.0708	26.939	-0.460585	-1.64058	0.00115	0.00344431	yes
XLOC_003104	XLOC_003104	C36B1.9	I:8743848-8746925	P1-OP50-no2	P1-OG1RF-no2	OK	12.3903	9.581	-0.370958	-1.12598	0.0248	0.0458501	yes
XLOC_003105	XLOC_003105	gska-3	I:8749615-8751369	P1-OP50-no2	P1-OG1RF-no2	OK	0.664014	2.50858	1.91759	2.57118	5e-05	0.000229654	yes
XLOC_003106	XLOC_003106	C36B1.11	I:8755842-8757605	P1-OP50-no2	P1-OG1RF-no2	OK	132.765	68.0894	-0.963369	-3.84925	5e-05	0.000229654	yes
XLOC_003107	XLOC_003107	DY3.8	I:8758150-8758996	P1-OP50-no2	P1-OG1RF-no2	OK	125.72	83.5946	-0.588731	-2.21513	5e-05	0.000229654	yes
XLOC_003108	XLOC_003108	tin-13	I:8759192-8759790	P1-OP50-no2	P1-OG1RF-no2	OK	145.985	91.8812	-0.667983	-2.24426	5e-05	0.000229654	yes
XLOC_003109	XLOC_003109	hlh-16	I:8767018-8768028	P1-OP50-no2	P1-OG1RF-no2	OK	1.64263	3.17175	0.949274	1.13966	0.02595	0.0476732	yes
XLOC_003110	XLOC_003110	pqn-26	I:8771433-8777511	P1-OP50-no2	P1-OG1RF-no2	OK	0.501191	2.8056	2.48487	3.60051	5e-05	0.000229654	yes
XLOC_003111	XLOC_003111	mfb-1	I:8779736-8785415	P1-OP50-no2	P1-OG1RF-no2	OK	3.81449	9.83659	1.36667	3.25749	5e-05	0.000229654	yes
XLOC_003115	XLOC_003115	cids-2	I:8804801-8808050	P1-OP50-no2	P1-OG1RF-no2	OK	58.5432	38.5745	-0.601853	-2.3856	5e-05	0.000229654	yes
XLOC_003119	XLOC_003119	F36A2.14	I:8824431-8825623	P1-OP50-no2	P1-OG1RF-no2	OK	0.497821	1.77215	1.8318	2.14358	5e-05	0.000229654	yes
XLOC_003120	XLOC_003120	F36A2.12	I:8826165-8826653	P1-OP50-no2	P1-OG1RF-no2	OK	1.2939	3.43453	1.40838	1.42712	0.00845	0.0184292	yes
XLOC_003121	XLOC_003121	ubr-5	I:8828043-8838719	P1-OP50-no2	P1-OG1RF-no2	OK	66.6359	48.6039	-0.455227	-1.7432	0.0002	0.000777835	yes
XLOC_003123	XLOC_003123	hum-1	I:8845806-8851118	P1-OP50-no2	P1-OG1RF-no2	OK	40.0292	31.7414	-0.334687	-1.35168	0.0061	0.0140302	yes
XLOC_003125	XLOC_003125	F55H12.7	I:8863995-8865545	P1-OP50-no2	P1-OG1RF-no2	OK	0.753543	5.19675	2.78585	2.04084	0.00285	0.00738247	yes
XLOC_003126	XLOC_003126	F55H12.4	I:8893307-8894137	P1-OP50-no2	P1-OG1RF-no2	OK	55.2676	37.558	-0.557315	-1.78651	0.0003	0.00110509	yes
XLOC_003127	XLOC_003127	unc-29	I:8897610-8901428	P1-OP50-no2	P1-OG1RF-no2	OK	0.625136	1.17941	0.915825	1.27211	0.01325	0.0269327	yes
XLOC_003128	XLOC_003128	T08G11.4	I:8902745-8905534	P1-OP50-no2	P1-OG1RF-no2	OK	41.9273	33.0925	-0.341385	-1.29839	0.00775	0.0171372	yes
XLOC_003133	XLOC_003133	madd-4	I:8928747-8942287	P1-OP50-no2	P1-OG1RF-no2	OK	2.047	4.9355	1.26968	2.41254	5e-05	0.000229654	yes
XLOC_003135	XLOC_003135	fipr-26	I:8946707-8947176	P1-OP50-no2	P1-OG1RF-no2	OK	0.793041	5.414	2.77123	1.84073	0.00725	0.0162022	yes
XLOC_003136	XLOC_003136	F53B6.4	I:8947333-8948711	P1-OP50-no2	P1-OG1RF-no2	OK	3.35449	5.95521	0.828058	1.55753	0.00205	0.00559882	yes
XLOC_003141	XLOC_003141	spd-2	I:8962321-8970128	P1-OP50-no2	P1-OG1RF-no2	OK	100.306	66.5354	-0.59222	-1.80047	0.0001	0.000427019	yes
XLOC_003145	XLOC_003145	F32H2.7	I:8994001-8999564	P1-OP50-no2	P1-OG1RF-no2	OK	1.00427	3.54495	1.81962	1.9902	0.00145	0.00417659	yes
XLOC_003150	XLOC_003150	fcp-1	I:9004562-9008708	P1-OP50-no2	P1-OG1RF-no2	OK	34.633	25.7647	-0.426751	-1.62543	0.00095	0.00293001	yes
XLOC_003151	XLOC_003151	rbpl-1	I:9009053-9013885	P1-OP50-no2	P1-OG1RF-no2	OK	60.1953	42.0561	-0.517337	-2.11675	5e-05	0.000229654	yes
XLOC_003153	XLOC_003153	acr-19	I:9031273-9036695	P1-OP50-no2	P1-OG1RF-no2	OK	0.305131	1.71639	2.49188	3.23615	5e-05	0.000229654	yes
XLOC_003155	XLOC_003155	C31H5.4	I:9042273-9042599	P1-OP50-no2	P1-OG1RF-no2	OK	58.839	100.238	0.768586	2.06354	5e-05	0.000229654	yes
XLOC_003157	XLOC_003157	C31H5.5	I:9048190-9049332	P1-OP50-no2	P1-OG1RF-no2	OK	1.64164	3.39591	1.04866	1.4699	0.0051	0.0120471	yes
XLOC_003163	XLOC_003163	snx-3	I:9063714-9064398	P1-OP50-no2	P1-OG1RF-no2	OK	142.795	90.6584	-0.655436	-2.29771	5e-05	0.000229654	yes
XLOC_003164	XLOC_003164	rsbp-1	I:9070398-9075077	P1-OP50-no2	P1-OG1RF-no2	OK	9.91191	15.88	0.679977	1.99552	0.0002	0.000777835	yes
XLOC_003166	XLOC_003166	chaf-1	I:9077565-9080024	P1-OP50-no2	P1-OG1RF-no2	OK	64.8027	50.11	-0.370955	-1.46734	0.0037	0.00916366	yes
XLOC_003173	XLOC_003173	ZK858.2	I:9123177-9124459	P1-OP50-no2	P1-OG1RF-no2	OK	1.12097	4.01346	1.8401	2.48339	5e-05	0.000229654	yes
XLOC_003174	XLOC_003174	clec-91	I:9126136-9127072	P1-OP50-no2	P1-OG1RF-no2	OK	317.875	215.964	-0.557668	-2.26815	5e-05	0.000229654	yes
XLOC_003178	XLOC_003178	mrpl-54	I:9159024-9159757	P1-OP50-no2	P1-OG1RF-no2	OK	31.362	22.3392	-0.489436	-1.38656	0.00575	0.0133388	yes
XLOC_003179	XLOC_003179	F25H5.5	I:9159887-9163261	P1-OP50-no2	P1-OG1RF-no2	OK	45.9059	31.363	-0.549614	-2.16107	5e-05	0.000229654	yes
XLOC_003182	XLOC_003182	lim-9	I:9181847-9220728	P1-OP50-no2	P1-OG1RF-no2	OK	16.1925	22.272	0.459906	1.60747	0.00115	0.00344431	yes
XLOC_003183	XLOC_003183	aspm-1	I:9221825-9226386	P1-OP50-no2	P1-OG1RF-no2	OK	40.448	25.7128	-0.653581	-2.62986	5e-05	0.000229654	yes
XLOC_003185	XLOC_003185	tat-5	I:9234170-9245924	P1-OP50-no2	P1-OG1RF-no2	OK	42.3593	31.95	-0.406865	-1.65094	0.0012	0.00356232	yes
XLOC_003186	XLOC_003186	ent-6	I:9246024-9249383	P1-OP50-no2	P1-OG1RF-no2	OK	43.1652	27.9025	-0.629474	-2.31674	5e-05	0.000229654	yes
XLOC_003188	XLOC_003188	F36H2.5	I:9251849-9254359	P1-OP50-no2	P1-OG1RF-no2	OK	0.505765	1.82872	1.85429	2.57269	5e-05	0.000229654	yes
XLOC_003189	XLOC_003189	F36H2.3	I:9254512-9261640	P1-OP50-no2	P1-OG1RF-no2	OK	1.04989	2.05966	0.972169	2.02497	5e-05	0.000229654	yes
XLOC_003190	XLOC_003190	F14B4.1	I:9265950-9270919	P1-OP50-no2	P1-OG1RF-no2	OK	2.61032	7.30612	1.48488	3.55468	5e-05	0.000229654	yes
XLOC_003192	XLOC_003192	hxk-1	I:9271442-9278689	P1-OP50-no2	P1-OG1RF-no2	OK	182.152	119.843	-0.603994	-2.45539	5e-05	0.000229654	yes
XLOC_003193	XLOC_003193	rpoa-2	I:9280961-9286577	P1-OP50-no2	P1-OG1RF-no2	OK	36.4616	24.1668	-0.593356	-2.37714	5e-05	0.000229654	yes
XLOC_003194	XLOC_003194	F26H9.2	I:9287446-9294007	P1-OP50-no2	P1-OG1RF-no2	OK	48.1375	35.3148	-0.44689	-1.36253	0.00725	0.0162022	yes
XLOC_003196	XLOC_003196	F26H9.5	I:9310328-9314488	P1-OP50-no2	P1-OG1RF-no2	OK	63.6681	46.6368	-0.4491	-1.41608	0.00435	0.010527	yes
XLOC_003204	XLOC_003204	lin-41	I:9334849-9342496	P1-OP50-no2	P1-OG1RF-no2	OK	144.166	75.3754	-0.935563	-3.57915	5e-05	0.000229654	yes
XLOC_003209	XLOC_003209	ppfr-1	I:9359072-9390093	P1-OP50-no2	P1-OG1RF-no2	OK	39.1142	28.5371	-0.454854	-1.82412	0.0003	0.00110509	yes
XLOC_003214	XLOC_003214	rtcb-1	I:9390833-9393094	P1-OP50-no2	P1-OG1RF-no2	OK	34.3857	18.9368	-0.860618	-2.97682	5e-05	0.000229654	yes
XLOC_003217	XLOC_003217	C17E4.1	I:9408355-9410094	P1-OP50-no2	P1-OG1RF-no2	OK	0.139735	1.01734	2.86403	2.65694	0.0001	0.000427019	yes
XLOC_003218	XLOC_003218	2018-03-03	I:9416702-9418876	P1-OP50-no2	P1-OG1RF-no2	OK	105.485	76.4957	-0.463581	-1.87158	0.0001	0.000427019	yes
XLOC_003220	XLOC_003220	pabp-2	I:9420905-9421992	P1-OP50-no2	P1-OG1RF-no2	OK	134.032	87.1644	-0.620762	-2.44322	5e-05	0.000229654	yes
XLOC_003232	XLOC_003232	F30A10.2	I:9479107-9480678	P1-OP50-no2	P1-OG1RF-no2	OK	0.784078	3.73915	2.25364	2.93412	5e-05	0.000229654	yes
XLOC_003233	XLOC_003233	stl-1	I:9486639-9488229	P1-OP50-no2	P1-OG1RF-no2	OK	54.438	39.5931	-0.459366	-1.65137	0.00115	0.00344431	yes
XLOC_003237	XLOC_003237	smn-1	I:9511189-9512139	P1-OP50-no2	P1-OG1RF-no2	OK	78.2742	55.3412	-0.500183	-1.75542	0.00055	0.00184288	yes
XLOC_003239	XLOC_003239	C41G7.3	I:9517022-9518734	P1-OP50-no2	P1-OG1RF-no2	OK	68.843	37.7009	-0.868713	-3.2848	5e-05	0.000229654	yes
XLOC_003243	XLOC_003243	C41G7.8	I:9522577-9532831	P1-OP50-no2	P1-OG1RF-no2	OK	1.27357	4.41195	1.79254	1.19504	0.0235	0.0438109	yes
XLOC_003246	XLOC_003246	irx-1	I:9536487-9540968	P1-OP50-no2	P1-OG1RF-no2	OK	5.38995	8.96883	0.734648	1.92901	0.00035	0.00125802	yes
XLOC_003262	XLOC_003262	rig-5	I:9565393-9574377	P1-OP50-no2	P1-OG1RF-no2	OK	0.673507	3.03957	2.1741	2.99407	5e-05	0.000229654	yes
XLOC_003264	XLOC_003264	C36F7.5	I:9574758-9576024	P1-OP50-no2	P1-OG1RF-no2	OK	0.221994	0.863121	1.95904	1.83288	0.0025	0.0066152	yes
XLOC_003265	XLOC_003265	lem-3	I:9578523-9581267	P1-OP50-no2	P1-OG1RF-no2	OK	55.0125	36.725	-0.582996	-2.3032	5e-05	0.000229654	yes
XLOC_003266	XLOC_003266	K07A1.17	I:9581784-9582585	P1-OP50-no2	P1-OG1RF-no2	OK	68.247	44.0129	-0.63284	-2.05723	0.00015	0.000609388	yes
XLOC_003267	XLOC_003267	K07A1.1	I:9582680-9583521	P1-OP50-no2	P1-OG1RF-no2	OK	80.2365	62.7734	-0.354106	-1.23375	0.0127	0.0259964	yes
XLOC_003270	XLOC_003270	K07A1.4	I:9588660-9589931	P1-OP50-no2	P1-OG1RF-no2	OK	0.30538	0.919641	1.59046	1.54137	0.00515	0.0121424	yes
XLOC_003271	XLOC_003271	K07A1.6	I:9591979-9593102	P1-OP50-no2	P1-OG1RF-no2	OK	34.201	49.2933	0.527354	1.36444	0.0066	0.0149932	yes
XLOC_003275	XLOC_003275	K07A1.15,ile-1	I:9605930-9611598	P1-OP50-no2	P1-OG1RF-no2	OK	121.654	88.3503	-0.461481	-1.7462	0.0005	0.00169944	yes
XLOC_003277	XLOC_003277	K07A1.10	I:9615195-9616354	P1-OP50-no2	P1-OG1RF-no2	OK	59.9406	37.7144	-0.668418	-2.19168	5e-05	0.000229654	yes
XLOC_003278	XLOC_003278	rba-1	I:9616507-9618107	P1-OP50-no2	P1-OG1RF-no2	OK	94.5698	70.074	-0.432501	-1.7177	0.00045	0.00154863	yes
XLOC_003279	XLOC_003279	lin-53	I:9618200-9619760	P1-OP50-no2	P1-OG1RF-no2	OK	202.182	140.386	-0.526254	-2.15479	5e-05	0.000229654	yes
XLOC_003281	XLOC_003281	T05F1.5	I:9633178-9635937	P1-OP50-no2	P1-OG1RF-no2	OK	0.398529	1.73352	2.12095	2.47433	5e-05	0.000229654	yes
XLOC_003284	XLOC_003284	dhs-4	I:9645698-9649218	P1-OP50-no2	P1-OG1RF-no2	OK	1.46759	5.60553	1.9334	2.97389	5e-05	0.000229654	yes
XLOC_003287	XLOC_003287	npp-14	I:9660174-9665144	P1-OP50-no2	P1-OG1RF-no2	OK	80.9165	56.1841	-0.526272	-2.12732	5e-05	0.000229654	yes
XLOC_003289	XLOC_003289	C04F12.1	I:9673666-9678553	P1-OP50-no2	P1-OG1RF-no2	OK	25.5368	14.4932	-0.817206	-3.02389	5e-05	0.000229654	yes
XLOC_003294	XLOC_003294	C04F12.7	I:9695707-9696762	P1-OP50-no2	P1-OG1RF-no2	OK	4.07602	13.007	1.67405	2.94246	5e-05	0.000229654	yes
XLOC_003299	XLOC_003299	C16C2.4	I:9712822-9715230	P1-OP50-no2	P1-OG1RF-no2	OK	69.9307	55.1632	-0.34222	-1.30857	0.0099	0.0210898	yes
XLOC_003300	XLOC_003300	ocrl-1	I:9715321-9728108	P1-OP50-no2	P1-OG1RF-no2	OK	32.7195	21.9722	-0.574469	-1.90768	0.0002	0.000777835	yes
XLOC_003310	XLOC_003310	F26E4.4,F26E4.5	I:9768883-9772565	P1-OP50-no2	P1-OG1RF-no2	OK	72.5382	53.6933	-0.434	-1.68411	0.0008	0.00252979	yes
XLOC_003313	XLOC_003313	drsh-1	I:9780348-9785722	P1-OP50-no2	P1-OG1RF-no2	OK	34.4548	24.8877	-0.469274	-1.79247	0.0002	0.000777835	yes
XLOC_003314	XLOC_003314	tba-1	I:9785777-9787624	P1-OP50-no2	P1-OG1RF-no2	OK	653.384	381.507	-0.776222	-2.92563	5e-05	0.000229654	yes
XLOC_003318	XLOC_003318	Y67A6A.1	I:9829758-9830578	P1-OP50-no2	P1-OG1RF-no2	OK	0.585777	2.26555	1.95144	1.75602	0.00345	0.0086493	yes
XLOC_003319	XLOC_003319	ensa-1	I:9847406-9851791	P1-OP50-no2	P1-OG1RF-no2	OK	162.929	120.102	-0.439981	-1.75024	0.00055	0.00184288	yes
XLOC_003324	XLOC_003324	nhr-69	I:9879188-9881504	P1-OP50-no2	P1-OG1RF-no2	OK	7.50507	11.9823	0.674972	1.75655	0.0002	0.000777835	yes
XLOC_003327	XLOC_003327	mom-4	I:9895691-9900817	P1-OP50-no2	P1-OG1RF-no2	OK	31.926	24.9383	-0.35637	-1.32508	0.0074	0.0164765	yes
XLOC_003331	XLOC_003331	F52F12.5	I:9921210-9921938	P1-OP50-no2	P1-OG1RF-no2	OK	1.3399	2.97171	1.14917	1.35714	0.0113	0.0235904	yes
XLOC_003332	XLOC_003332	epg-8	I:9930976-9934290	P1-OP50-no2	P1-OG1RF-no2	OK	35.9321	28.4397	-0.337366	-1.14988	0.02025	0.0385696	yes
XLOC_003333	XLOC_003333	dsbn-1	I:9934631-9936024	P1-OP50-no2	P1-OG1RF-no2	OK	54.7573	41.8596	-0.387492	-1.33443	0.007	0.0157435	yes
XLOC_003337	XLOC_003337	T24D1.2	I:9953406-9955873	P1-OP50-no2	P1-OG1RF-no2	OK	83.7685	67.2827	-0.316172	-1.27032	0.0107	0.0225369	yes
XLOC_003338	XLOC_003338	har-2	I:9956151-9958359	P1-OP50-no2	P1-OG1RF-no2	OK	59.4899	39.8096	-0.579527	-2.16437	5e-05	0.000229654	yes
XLOC_003339	XLOC_003339	T24D1.3	I:9958780-9960155	P1-OP50-no2	P1-OG1RF-no2	OK	212.15	155.084	-0.452033	-1.81954	0.0002	0.000777835	yes
XLOC_003340	XLOC_003340	tag-179	I:9960369-9961973	P1-OP50-no2	P1-OG1RF-no2	OK	23.7568	18.7915	-0.338259	-1.09182	0.0266	0.0486723	yes
XLOC_003342	XLOC_003342	eif-3.C	I:9976429-9979662	P1-OP50-no2	P1-OG1RF-no2	OK	153.359	87.4693	-0.810069	-3.27196	5e-05	0.000229654	yes
XLOC_003343	XLOC_003343	sys-1	I:9980165-9984825	P1-OP50-no2	P1-OG1RF-no2	OK	19.3632	13.5497	-0.515064	-1.59069	0.00145	0.00417659	yes
XLOC_003344	XLOC_003344	his-67	I:9988345-9988796	P1-OP50-no2	P1-OG1RF-no2	OK	29.0526	10.3701	-1.48623	-2.9749	5e-05	0.000229654	yes
XLOC_003346	XLOC_003346	cfi-1	I:9994730-9999928	P1-OP50-no2	P1-OG1RF-no2	OK	1.58632	4.65795	1.55401	2.79066	5e-05	0.000229654	yes
XLOC_003351	XLOC_003351	ncs-2	I:10030171-10062028	P1-OP50-no2	P1-OG1RF-no2	OK	72.6026	127.384	0.811089	1.9373	0.00035	0.00125802	yes
XLOC_003354	XLOC_003354	F10G8.8	I:10030171-10062028	P1-OP50-no2	P1-OG1RF-no2	OK	3.35214	8.69182	1.37458	1.45768	0.01085	0.0227862	yes
XLOC_003356	XLOC_003356	B0379.2	I:10070922-10071830	P1-OP50-no2	P1-OG1RF-no2	OK	0.631478	1.60595	1.34662	1.42271	0.0066	0.0149932	yes
XLOC_003357	XLOC_003357	B0379.7	I:10072581-10074387	P1-OP50-no2	P1-OG1RF-no2	OK	0.770772	2.42532	1.6538	2.30022	5e-05	0.000229654	yes
XLOC_003362	XLOC_003362	Y106G6D.3	I:10112083-10114198	P1-OP50-no2	P1-OG1RF-no2	OK	0.509982	1.56928	1.62158	2.18368	0.0002	0.000777835	yes
XLOC_003366	XLOC_003366	F16C3.2	I:10150283-10155098	P1-OP50-no2	P1-OG1RF-no2	OK	3.88928	8.78064	1.17482	2.43491	5e-05	0.000229654	yes
XLOC_003367	XLOC_003367	tag-72	I:10158950-10161883	P1-OP50-no2	P1-OG1RF-no2	OK	38.4779	28.0044	-0.458375	-1.57953	0.0019	0.00525462	yes
XLOC_003369	XLOC_003369	C25A1.4	I:10169635-10172645	P1-OP50-no2	P1-OG1RF-no2	OK	73.8009	45.3843	-0.701446	-2.74825	5e-05	0.000229654	yes
XLOC_003371	XLOC_003371	clec-87	I:10184243-10185468	P1-OP50-no2	P1-OG1RF-no2	OK	1142.25	754.21	-0.598835	-2.13766	5e-05	0.000229654	yes
XLOC_003372	XLOC_003372	dao-5	I:10185799-10190896	P1-OP50-no2	P1-OG1RF-no2	OK	178.671	105.318	-0.762545	-2.59115	5e-05	0.000229654	yes
XLOC_003373	XLOC_003373	lid-1	I:10191300-10192894	P1-OP50-no2	P1-OG1RF-no2	OK	57.1837	40.9384	-0.482149	-1.8028	0.00045	0.00154863	yes
XLOC_003376	XLOC_003376	Y106G6E.4	I:10221634-10222778	P1-OP50-no2	P1-OG1RF-no2	OK	6.93495	10.3401	0.576294	1.19018	0.0199	0.0379843	yes
XLOC_003382	XLOC_003382	ZC247.2	I:10255631-10262206	P1-OP50-no2	P1-OG1RF-no2	OK	1.50195	3.13803	1.06302	2.11806	0.00015	0.000609388	yes
XLOC_003384	XLOC_003384	ZC247.1	I:10264309-10279234	P1-OP50-no2	P1-OG1RF-no2	OK	3.13131	6.07191	0.955382	3.53099	5e-05	0.000229654	yes
XLOC_003386	XLOC_003386	T20F10.5	I:10300607-10302945	P1-OP50-no2	P1-OG1RF-no2	OK	0.788679	1.8691	1.24483	1.78928	0.00095	0.00293001	yes
XLOC_003389	XLOC_003389	Y106G6G.6	I:10319668-10323254	P1-OP50-no2	P1-OG1RF-no2	OK	0.380342	1.16591	1.61609	1.06548	0.02425	0.0450094	yes
XLOC_003390	XLOC_003390	Y106G6G.4	I:10319668-10323254	P1-OP50-no2	P1-OG1RF-no2	OK	1.0365	5.56974	2.42588	3.17619	5e-05	0.000229654	yes
XLOC_003391	XLOC_003391	Y106G6G.2	I:10323553-10327757	P1-OP50-no2	P1-OG1RF-no2	OK	0.315136	1.00059	1.6668	2.2453	0.0002	0.000777835	yes
XLOC_003392	XLOC_003392	ZC434.4	I:10331961-10333096	P1-OP50-no2	P1-OG1RF-no2	OK	77.2897	61.1197	-0.338639	-1.25326	0.01205	0.0248814	yes
XLOC_003393	XLOC_003393	ZC434.10	I:10333549-10334405	P1-OP50-no2	P1-OG1RF-no2	OK	0.175582	0.743561	2.08231	1.55133	0.01215	0.0250537	yes
XLOC_003394	XLOC_003394	ZC434.3	I:10334658-10335739	P1-OP50-no2	P1-OG1RF-no2	OK	0.791303	2.09512	1.40473	1.80877	0.0009	0.00279345	yes
XLOC_003395	XLOC_003395	ZC434.8	I:10348048-10349645	P1-OP50-no2	P1-OG1RF-no2	OK	166.917	101.582	-0.716487	-2.91195	5e-05	0.000229654	yes
XLOC_003396	XLOC_003396	ned-8	I:10373369-10374300	P1-OP50-no2	P1-OG1RF-no2	OK	217.435	130.965	-0.731396	-2.67875	5e-05	0.000229654	yes
XLOC_003397	XLOC_003397	maf-1,mgl-2	I:10382745-10391395	P1-OP50-no2	P1-OG1RF-no2	OK	3.605	10.469	1.53805	2.85573	5e-05	0.000229654	yes
XLOC_003399	XLOC_003399	cup-2	I:10398907-10400195	P1-OP50-no2	P1-OG1RF-no2	OK	146.226	111.785	-0.387473	-1.54019	0.002	0.00548206	yes
XLOC_003403	XLOC_003403	maph-1.2	I:10418233-10421858	P1-OP50-no2	P1-OG1RF-no2	OK	126.683	99.9247	-0.342312	-1.37598	0.006	0.0138338	yes
XLOC_003406	XLOC_003406	madf-10	I:10436898-10437708	P1-OP50-no2	P1-OG1RF-no2	OK	1.24167	2.68594	1.11315	1.43699	0.00515	0.0121424	yes
XLOC_003408	XLOC_003408	Y106G6H.6	I:10438074-10446133	P1-OP50-no2	P1-OG1RF-no2	OK	80.0443	47.8172	-0.743269	-1.7823	0.00095	0.00293001	yes
XLOC_003410	XLOC_003410	duo-3	I:10464327-10471056	P1-OP50-no2	P1-OG1RF-no2	OK	38.5849	25.6559	-0.588747	-2.28878	5e-05	0.000229654	yes
XLOC_003411	XLOC_003411	Y106G6H.14	I:10472195-10473389	P1-OP50-no2	P1-OG1RF-no2	OK	51.6259	32.8467	-0.652345	-2.07646	5e-05	0.000229654	yes
XLOC_003412	XLOC_003412	ska-1	I:10473509-10474449	P1-OP50-no2	P1-OG1RF-no2	OK	53.7576	32.7471	-0.715103	-2.33478	5e-05	0.000229654	yes
XLOC_003413	XLOC_003413	row-1	I:10474852-10478129	P1-OP50-no2	P1-OG1RF-no2	OK	51.0831	30.0064	-0.767575	-2.84325	5e-05	0.000229654	yes
XLOC_003414	XLOC_003414	mus-101	I:10479300-10484969	P1-OP50-no2	P1-OG1RF-no2	OK	33.1498	22.9975	-0.527524	-2.09633	5e-05	0.000229654	yes
XLOC_003426	XLOC_003426	ndk-1	I:10553111-10553913	P1-OP50-no2	P1-OG1RF-no2	OK	3116.78	1793.24	-0.797489	-2.75256	5e-05	0.000229654	yes
XLOC_003428	XLOC_003428	hsp-12.1	I:10581587-10582611	P1-OP50-no2	P1-OG1RF-no2	OK	4.25103	11.4854	1.43391	2.19204	5e-05	0.000229654	yes
XLOC_003432	XLOC_003432	B0511.7	I:10628742-10633152	P1-OP50-no2	P1-OG1RF-no2	OK	65.8796	48.4483	-0.443386	-1.58892	0.0012	0.00356232	yes
XLOC_003433	XLOC_003433	B0511.19	I:10633189-10634245	P1-OP50-no2	P1-OG1RF-no2	OK	39.6706	29.8969	-0.408075	-1.31935	0.0075	0.0166575	yes
XLOC_003435	XLOC_003435	mrps-30	I:10636692-10638977	P1-OP50-no2	P1-OG1RF-no2	OK	59.7344	44.9784	-0.40933	-1.5958	0.00075	0.00239978	yes
XLOC_003436	XLOC_003436	cdc-26	I:10639085-10640230	P1-OP50-no2	P1-OG1RF-no2	OK	111.536	75.6208	-0.560657	-2.12569	5e-05	0.000229654	yes
XLOC_003437	XLOC_003437	eif-3.E	I:10640392-10642281	P1-OP50-no2	P1-OG1RF-no2	OK	103.107	67.0164	-0.621556	-2.51717	5e-05	0.000229654	yes
XLOC_003441	XLOC_003441	C34B2.4	I:10671459-10672589	P1-OP50-no2	P1-OG1RF-no2	OK	0	0.589309	inf	#NAME?	5e-05	0.000229654	yes
XLOC_003444	XLOC_003444	C34B2.5	I:10675165-10676811	P1-OP50-no2	P1-OG1RF-no2	OK	58.9932	37.1026	-0.669028	-2.17264	5e-05	0.000229654	yes
XLOC_003445	XLOC_003445	C34B2.6	I:10676920-10682374	P1-OP50-no2	P1-OG1RF-no2	OK	40.5349	31.3182	-0.372162	-1.47884	0.00305	0.00781886	yes
XLOC_003446	XLOC_003446	C34B2.10	I:10682470-10683150	P1-OP50-no2	P1-OG1RF-no2	OK	100.029	67.8943	-0.559055	-1.90865	0.0001	0.000427019	yes
XLOC_003447	XLOC_003447	sdha-2	I:10683267-10685624	P1-OP50-no2	P1-OG1RF-no2	OK	87.8854	58.7684	-0.580583	-2.35632	5e-05	0.000229654	yes
XLOC_003450	XLOC_003450	B0205.1	I:10713449-10718201	P1-OP50-no2	P1-OG1RF-no2	OK	33.2094	22.0119	-0.593307	-2.24905	5e-05	0.000229654	yes
XLOC_003452	XLOC_003452	B0205.13	I:10727750-10728795	P1-OP50-no2	P1-OG1RF-no2	OK	14.4451	1.31661	-3.45568	-4.42735	5e-05	0.000229654	yes
XLOC_003453	XLOC_003453	B0205.8	I:10728894-10730237	P1-OP50-no2	P1-OG1RF-no2	OK	80.0325	53.4247	-0.58308	-1.82446	0.0004	0.00140274	yes
XLOC_003454	XLOC_003454	rpn-10	I:10730728-10732448	P1-OP50-no2	P1-OG1RF-no2	OK	130.174	71.9035	-0.856307	-3.43011	5e-05	0.000229654	yes
XLOC_003457	XLOC_003457	B0205.4	I:10741368-10744443	P1-OP50-no2	P1-OG1RF-no2	OK	0.171023	0.885351	2.37206	2.40816	0.00015	0.000609388	yes
XLOC_003469	XLOC_003469	C35E7.10	I:10810647-10812865	P1-OP50-no2	P1-OG1RF-no2	OK	0.393277	1.15134	1.54969	1.64365	0.0033	0.00834099	yes
XLOC_003472	XLOC_003472	Y37F4.5	I:10861192-10863564	P1-OP50-no2	P1-OG1RF-no2	OK	0.164008	0.48133	1.55326	1.37842	0.0121	0.0249744	yes
XLOC_003473	XLOC_003473	Y37F4.7	I:10863998-10866488	P1-OP50-no2	P1-OG1RF-no2	OK	1.0967	2.08972	0.930146	1.35682	0.0066	0.0149932	yes
XLOC_003474	XLOC_003474	Y37F4.8	I:10867696-10868530	P1-OP50-no2	P1-OG1RF-no2	OK	0.680086	3.02485	2.15307	2.11548	0.0004	0.00140274	yes
XLOC_003479	XLOC_003479	nspd-10	I:10876208-10879572	P1-OP50-no2	P1-OG1RF-no2	OK	4.95356	13.9362	1.4923	2.00461	0.00035	0.00125802	yes
XLOC_003481	XLOC_003481	F49D11.6	I:10906811-10912203	P1-OP50-no2	P1-OG1RF-no2	OK	0.202384	1.90648	3.23574	2.91648	0.00025	0.000946733	yes
XLOC_003483	XLOC_003483	F49D11.7	I:10923572-10923899	P1-OP50-no2	P1-OG1RF-no2	OK	0	1.14388	inf	#NAME?	0.00165	0.00465602	yes
XLOC_003488	XLOC_003488	tag-296	I:10933816-10935712	P1-OP50-no2	P1-OG1RF-no2	OK	46.8381	31.8958	-0.554316	-1.93078	0.0001	0.000427019	yes
XLOC_003494	XLOC_003494	Y52B11A.4	I:10970492-11004283	P1-OP50-no2	P1-OG1RF-no2	OK	1.53008	4.51001	1.55952	1.42964	0.0175	0.0340785	yes
XLOC_003497	XLOC_003497	dxbp-1	I:11032340-11038827	P1-OP50-no2	P1-OG1RF-no2	OK	51.7191	37.4213	-0.466839	-1.15014	0.0188	0.0361953	yes
XLOC_003500	XLOC_003500	hmr-1	I:11075757-11134667	P1-OP50-no2	P1-OG1RF-no2	OK	77.1174	60.0512	-0.360865	-1.42975	0.00475	0.0113497	yes
XLOC_003507	XLOC_003507	F28D9.4,Y52B11C.1,rsr-1	I:11163810-11182063	P1-OP50-no2	P1-OG1RF-no2	OK	136.905	90.082	-0.603864	-1.92886	0.0002	0.000777835	yes
XLOC_003509	XLOC_003509	rsy-1	I:11216117-11221975	P1-OP50-no2	P1-OG1RF-no2	OK	31.0805	22.6865	-0.454179	-1.65212	0.0009	0.00279345	yes
XLOC_003513	XLOC_003513	F46A8.7	I:11237692-11238227	P1-OP50-no2	P1-OG1RF-no2	OK	1.39029	26.7136	4.26412	6.17297	5e-05	0.000229654	yes
XLOC_003518	XLOC_003518	F36D1.8	I:11256549-11259225	P1-OP50-no2	P1-OG1RF-no2	OK	0.125682	0.651676	2.37438	1.87526	0.00795	0.0175027	yes
XLOC_003525	XLOC_003525	Y53H1B.2	I:11292660-11294182	P1-OP50-no2	P1-OG1RF-no2	OK	63.6806	101.204	0.668337	2.40244	5e-05	0.000229654	yes
XLOC_003526	XLOC_003526	cutl-10	I:11294635-11297193	P1-OP50-no2	P1-OG1RF-no2	OK	1.0711	2.70045	1.33411	2.0479	0.0001	0.000427019	yes
XLOC_003529	XLOC_003529	hxk-2	I:11311516-11323110	P1-OP50-no2	P1-OG1RF-no2	OK	43.327	34.3849	-0.333492	-1.28042	0.01	0.0212818	yes
XLOC_003532	XLOC_003532	M04D5.3	I:11339777-11341611	P1-OP50-no2	P1-OG1RF-no2	OK	4.22546	8.66441	1.03599	2.2234	5e-05	0.000229654	yes
XLOC_003536	XLOC_003536	F56G4.6	I:11364320-11374336	P1-OP50-no2	P1-OG1RF-no2	OK	12.9323	9.46466	-0.450359	-1.46104	0.0028	0.00727163	yes
XLOC_003543	XLOC_003543	ego-2	I:11400611-11416420	P1-OP50-no2	P1-OG1RF-no2	OK	36.9256	22.1023	-0.740427	-2.97682	5e-05	0.000229654	yes
XLOC_003556	XLOC_003556	K08C9.1	I:11484769-11486536	P1-OP50-no2	P1-OG1RF-no2	OK	0.410683	1.4818	1.85125	1.90739	0.00065	0.00212476	yes
XLOC_003557	XLOC_003557	K08C9.2	I:11486895-11488446	P1-OP50-no2	P1-OG1RF-no2	OK	1.41158	4.0792	1.53098	2.0992	0.0004	0.00140274	yes
XLOC_003558	XLOC_003558	col-65	I:11489157-11490560	P1-OP50-no2	P1-OG1RF-no2	OK	8.04011	37.7733	2.23208	5.70899	5e-05	0.000229654	yes
XLOC_003564	XLOC_003564	F32B4.2	I:11512820-11513833	P1-OP50-no2	P1-OG1RF-no2	OK	0.614955	2.55528	2.05493	2.15662	0.0008	0.00252979	yes
XLOC_003570	XLOC_003570	F15D3.5	I:11570885-11571230	P1-OP50-no2	P1-OG1RF-no2	OK	0	0.673961	inf	#NAME?	0.0001	0.000427019	yes
XLOC_003571	XLOC_003571	F15D3.6	I:11572089-11577488	P1-OP50-no2	P1-OG1RF-no2	OK	85.3099	63.0743	-0.435662	-1.64217	0.0015	0.00429119	yes
XLOC_003574	XLOC_003574	spe-9	I:11582742-11586069	P1-OP50-no2	P1-OG1RF-no2	OK	0.215735	0.459748	1.09158	1.23349	0.016	0.0315597	yes
XLOC_003580	XLOC_003580	C17D12.7	I:11604603-11611301	P1-OP50-no2	P1-OG1RF-no2	OK	49.054	36.5442	-0.424727	-1.63325	0.00085	0.00266506	yes
XLOC_003594	XLOC_003594	sri-11	I:11695338-11697943	P1-OP50-no2	P1-OG1RF-no2	OK	0.0850643	0.450659	2.40541	1.8519	0.0045	0.010838	yes
XLOC_003599	XLOC_003599	F35E2.9	I:11723412-11726282	P1-OP50-no2	P1-OG1RF-no2	OK	0.379573	1.55248	2.03213	2.76931	5e-05	0.000229654	yes
XLOC_003606	XLOC_003606	T02G6.1	I:11797031-11797932	P1-OP50-no2	P1-OG1RF-no2	OK	0.970498	2.77821	1.51736	1.72597	0.00175	0.00489075	yes
XLOC_003612	XLOC_003612	Y47H9C.1	I:11830984-11833166	P1-OP50-no2	P1-OG1RF-no2	OK	0.435037	5.75595	3.72584	5.07391	5e-05	0.000229654	yes
XLOC_003618	XLOC_003618	Y47H9C.7	I:11891573-11893727	P1-OP50-no2	P1-OG1RF-no2	OK	30.8426	22.8639	-0.431855	-1.39763	0.00485	0.0115558	yes
XLOC_003620	XLOC_003620	exo-3	I:11907554-11909280	P1-OP50-no2	P1-OG1RF-no2	OK	107.551	77.5377	-0.47205	-1.82852	0.0002	0.000777835	yes
XLOC_003621	XLOC_003621	R09B3.2	I:11909355-11910104	P1-OP50-no2	P1-OG1RF-no2	OK	917.776	338.825	-1.4376	-5.77261	5e-05	0.000229654	yes
XLOC_003622	XLOC_003622	R09B3.3	I:11910327-11911021	P1-OP50-no2	P1-OG1RF-no2	OK	2679.35	1684.83	-0.669284	-2.5653	5e-05	0.000229654	yes
XLOC_003623	XLOC_003623	mag-1	I:11911323-11912677	P1-OP50-no2	P1-OG1RF-no2	OK	152.045	106.053	-0.519716	-1.5383	0.00165	0.00465602	yes
XLOC_003624	XLOC_003624	hda-3	I:11912790-11917719	P1-OP50-no2	P1-OG1RF-no2	OK	44.3666	30.6329	-0.534394	-1.99766	0.00025	0.000946733	yes
XLOC_003625	XLOC_003625	fdps-1	I:11917741-11923915	P1-OP50-no2	P1-OG1RF-no2	OK	42.9471	28.6082	-0.586132	-2.07747	5e-05	0.000229654	yes
XLOC_003626	XLOC_003626	wve-1	I:11924784-11929507	P1-OP50-no2	P1-OG1RF-no2	OK	55.4014	36.8864	-0.586834	-2.24837	5e-05	0.000229654	yes
XLOC_003630	XLOC_003630	hsf-1	I:11953510-11961984	P1-OP50-no2	P1-OG1RF-no2	OK	60.6986	40.144	-0.596478	-2.37724	5e-05	0.000229654	yes
XLOC_003640	XLOC_003640	Y53C10A.6	I:11998780-12004997	P1-OP50-no2	P1-OG1RF-no2	OK	59.5243	35.7107	-0.737122	-2.16719	5e-05	0.000229654	yes
XLOC_003642	XLOC_003642	F58D5.7	I:12032333-12033703	P1-OP50-no2	P1-OG1RF-no2	OK	0.466831	1.71991	1.88136	1.99416	0.0003	0.00110509	yes
XLOC_003643	XLOC_003643	F58D5.9	I:12045235-12046593	P1-OP50-no2	P1-OG1RF-no2	OK	7.40402	3.97383	-0.89778	-1.53123	0.0031	0.00791617	yes
XLOC_003644	XLOC_003644	ksr-2	I:12047339-12059800	P1-OP50-no2	P1-OG1RF-no2	OK	29.8917	21.2738	-0.490666	-1.80286	0.0002	0.000777835	yes
XLOC_003645	XLOC_003645	hrp-2	I:12060275-12064897	P1-OP50-no2	P1-OG1RF-no2	OK	180.724	115.858	-0.641431	-2.58183	5e-05	0.000229654	yes
XLOC_003647	XLOC_003647	clp-3	I:12073070-12084221	P1-OP50-no2	P1-OG1RF-no2	OK	0.497877	1.11867	1.16792	1.2504	0.0204	0.0388016	yes
XLOC_003648	XLOC_003648	Y47H10A.2	I:12085026-12087830	P1-OP50-no2	P1-OG1RF-no2	OK	1.0506	0.529346	-0.988936	-1.15909	0.02365	0.0440579	yes
XLOC_003649	XLOC_003649	Y47H10A.3	I:12088119-12089983	P1-OP50-no2	P1-OG1RF-no2	OK	0.110042	0.826634	2.9092	2.10805	0.00435	0.010527	yes
XLOC_003651	XLOC_003651	Y47H10A.5	I:12095734-12097939	P1-OP50-no2	P1-OG1RF-no2	OK	2.40944	6.07771	1.33483	2.41461	5e-05	0.000229654	yes
XLOC_003652	XLOC_003652	rrf-2	I:12098667-12105977	P1-OP50-no2	P1-OG1RF-no2	OK	1.18106	1.68963	0.516619	1.15159	0.021	0.0397976	yes
XLOC_003664	XLOC_003664	R05D7.1	I:12162397-12163535	P1-OP50-no2	P1-OG1RF-no2	OK	5.87366	14.3793	1.29166	2.25829	5e-05	0.000229654	yes
XLOC_003665	XLOC_003665	R05D7.3	I:12168191-12177738	P1-OP50-no2	P1-OG1RF-no2	OK	1.04593	2.55022	1.28584	1.79435	0.00065	0.00212476	yes
XLOC_003667	XLOC_003667	abhd-11.2	I:12181076-12183254	P1-OP50-no2	P1-OG1RF-no2	OK	36.3097	25.978	-0.483064	-1.56485	0.0013	0.00380246	yes
XLOC_003671	XLOC_003671	sdz-14	I:12215537-12217766	P1-OP50-no2	P1-OG1RF-no2	OK	3.5608	2.21314	-0.686105	-1.1199	0.02665	0.0487402	yes
XLOC_003672	XLOC_003672	F14B6.2	I:12218436-12222217	P1-OP50-no2	P1-OG1RF-no2	OK	1.47614	2.59983	0.816585	1.54749	0.0031	0.00791617	yes
XLOC_003692	XLOC_003692	C47F8.7	I:12326440-12327030	P1-OP50-no2	P1-OG1RF-no2	OK	0.142768	1.76924	3.63139	2.10008	0.0014	0.00405186	yes
XLOC_003703	XLOC_003703	T15D6.12	I:12399322-12401206	P1-OP50-no2	P1-OG1RF-no2	OK	0.127165	0.665403	2.38753	2.21467	0.0011	0.00331622	yes
XLOC_003706	XLOC_003706	E03H4.8	I:12424554-12426766	P1-OP50-no2	P1-OG1RF-no2	OK	4.0243	6.25479	0.636225	1.39877	0.00485	0.0115558	yes
XLOC_003707	XLOC_003707	clec-17	I:12430028-12431474	P1-OP50-no2	P1-OG1RF-no2	OK	0.668041	7.11401	3.41266	5.38888	5e-05	0.000229654	yes
XLOC_003715	XLOC_003715	T27F6.8	I:12497439-12504938	P1-OP50-no2	P1-OG1RF-no2	OK	2.57828	5.61792	1.12363	1.92103	0.00045	0.00154863	yes
XLOC_003717	XLOC_003717	pri-2	I:12528311-12532182	P1-OP50-no2	P1-OG1RF-no2	OK	118.389	80.9326	-0.548742	-2.1789	5e-05	0.000229654	yes
XLOC_003718	XLOC_003718	W02D9.4	I:12537990-12538955	P1-OP50-no2	P1-OG1RF-no2	OK	20.9453	14.8593	-0.495259	-1.2934	0.0101	0.0214524	yes
XLOC_003720	XLOC_003720	W02D9.6	I:12560259-12560709	P1-OP50-no2	P1-OG1RF-no2	OK	46.109	79.5598	0.786992	2.3038	5e-05	0.000229654	yes
XLOC_003722	XLOC_003722	dlk-1	I:12564355-12572801	P1-OP50-no2	P1-OG1RF-no2	OK	12.1332	22.4617	0.888511	3.17507	5e-05	0.000229654	yes
XLOC_003725	XLOC_003725	F33E2.5	I:12591119-12598916	P1-OP50-no2	P1-OG1RF-no2	OK	14.6075	22.0525	0.594236	1.63998	0.00115	0.00344431	yes
XLOC_003729	XLOC_003729	flp-33	I:12624248-12625238	P1-OP50-no2	P1-OG1RF-no2	OK	7.28351	20.6136	1.50089	2.73955	5e-05	0.000229654	yes
XLOC_003737	XLOC_003737	mcrs-1	I:12647375-12652087	P1-OP50-no2	P1-OG1RF-no2	OK	60.1532	38.2654	-0.6526	-2.48544	5e-05	0.000229654	yes
XLOC_003740	XLOC_003740	T26E3.5	I:12662937-12663833	P1-OP50-no2	P1-OG1RF-no2	OK	1.28557	0.580765	-1.14638	-1.27398	0.0127	0.0259964	yes
XLOC_003746	XLOC_003746	T06G6.3	I:12708862-12711596	P1-OP50-no2	P1-OG1RF-no2	OK	0.256468	0.833076	1.69967	2.0375	0.00015	0.000609388	yes
XLOC_003748	XLOC_003748	T06G6.12	I:12722044-12722883	P1-OP50-no2	P1-OG1RF-no2	OK	1.02549	2.81322	1.4559	1.47591	0.00735	0.0163966	yes
XLOC_003751	XLOC_003751	W02A11.1	I:12730022-12732727	P1-OP50-no2	P1-OG1RF-no2	OK	34.2631	23.7039	-0.531532	-1.69089	0.00055	0.00184288	yes
XLOC_003754	XLOC_003754	amx-2	I:12759585-12764960	P1-OP50-no2	P1-OG1RF-no2	OK	4.34842	7.08576	0.70443	1.87272	0.00015	0.000609388	yes
XLOC_003756	XLOC_003756	attf-6	I:12787942-12806581	P1-OP50-no2	P1-OG1RF-no2	OK	31.2615	18.9871	-0.719364	-2.88339	5e-05	0.000229654	yes
XLOC_003761	XLOC_003761	Y18D10A.11	I:12861971-12863532	P1-OP50-no2	P1-OG1RF-no2	OK	229.233	92.9327	-1.30256	-5.23292	5e-05	0.000229654	yes
XLOC_003765	XLOC_003765	Y18D10A.16	I:12903057-12904056	P1-OP50-no2	P1-OG1RF-no2	OK	59.8119	40.8193	-0.551181	-1.62213	0.00095	0.00293001	yes
XLOC_003773	XLOC_003773	C47B2.2	I:12962038-12964579	P1-OP50-no2	P1-OG1RF-no2	OK	46.4605	37.241	-0.319111	-1.12097	0.0255	0.0469378	yes
XLOC_003774	XLOC_003774	tba-2	I:12964678-12966876	P1-OP50-no2	P1-OG1RF-no2	OK	951.673	634.952	-0.583818	-1.99407	5e-05	0.000229654	yes
XLOC_003775	XLOC_003775	pbs-2	I:12967215-12968282	P1-OP50-no2	P1-OG1RF-no2	OK	244.52	149.924	-0.705716	-2.88187	5e-05	0.000229654	yes
XLOC_003788	XLOC_003788	C17H1.7	I:13136466-13138521	P1-OP50-no2	P1-OG1RF-no2	OK	0.186918	3.09458	4.04927	4.43022	5e-05	0.000229654	yes
XLOC_003796	XLOC_003796	ZK1225.4	I:13214094-13216223	P1-OP50-no2	P1-OG1RF-no2	OK	0.206525	0.735597	1.8326	1.88137	0.0011	0.00331622	yes
XLOC_003804	XLOC_003804	M01E5.3	I:13280985-13286497	P1-OP50-no2	P1-OG1RF-no2	OK	95.6835	69.6792	-0.457542	-1.72418	0.0007	0.00225987	yes
XLOC_003805	XLOC_003805	M01E5.4	I:13287550-13289546	P1-OP50-no2	P1-OG1RF-no2	OK	65.8597	51.5537	-0.353322	-1.32721	0.0079	0.0174129	yes
XLOC_003807	XLOC_003807	sepa-1	I:13298223-13300715	P1-OP50-no2	P1-OG1RF-no2	OK	7.22987	3.71765	-0.95958	-2.42272	5e-05	0.000229654	yes
XLOC_003808	XLOC_003808	T04D3.1	I:13302755-13304304	P1-OP50-no2	P1-OG1RF-no2	OK	16.0243	7.17659	-1.15889	-3.18343	5e-05	0.000229654	yes
XLOC_003810	XLOC_003810	pde-1	I:13310895-13318704	P1-OP50-no2	P1-OG1RF-no2	OK	1.5878	3.24914	1.03303	1.99265	0.00015	0.000609388	yes
XLOC_003813	XLOC_003813	T04D3.5	I:13325361-13336143	P1-OP50-no2	P1-OG1RF-no2	OK	64.5674	39.5604	-0.706751	-1.44528	0.0057	0.013239	yes
XLOC_003817	XLOC_003817	sptf-3	I:13360674-13366888	P1-OP50-no2	P1-OG1RF-no2	OK	56.8656	41.1561	-0.466449	-1.73167	0.00045	0.00154863	yes
XLOC_003826	XLOC_003826	Y48G10A.4	I:13455357-13470351	P1-OP50-no2	P1-OG1RF-no2	OK	24.6543	16.6837	-0.5634	-2.10811	5e-05	0.000229654	yes
XLOC_003830	XLOC_003830	Y48G10A.2	I:13477257-13487404	P1-OP50-no2	P1-OG1RF-no2	OK	36.7669	26.1206	-0.493215	-1.68101	0.0008	0.00252979	yes
XLOC_003833	XLOC_003833	Y87G2A.25	I:13527365-13527963	P1-OP50-no2	P1-OG1RF-no2	OK	1.12658	3.77973	1.74633	1.91671	0.00065	0.00212476	yes
XLOC_003834	XLOC_003834	Y87G2A.20	I:13528705-13531444	P1-OP50-no2	P1-OG1RF-no2	OK	0.364325	1.52972	2.06997	1.82845	0.00355	0.00885743	yes
XLOC_003836	XLOC_003836	aex-6	I:13543093-13545188	P1-OP50-no2	P1-OG1RF-no2	OK	3.94995	6.97102	0.819536	1.58116	0.00215	0.00582669	yes
XLOC_003838	XLOC_003838	cyn-15	I:13564566-13572063	P1-OP50-no2	P1-OG1RF-no2	OK	38.1632	23.3338	-0.709759	-2.6778	5e-05	0.000229654	yes
XLOC_003839	XLOC_003839	vps-28	I:13586181-13588831	P1-OP50-no2	P1-OG1RF-no2	OK	59.6102	47.1181	-0.339277	-1.12622	0.0233	0.043497	yes
XLOC_003847	XLOC_003847	rpl-31	I:13652938-13653704	P1-OP50-no2	P1-OG1RF-no2	OK	2820.34	2232.12	-0.337452	-1.24872	0.01235	0.0253899	yes
XLOC_003858	XLOC_003858	lagr-1	I:13724574-13731990	P1-OP50-no2	P1-OG1RF-no2	OK	1.16638	3.03944	1.38177	2.07371	0.0003	0.00110509	yes
XLOC_003862	XLOC_003862	ndx-4	I:13792637-13794152	P1-OP50-no2	P1-OG1RF-no2	OK	41.1959	30.8641	-0.416572	-1.13864	0.0205	0.0389477	yes
XLOC_003864	XLOC_003864	W09G3.7	I:13797344-13806790	P1-OP50-no2	P1-OG1RF-no2	OK	16.2262	10.0676	-0.688608	-1.17703	0.0215	0.0406078	yes
XLOC_003870	XLOC_003870	W04A8.1	I:13835148-13840047	P1-OP50-no2	P1-OG1RF-no2	OK	19.7417	11.7494	-0.748654	-2.49552	5e-05	0.000229654	yes
XLOC_003871	XLOC_003871	W04A8.4	I:13842134-13843258	P1-OP50-no2	P1-OG1RF-no2	OK	10.9661	56.6274	2.36846	6.73198	5e-05	0.000229654	yes
XLOC_003881	XLOC_003881	usp-3	I:13943349-13951628	P1-OP50-no2	P1-OG1RF-no2	OK	20.1534	14.6467	-0.460443	-1.47375	0.00255	0.00672398	yes
XLOC_003884	XLOC_003884	Y71A12B.19	I:13972616-13973412	P1-OP50-no2	P1-OG1RF-no2	OK	1.17661	2.98318	1.34221	1.7698	0.00045	0.00154863	yes
XLOC_003892	XLOC_003892	ins-24	I:14031147-14031667	P1-OP50-no2	P1-OG1RF-no2	OK	4.71611	9.1102	0.949885	1.51759	0.0034	0.0085452	yes
XLOC_003897	XLOC_003897	Y71A12C.2	I:14046132-14048017	P1-OP50-no2	P1-OG1RF-no2	OK	1.47613	3.33766	1.17702	1.72363	0.00205	0.00559882	yes
XLOC_003898	XLOC_003898	smd-1	I:14048084-14051003	P1-OP50-no2	P1-OG1RF-no2	OK	50.551	158.428	1.64801	6.59592	5e-05	0.000229654	yes
XLOC_003902	XLOC_003902	F47G4.5	I:14060875-14062137	P1-OP50-no2	P1-OG1RF-no2	OK	0.163128	0.631566	1.95293	1.64061	0.0127	0.0259964	yes
XLOC_003903	XLOC_003903	F47G4.4	I:14062732-14068803	P1-OP50-no2	P1-OG1RF-no2	OK	7.16028	11.125	0.635713	1.9101	0.0001	0.000427019	yes
XLOC_003909	XLOC_003909	tdpt-1	I:14097554-14101083	P1-OP50-no2	P1-OG1RF-no2	OK	38.8689	26.2677	-0.565328	-1.92622	0.0002	0.000777835	yes
XLOC_003911	XLOC_003911	kal-1	I:14128610-14142204	P1-OP50-no2	P1-OG1RF-no2	OK	4.32056	7.58099	0.811169	2.14731	5e-05	0.000229654	yes
XLOC_003912	XLOC_003912	C37A5.6	I:14150730-14151041	P1-OP50-no2	P1-OG1RF-no2	OK	0	1.29288	inf	#NAME?	5e-05	0.000229654	yes
XLOC_003913	XLOC_003913	fipr-23	I:14153269-14154168	P1-OP50-no2	P1-OG1RF-no2	OK	0.212569	1.2681	2.57667	2.14292	0.00135	0.00392593	yes
XLOC_003917	XLOC_003917	pry-1	I:14172826-14179360	P1-OP50-no2	P1-OG1RF-no2	OK	6.87709	10.1955	0.568069	1.6077	0.0012	0.00356232	yes
XLOC_003918	XLOC_003918	ZK849.1,gopc-1	I:14182786-14196295	P1-OP50-no2	P1-OG1RF-no2	OK	1.2712	2.99687	1.23726	1.97565	0.0004	0.00140274	yes
XLOC_003922	XLOC_003922	eya-1	I:14220738-14231360	P1-OP50-no2	P1-OG1RF-no2	OK	3.54137	5.78764	0.708668	1.59416	0.0019	0.00525462	yes
XLOC_003925	XLOC_003925	C49A1.10	I:14241896-14244454	P1-OP50-no2	P1-OG1RF-no2	OK	8.9263	12.5686	0.493689	1.11802	0.02705	0.0493345	yes
XLOC_003927	XLOC_003927	F09C3.2	I:14271894-14274205	P1-OP50-no2	P1-OG1RF-no2	OK	5.71548	10.2067	0.836576	1.83689	0.00035	0.00125802	yes
XLOC_003936	XLOC_003936	bbs-1	I:14371141-14376018	P1-OP50-no2	P1-OG1RF-no2	OK	0.324294	0.889864	1.45628	1.87317	0.001	0.00305556	yes
XLOC_003941	XLOC_003941	Y105E8A.8	I:14400680-14405649	P1-OP50-no2	P1-OG1RF-no2	OK	35.0064	28.0658	-0.318805	-1.14209	0.021	0.0397976	yes
XLOC_003943	XLOC_003943	catp-1	I:14436906-14451878	P1-OP50-no2	P1-OG1RF-no2	OK	4.0601	6.85243	0.7551	2.1658	5e-05	0.000229654	yes
XLOC_003947	XLOC_003947	Y105E8A.14	I:14466241-14468211	P1-OP50-no2	P1-OG1RF-no2	OK	98.6044	62.526	-0.657197	-2.31283	5e-05	0.000229654	yes
XLOC_003950	XLOC_003950	Y105E8A.20	I:14486876-14496502	P1-OP50-no2	P1-OG1RF-no2	OK	24.6287	17.2376	-0.514783	-1.71593	0.00065	0.00212476	yes
XLOC_003952	XLOC_003952	Y105E8A.21	I:14499726-14510552	P1-OP50-no2	P1-OG1RF-no2	OK	34.7762	23.3054	-0.577434	-2.24539	5e-05	0.000229654	yes
XLOC_003953	XLOC_003953	exc-4	I:14512662-14518719	P1-OP50-no2	P1-OG1RF-no2	OK	39.6994	28.4356	-0.48142	-1.52015	0.0028	0.00727163	yes
XLOC_003959	XLOC_003959	lev-11	I:14620758-14631254	P1-OP50-no2	P1-OG1RF-no2	OK	561.383	395.233	-0.506283	-1.80829	0.00025	0.000946733	yes
XLOC_003960	XLOC_003960	exoc-8	I:14634098-14642653	P1-OP50-no2	P1-OG1RF-no2	OK	42.0266	29.3578	-0.517559	-2.00554	5e-05	0.000229654	yes
XLOC_003963	XLOC_003963	ttm-5	I:14688671-14691723	P1-OP50-no2	P1-OG1RF-no2	OK	4.60423	8.50012	0.884525	1.96782	0.0001	0.000427019	yes
XLOC_003964	XLOC_003964	npp-4	I:14701117-14706522	P1-OP50-no2	P1-OG1RF-no2	OK	58.4323	41.5713	-0.491179	-1.91217	5e-05	0.000229654	yes
XLOC_003965	XLOC_003965	Y54E5A.5	I:14707057-14707875	P1-OP50-no2	P1-OG1RF-no2	OK	126.891	101.896	-0.316492	-1.14843	0.0226	0.0423732	yes
XLOC_003967	XLOC_003967	pbs-5	I:14716611-14720477	P1-OP50-no2	P1-OG1RF-no2	OK	185.687	101.574	-0.870338	-3.43723	5e-05	0.000229654	yes
XLOC_003968	XLOC_003968	K05C4.2	I:14720586-14721355	P1-OP50-no2	P1-OG1RF-no2	OK	137.215	101.152	-0.439913	-1.67362	0.0009	0.00279345	yes
XLOC_003969	XLOC_003969	sol-2	I:14721762-14724739	P1-OP50-no2	P1-OG1RF-no2	OK	1.17045	2.44851	1.06484	1.72814	0.0007	0.00225987	yes
XLOC_003970	XLOC_003970	K05C4.9	I:14726877-14730719	P1-OP50-no2	P1-OG1RF-no2	OK	1.04127	1.75373	0.752088	1.28024	0.00985	0.0209981	yes
XLOC_003972	XLOC_003972	mtx-1	I:14755150-14756426	P1-OP50-no2	P1-OG1RF-no2	OK	104.875	61.9963	-0.758422	-2.94481	5e-05	0.000229654	yes
XLOC_003977	XLOC_003977	sur-2	I:14777137-14787804	P1-OP50-no2	P1-OG1RF-no2	OK	21.9114	17.0939	-0.358206	-1.41764	0.0047	0.0112605	yes
XLOC_003978	XLOC_003978	F39B2.3	I:14788123-14789489	P1-OP50-no2	P1-OG1RF-no2	OK	31.2988	23.3463	-0.422911	-1.34395	0.0076	0.0168499	yes
XLOC_003980	XLOC_003980	eva-1	I:14829666-14834839	P1-OP50-no2	P1-OG1RF-no2	OK	2.03727	8.34869	2.03491	4.18322	5e-05	0.000229654	yes
XLOC_003981	XLOC_003981	aex-5	I:14846477-14855827	P1-OP50-no2	P1-OG1RF-no2	OK	6.5873	11.397	0.790892	1.29315	0.01055	0.0222737	yes
XLOC_003982	XLOC_003982	unc-54	I:14855898-14863540	P1-OP50-no2	P1-OG1RF-no2	OK	368.812	240.14	-0.619013	-1.9126	0.0003	0.00110509	yes
XLOC_003990	XLOC_003990	pole-1	I:15001853-15013874	P1-OP50-no2	P1-OG1RF-no2	OK	46.5198	31.1919	-0.576676	-2.33351	5e-05	0.000229654	yes
XLOC_003991	XLOC_003991	F33H2.6	I:15014850-15016595	P1-OP50-no2	P1-OG1RF-no2	OK	43.8175	30.9938	-0.499527	-1.6614	0.00095	0.00293001	yes
XLOC_003992	XLOC_003992	dog-1	I:15016899-15022980	P1-OP50-no2	P1-OG1RF-no2	OK	27.1644	21.227	-0.355815	-1.37129	0.00485	0.0115558	yes
XLOC_003995	XLOC_003995	F33H2.8	I:15031144-15033039	P1-OP50-no2	P1-OG1RF-no2	OK	1.20754	2.49806	1.04873	1.51613	0.00255	0.00672398	yes
XLOC_003997	XLOC_003997	F31C3.3	I:15041431-15050702	P1-OP50-no2	P1-OG1RF-no2	OK	42.7713	27.4344	-0.640657	-2.59203	5e-05	0.000229654	yes
XLOC_003998	XLOC_003998	F31C3.4	I:15050796-15052420	P1-OP50-no2	P1-OG1RF-no2	OK	69.6672	49.77	-0.485202	-1.85589	0.0001	0.000427019	yes
XLOC_003999	XLOC_003999	F31C3.6	I:15053024-15059003	P1-OP50-no2	P1-OG1RF-no2	OK	2.61204	5.03416	0.946573	1.15402	0.02595	0.0476732	yes
XLOC_004005	XLOC_004005	C01B12.9	II:5128-5483	P1-OP50-no2	P1-OG1RF-no2	OK	1.62992	0.337075	-2.27366	-1.65394	0.0212	0.0401063	yes
XLOC_004006	XLOC_004006	osta-1	II:6663-9233	P1-OP50-no2	P1-OG1RF-no2	OK	0.246925	0.686709	1.47562	1.47526	0.00715	0.0160284	yes
XLOC_004007	XLOC_004007	best-3	II:12984-16001	P1-OP50-no2	P1-OG1RF-no2	OK	1.1151	2.04717	0.87646	1.50105	0.00305	0.00781886	yes
XLOC_004011	XLOC_004011	C01B12.8	II:24760-28418	P1-OP50-no2	P1-OG1RF-no2	OK	55.6511	38.5378	-0.530136	-1.33643	0.00935	0.0200679	yes
XLOC_004017	XLOC_004017	sptl-1	II:51071-57607	P1-OP50-no2	P1-OG1RF-no2	OK	101.724	83.6614	-0.282026	-1.11478	0.0247	0.0456876	yes
XLOC_004020	XLOC_004020	egl-26	II:69659-71279	P1-OP50-no2	P1-OG1RF-no2	OK	12.7786	9.21399	-0.471828	-1.27391	0.01085	0.0227862	yes
XLOC_004023	XLOC_004023	C50D2.5	II:98150-98962	P1-OP50-no2	P1-OG1RF-no2	OK	93.116	66.1813	-0.492605	-1.77831	0.0005	0.00169944	yes
XLOC_004024	XLOC_004024	C50D2.10	II:99646-101061	P1-OP50-no2	P1-OG1RF-no2	OK	7.85634	5.30086	-0.567631	-1.23345	0.01005	0.0213702	yes
XLOC_004027	XLOC_004027	C50D2.2	II:109164-111427	P1-OP50-no2	P1-OG1RF-no2	OK	0.599518	1.55645	1.37638	2.1064	0.0003	0.00110509	yes
XLOC_004028	XLOC_004028	C50D2.1	II:111643-121219	P1-OP50-no2	P1-OG1RF-no2	OK	0.691861	3.71998	2.42674	1.85813	0.00855	0.0186097	yes
XLOC_004035	XLOC_004035	etr-1	II:162373-170628	P1-OP50-no2	P1-OG1RF-no2	OK	62.5641	50.2188	-0.317107	-1.24799	0.0135	0.0273307	yes
XLOC_004037	XLOC_004037	chs-2	II:196984-211924	P1-OP50-no2	P1-OG1RF-no2	OK	1.65008	3.46802	1.07158	2.80812	5e-05	0.000229654	yes
XLOC_004040	XLOC_004040	B0432.14	II:264352-266305	P1-OP50-no2	P1-OG1RF-no2	OK	4.91603	10.202	1.05329	1.36921	0.0049	0.0116492	yes
XLOC_004047	XLOC_004047	K01A2.5	II:302404-303650	P1-OP50-no2	P1-OG1RF-no2	OK	11.6412	20.6085	0.823996	2.1199	5e-05	0.000229654	yes
XLOC_004049	XLOC_004049	K01A2.3	II:314124-315786	P1-OP50-no2	P1-OG1RF-no2	OK	1.0283	4.54284	2.14334	3.17115	5e-05	0.000229654	yes
XLOC_004050	XLOC_004050	far-7	II:319792-321107	P1-OP50-no2	P1-OG1RF-no2	OK	3.38308	36.403	3.42765	6.05879	5e-05	0.000229654	yes
XLOC_004053	XLOC_004053	cpn-2	II:337338-339248	P1-OP50-no2	P1-OG1RF-no2	OK	2.70576	4.57335	0.757219	1.39531	0.00595	0.0137353	yes
XLOC_004054	XLOC_004054	D1069.1	II:340538-341906	P1-OP50-no2	P1-OG1RF-no2	OK	0.755932	1.59738	1.07938	1.2517	0.0191	0.0367074	yes
XLOC_004058	XLOC_004058	C03H5.3	II:386193-387920	P1-OP50-no2	P1-OG1RF-no2	OK	75.5904	53.1535	-0.508037	-1.87444	0.00015	0.000609388	yes
XLOC_004059	XLOC_004059	nstp-4	II:388832-392737	P1-OP50-no2	P1-OG1RF-no2	OK	52.8329	71.7268	0.441075	1.67541	0.00065	0.00212476	yes
XLOC_004061	XLOC_004061	clec-10	II:402659-404235	P1-OP50-no2	P1-OG1RF-no2	OK	14.0349	7.0144	-1.00062	-2.62422	5e-05	0.000229654	yes
XLOC_004075	XLOC_004075	prp-21	II:484865-490404	P1-OP50-no2	P1-OG1RF-no2	OK	55.1878	39.6113	-0.478438	-1.88962	0.0001	0.000427019	yes
XLOC_004076	XLOC_004076	W07E6.3	II:494576-498659	P1-OP50-no2	P1-OG1RF-no2	OK	0.696898	1.6824	1.2715	1.52683	0.0015	0.00429119	yes
XLOC_004077	XLOC_004077	mab-9	II:516013-521622	P1-OP50-no2	P1-OG1RF-no2	OK	0.390604	0.865698	1.14815	1.3746	0.00855	0.0186097	yes
XLOC_004078	XLOC_004078	slc-36.2	II:522593-525975	P1-OP50-no2	P1-OG1RF-no2	OK	4.19101	6.2022	0.565483	1.26965	0.0109	0.0228849	yes
XLOC_004083	XLOC_004083	lips-7	II:553094-554786	P1-OP50-no2	P1-OG1RF-no2	OK	0.4217	1.56729	1.89398	2.04241	0.00045	0.00154863	yes
XLOC_004084	XLOC_004084	C09E8.1	II:556484-564124	P1-OP50-no2	P1-OG1RF-no2	OK	8.58747	13.8606	0.690686	2.22414	5e-05	0.000229654	yes
XLOC_004088	XLOC_004088	W08F4.3	II:580601-582015	P1-OP50-no2	P1-OG1RF-no2	OK	244.878	135.674	-0.851925	-3.41072	5e-05	0.000229654	yes
XLOC_004090	XLOC_004090	fbxb-34	II:587909-589153	P1-OP50-no2	P1-OG1RF-no2	OK	0.834883	0.368678	-1.17921	-1.34656	0.01085	0.0227862	yes
XLOC_004093	XLOC_004093	W04H10.5	II:606349-606735	P1-OP50-no2	P1-OG1RF-no2	OK	0.738481	2.59003	1.81034	1.54524	0.0175	0.0340785	yes
XLOC_004101	XLOC_004101	sdz-24	II:658668-659867	P1-OP50-no2	P1-OG1RF-no2	OK	4.42759	22.6653	2.35589	5.16918	5e-05	0.000229654	yes
XLOC_004114	XLOC_004114	thoc-1	II:702114-708608	P1-OP50-no2	P1-OG1RF-no2	OK	27.3608	17.588	-0.637517	-2.23585	5e-05	0.000229654	yes
XLOC_004115	XLOC_004115	T02H6.1	II:709380-723706	P1-OP50-no2	P1-OG1RF-no2	OK	38.2748	24.2347	-0.659323	-2.41671	5e-05	0.000229654	yes
XLOC_004116	XLOC_004116	Y39F10B.1	II:723787-732421	P1-OP50-no2	P1-OG1RF-no2	OK	73.1788	57.5017	-0.34782	-1.39043	0.0052	0.0122336	yes
XLOC_004117	XLOC_004117	C08G5.6	II:770552-772117	P1-OP50-no2	P1-OG1RF-no2	OK	0.287714	1.22106	2.08543	1.80997	0.00235	0.00627649	yes
XLOC_004131	XLOC_004131	fbxc-51	II:868813-871700	P1-OP50-no2	P1-OG1RF-no2	OK	10.3486	16.051	0.633219	1.86909	0.0002	0.000777835	yes
XLOC_004132	XLOC_004132	alg-2	II:873175-878954	P1-OP50-no2	P1-OG1RF-no2	OK	34.3573	18.9734	-0.856637	-3.31547	5e-05	0.000229654	yes
XLOC_004135	XLOC_004135	T07D3.6	II:880521-883994	P1-OP50-no2	P1-OG1RF-no2	OK	0.143055	0.490932	1.77895	1.75738	0.0028	0.00727163	yes
XLOC_004140	XLOC_004140	fbxa-200	II:904424-906039	P1-OP50-no2	P1-OG1RF-no2	OK	3.69535	1.54388	-1.25915	-2.00214	0.00045	0.00154863	yes
XLOC_004142	XLOC_004142	fbxc-31	II:911977-913030	P1-OP50-no2	P1-OG1RF-no2	OK	0.484096	0.140092	-1.78892	-1.36918	0.01535	0.0304803	yes
XLOC_004146	XLOC_004146	fbxc-28	II:923887-925148	P1-OP50-no2	P1-OG1RF-no2	OK	4.40505	2.68816	-0.712537	-1.29523	0.0102	0.0216283	yes
XLOC_004147	XLOC_004147	fbxc-34	II:931183-932327	P1-OP50-no2	P1-OG1RF-no2	OK	0.848732	1.70393	1.00549	1.2851	0.0099	0.0210898	yes
XLOC_004151	XLOC_004151	clec-43	II:944065-946151	P1-OP50-no2	P1-OG1RF-no2	OK	2.00302	0.503911	-1.99094	-2.778	5e-05	0.000229654	yes
XLOC_004163	XLOC_004163	fbxb-28,fbxc-42	II:991648-993638	P1-OP50-no2	P1-OG1RF-no2	OK	7.74237	2.22065	-1.80179	-3.3142	5e-05	0.000229654	yes
XLOC_004169	XLOC_004169	math-34	II:1026027-1033664	P1-OP50-no2	P1-OG1RF-no2	OK	0.403943	4.24784	3.39451	5.43513	5e-05	0.000229654	yes
XLOC_004175	XLOC_004175	K02E7.5	II:1062863-1063208	P1-OP50-no2	P1-OG1RF-no2	OK	0.555818	3.68227	2.72791	2.42881	0.00245	0.00650338	yes
XLOC_004179	XLOC_004179	snf-3	II:1092005-1097899	P1-OP50-no2	P1-OG1RF-no2	OK	8.68197	16.5749	0.932902	2.91185	5e-05	0.000229654	yes
XLOC_004183	XLOC_004183	taf-6.1	II:1127975-1134152	P1-OP50-no2	P1-OG1RF-no2	OK	46.1371	29.3662	-0.65177	-2.05302	5e-05	0.000229654	yes
XLOC_004184	XLOC_004184	pod-2	II:1136800-1152705	P1-OP50-no2	P1-OG1RF-no2	OK	95.2277	138.513	0.540569	2.00489	5e-05	0.000229654	yes
XLOC_004185	XLOC_004185	T23F4.2	II:1163574-1165486	P1-OP50-no2	P1-OG1RF-no2	OK	4.83701	9.48105	0.970931	1.99814	0.00025	0.000946733	yes
XLOC_004188	XLOC_004188	F53A10.2	II:1197373-1230780	P1-OP50-no2	P1-OG1RF-no2	OK	8.36795	13.2429	0.662269	2.11296	5e-05	0.000229654	yes
XLOC_004192	XLOC_004192	clec-119	II:1255936-1258353	P1-OP50-no2	P1-OG1RF-no2	OK	0.234387	0.771229	1.71826	2.01915	0.0005	0.00169944	yes
XLOC_004198	XLOC_004198	Y57G7A.1	II:1298468-1299716	P1-OP50-no2	P1-OG1RF-no2	OK	4.78934	8.99601	0.909457	1.40836	0.00705	0.0158395	yes
XLOC_004200	XLOC_004200	fcho-1	II:1310534-1320438	P1-OP50-no2	P1-OG1RF-no2	OK	51.5097	36.7074	-0.488774	-1.97331	5e-05	0.000229654	yes
XLOC_004202	XLOC_004202	vig-1	II:1321036-1323170	P1-OP50-no2	P1-OG1RF-no2	OK	1624.34	866.732	-0.906194	-2.76714	5e-05	0.000229654	yes
XLOC_004203	XLOC_004203	jip-1	II:1326994-1350136	P1-OP50-no2	P1-OG1RF-no2	OK	3.22116	5.07925	0.657037	1.46048	0.00365	0.00906209	yes
XLOC_004217	XLOC_004217	aat-7	II:1386887-1391567	P1-OP50-no2	P1-OG1RF-no2	OK	0.551148	1.42265	1.36806	1.85398	0.0012	0.00356232	yes
XLOC_004221	XLOC_004221	Y51H7C.7	II:1402568-1403214	P1-OP50-no2	P1-OG1RF-no2	OK	80.1554	53.7888	-0.575495	-1.83288	0.00035	0.00125802	yes
XLOC_004222	XLOC_004222	cogc-4	II:1403320-1409118	P1-OP50-no2	P1-OG1RF-no2	OK	48.1099	35.2114	-0.45029	-1.79425	0.0003	0.00110509	yes
XLOC_004224	XLOC_004224	Y51H7C.5	II:1412408-1420189	P1-OP50-no2	P1-OG1RF-no2	OK	32.2559	24.462	-0.399024	-1.34268	0.0073	0.0162995	yes
XLOC_004232	XLOC_004232	Y51H7C.3	II:1438496-1439698	P1-OP50-no2	P1-OG1RF-no2	OK	131.871	83.9451	-0.651606	-2.26983	5e-05	0.000229654	yes
XLOC_004234	XLOC_004234	Y51H7C.1	II:1467726-1469674	P1-OP50-no2	P1-OG1RF-no2	OK	12.3556	4.20742	-1.55416	-3.52695	5e-05	0.000229654	yes
XLOC_004247	XLOC_004247	poml-4	II:1540927-1542718	P1-OP50-no2	P1-OG1RF-no2	OK	0.714291	4.38837	2.6191	3.80982	5e-05	0.000229654	yes
XLOC_004248	XLOC_004248	K05F6.4	II:1543481-1545411	P1-OP50-no2	P1-OG1RF-no2	OK	1.85427	1.0585	-0.808828	-1.18	0.0193	0.0370353	yes
XLOC_004257	XLOC_004257	bath-47	II:1601788-1604618	P1-OP50-no2	P1-OG1RF-no2	OK	0.954711	4.56068	2.25611	4.15981	5e-05	0.000229654	yes
XLOC_004264	XLOC_004264	duxl-1	II:1663796-1665765	P1-OP50-no2	P1-OG1RF-no2	OK	20.4114	15.3054	-0.415332	-1.2784	0.0097	0.0207338	yes
XLOC_004267	XLOC_004267	fbxb-17	II:1676410-1677291	P1-OP50-no2	P1-OG1RF-no2	OK	2.10763	1.00352	-1.07055	-1.3799	0.0072	0.016119	yes
XLOC_004274	XLOC_004274	btb-7	II:1713257-1714395	P1-OP50-no2	P1-OG1RF-no2	OK	7.90679	2.9211	-1.43658	-2.70439	5e-05	0.000229654	yes
XLOC_004275	XLOC_004275	btb-6	II:1715161-1716497	P1-OP50-no2	P1-OG1RF-no2	OK	13.4787	9.12662	-0.562534	-1.4764	0.00295	0.00760633	yes
XLOC_004278	XLOC_004278	btb-9	II:1728568-1730062	P1-OP50-no2	P1-OG1RF-no2	OK	2.99189	4.81523	0.68655	1.21131	0.0162	0.0319251	yes
XLOC_004289	XLOC_004289	math-27	II:1767801-1771047	P1-OP50-no2	P1-OG1RF-no2	OK	6.73111	24.6247	1.87119	4.10617	5e-05	0.000229654	yes
XLOC_004290	XLOC_004290	math-26	II:1771646-1774955	P1-OP50-no2	P1-OG1RF-no2	OK	2.66678	5.75134	1.1088	2.72354	5e-05	0.000229654	yes
XLOC_004291	XLOC_004291	F36H5.14,math-3	II:1775546-1778526	P1-OP50-no2	P1-OG1RF-no2	OK	7.24119	18.0591	1.31843	2.99977	5e-05	0.000229654	yes
XLOC_004296	XLOC_004296	fbxc-19	II:1821025-1823034	P1-OP50-no2	P1-OG1RF-no2	OK	0.481553	1.01987	1.08262	1.4109	0.00635	0.0145169	yes
XLOC_004297	XLOC_004297	math-41	II:1824628-1830195	P1-OP50-no2	P1-OG1RF-no2	OK	2.21545	3.97303	0.842638	1.85087	0.00035	0.00125802	yes
XLOC_004299	XLOC_004299	math-39	II:1832342-1833518	P1-OP50-no2	P1-OG1RF-no2	OK	2.19521	3.78706	0.786717	1.29435	0.012	0.024812	yes
XLOC_004301	XLOC_004301	C52E2.4	II:1843188-1846234	P1-OP50-no2	P1-OG1RF-no2	OK	0.616918	2.52163	2.03121	3.37102	5e-05	0.000229654	yes
XLOC_004304	XLOC_004304	fbxb-95	II:1854384-1855360	P1-OP50-no2	P1-OG1RF-no2	OK	1.8662	0.824541	-1.17844	-1.52741	0.0032	0.00812626	yes
XLOC_004307	XLOC_004307	math-15	II:1866385-1867894	P1-OP50-no2	P1-OG1RF-no2	OK	0.140994	0.810497	2.52317	2.04984	0.00295	0.00760633	yes
XLOC_004308	XLOC_004308	math-14	II:1869409-1870797	P1-OP50-no2	P1-OG1RF-no2	OK	1.98236	27.2183	3.77928	7.31666	5e-05	0.000229654	yes
XLOC_004309	XLOC_004309	math-10	II:1871547-1873261	P1-OP50-no2	P1-OG1RF-no2	OK	0.565897	1.19563	1.07916	1.29579	0.01275	0.0260705	yes
XLOC_004315	XLOC_004315	math-24	II:1900237-1901921	P1-OP50-no2	P1-OG1RF-no2	OK	1.97111	4.30352	1.12651	2.02612	0.00035	0.00125802	yes
XLOC_004321	XLOC_004321	F52C6.2	II:1926459-1927347	P1-OP50-no2	P1-OG1RF-no2	OK	41.6004	31.1449	-0.417599	-1.29932	0.00905	0.019521	yes
XLOC_004326	XLOC_004326	math-21	II:1994046-1995656	P1-OP50-no2	P1-OG1RF-no2	OK	0.0779345	0.552922	2.82674	2.24874	0.00295	0.00760633	yes
XLOC_004327	XLOC_004327	math-20	II:1996536-1998530	P1-OP50-no2	P1-OG1RF-no2	OK	1.85876	5.78383	1.63769	3.04935	5e-05	0.000229654	yes
XLOC_004342	XLOC_004342	math-42	II:2098870-2104149	P1-OP50-no2	P1-OG1RF-no2	OK	0.0796154	0.496735	2.64136	2.26827	0.00035	0.00125802	yes
XLOC_004343	XLOC_004343	math-35	II:2104523-2106866	P1-OP50-no2	P1-OG1RF-no2	OK	1.8137	4.30232	1.24618	2.11105	0.00025	0.000946733	yes
XLOC_004347	XLOC_004347	C40A11.4	II:2137460-2138990	P1-OP50-no2	P1-OG1RF-no2	OK	1.88036	3.82361	1.02393	1.47311	0.0036	0.00896149	yes
XLOC_004348	XLOC_004348	C40A11.3	II:2141117-2142957	P1-OP50-no2	P1-OG1RF-no2	OK	0.807932	2.4666	1.61022	2.01813	0.0005	0.00169944	yes
XLOC_004350	XLOC_004350	math-18	II:2154011-2155220	P1-OP50-no2	P1-OG1RF-no2	OK	1.31289	4.58052	1.80276	2.82534	5e-05	0.000229654	yes
XLOC_004352	XLOC_004352	gba-1	II:2176891-2181975	P1-OP50-no2	P1-OG1RF-no2	OK	9.45037	32.2758	1.77201	5.58511	5e-05	0.000229654	yes
XLOC_004354	XLOC_004354	Y59C2A.1	II:2208111-2212863	P1-OP50-no2	P1-OG1RF-no2	OK	6.64686	12.8612	0.952285	2.54065	5e-05	0.000229654	yes
XLOC_004357	XLOC_004357	cct-3	II:2233539-2243533	P1-OP50-no2	P1-OG1RF-no2	OK	112.516	74.2155	-0.600343	-2.43735	5e-05	0.000229654	yes
XLOC_004358	XLOC_004358	F54A3.2	II:2243650-2254369	P1-OP50-no2	P1-OG1RF-no2	OK	23.0427	16.1985	-0.508453	-1.84028	0.00035	0.00125802	yes
XLOC_004360	XLOC_004360	K09F6.3	II:2256305-2261167	P1-OP50-no2	P1-OG1RF-no2	OK	0.184389	0.445117	1.27144	1.63781	0.00115	0.00344431	yes
XLOC_004362	XLOC_004362	K09F6.13	II:2287285-2290298	P1-OP50-no2	P1-OG1RF-no2	OK	1.69045	4.80658	1.5076	1.48562	0.0042	0.0102163	yes
XLOC_004363	XLOC_004363	B0281.3	II:2307040-2308351	P1-OP50-no2	P1-OG1RF-no2	OK	7.9285	11.4485	0.530041	1.28588	0.01035	0.0219157	yes
XLOC_004372	XLOC_004372	F43C11.7	II:2335932-2337694	P1-OP50-no2	P1-OG1RF-no2	OK	7.61075	13.433	0.819668	1.90979	0.00045	0.00154863	yes
XLOC_004387	XLOC_004387	fbxc-20	II:2419471-2420794	P1-OP50-no2	P1-OG1RF-no2	OK	0.301325	1.68369	2.48223	2.86945	5e-05	0.000229654	yes
XLOC_004388	XLOC_004388	F42G2.2	II:2421069-2425343	P1-OP50-no2	P1-OG1RF-no2	OK	2.45001	14.4506	2.56027	5.73829	5e-05	0.000229654	yes
XLOC_004391	XLOC_004391	vab-19	II:2443291-2451140	P1-OP50-no2	P1-OG1RF-no2	OK	3.97708	7.76053	0.964446	2.81025	5e-05	0.000229654	yes
XLOC_004403	XLOC_004403	K02F6.3	II:2546288-2553571	P1-OP50-no2	P1-OG1RF-no2	OK	0.343191	0.733855	1.09648	1.64554	0.00125	0.00368615	yes
XLOC_004405	XLOC_004405	usp-39	II:2565274-2575932	P1-OP50-no2	P1-OG1RF-no2	OK	42.0257	31.4574	-0.41787	-1.59116	0.0016	0.00453693	yes
XLOC_004417	XLOC_004417	D2062.1	II:2631465-2633054	P1-OP50-no2	P1-OG1RF-no2	OK	0.213575	0.95997	2.16825	1.69781	0.0074	0.0164765	yes
XLOC_004426	XLOC_004426	gcy-21	II:2659669-2665022	P1-OP50-no2	P1-OG1RF-no2	OK	0.555223	1.28001	1.20501	2.03803	0.00015	0.000609388	yes
XLOC_004428	XLOC_004428	F22E5.1	II:2675787-2677588	P1-OP50-no2	P1-OG1RF-no2	OK	5.01103	0.54472	-3.20152	-4.46854	5e-05	0.000229654	yes
XLOC_004429	XLOC_004429	F22E5.17	II:2678058-2679162	P1-OP50-no2	P1-OG1RF-no2	OK	46.0948	22.3402	-1.04496	-3.30909	5e-05	0.000229654	yes
XLOC_004436	XLOC_004436	F29A7.4	II:2748587-2751573	P1-OP50-no2	P1-OG1RF-no2	OK	0.659196	2.55947	1.95707	2.343	5e-05	0.000229654	yes
XLOC_004443	XLOC_004443	F08D12.3	II:2779543-2780840	P1-OP50-no2	P1-OG1RF-no2	OK	7.96622	17.1314	1.10468	2.65335	5e-05	0.000229654	yes
XLOC_004444	XLOC_004444	F08D12.2	II:2781654-2783086	P1-OP50-no2	P1-OG1RF-no2	OK	2.10882	4.85381	1.20268	1.81321	0.0003	0.00110509	yes
XLOC_004445	XLOC_004445	srpa-72	II:2787480-2793305	P1-OP50-no2	P1-OG1RF-no2	OK	93.0938	68.0428	-0.452242	-1.83054	0.00035	0.00125802	yes
XLOC_004452	XLOC_004452	Y110A2AL.4	II:2839303-2840386	P1-OP50-no2	P1-OG1RF-no2	OK	5.66449	51.5145	3.18496	6.71391	5e-05	0.000229654	yes
XLOC_004456	XLOC_004456	Y110A2AL.3	II:2867073-2867779	P1-OP50-no2	P1-OG1RF-no2	OK	2.11895	9.80524	2.21021	2.81495	5e-05	0.000229654	yes
XLOC_004457	XLOC_004457	Y110A2AL.2	II:2867992-2870758	P1-OP50-no2	P1-OG1RF-no2	OK	0.079293	0.571035	2.84831	2.19613	0.00105	0.00318837	yes
XLOC_004459	XLOC_004459	Y110A2AR.1	II:2919714-2920846	P1-OP50-no2	P1-OG1RF-no2	OK	159.511	129.129	-0.304837	-1.22097	0.01315	0.0267582	yes
XLOC_004468	XLOC_004468	nhr-88	II:2976638-2986981	P1-OP50-no2	P1-OG1RF-no2	OK	10.5627	15.4999	0.553285	1.87346	0.0002	0.000777835	yes
XLOC_004469	XLOC_004469	K08A2.4	II:2988306-2991293	P1-OP50-no2	P1-OG1RF-no2	OK	15.4603	10.4781	-0.56119	-1.54069	0.0026	0.00682489	yes
XLOC_004470	XLOC_004470	K08A2.2	II:2991612-2994309	P1-OP50-no2	P1-OG1RF-no2	OK	0.459131	1.20197	1.38843	1.61167	0.00325	0.00823388	yes
XLOC_004472	XLOC_004472	C41H7.6	II:3000824-3002411	P1-OP50-no2	P1-OG1RF-no2	OK	46.703	31.6056	-0.563336	-1.95585	0.00015	0.000609388	yes
XLOC_004475	XLOC_004475	C41H7.3	II:3005845-3007507	P1-OP50-no2	P1-OG1RF-no2	OK	28.2701	17.9403	-0.656078	-2.07184	5e-05	0.000229654	yes
XLOC_004479	XLOC_004479	C41H7.1	II:3016067-3017471	P1-OP50-no2	P1-OG1RF-no2	OK	1.97743	3.6731	0.893371	1.306	0.01155	0.0240129	yes
XLOC_004480	XLOC_004480	B0454.6	II:3032779-3036117	P1-OP50-no2	P1-OG1RF-no2	OK	3.63409	7.32979	1.01218	2.45758	5e-05	0.000229654	yes
XLOC_004492	XLOC_004492	lin-8	II:3056640-3060248	P1-OP50-no2	P1-OG1RF-no2	OK	16.6248	12.5887	-0.401212	-1.20018	0.0155	0.0307378	yes
XLOC_004496	XLOC_004496	copb-1	II:3078795-3087681	P1-OP50-no2	P1-OG1RF-no2	OK	86.418	65.2691	-0.404932	-1.65515	0.0007	0.00225987	yes
XLOC_004500	XLOC_004500	clec-123	II:3114254-3116759	P1-OP50-no2	P1-OG1RF-no2	OK	0.538201	1.8239	1.76081	2.41142	5e-05	0.000229654	yes
XLOC_004504	XLOC_004504	srh-71	II:3123505-3124899	P1-OP50-no2	P1-OG1RF-no2	OK	0.354646	0.80315	1.17929	1.24162	0.0205	0.0389477	yes
XLOC_004511	XLOC_004511	sri-40	II:3177965-3180468	P1-OP50-no2	P1-OG1RF-no2	OK	29.8981	12.1451	-1.29967	-3.8506	5e-05	0.000229654	yes
XLOC_004529	XLOC_004529	F02E11.7	II:3267662-3271502	P1-OP50-no2	P1-OG1RF-no2	OK	1.38564	5.05564	1.86734	2.07297	0.00035	0.00125802	yes
XLOC_004537	XLOC_004537	btb-17	II:3295413-3296582	P1-OP50-no2	P1-OG1RF-no2	OK	2.13063	7.45041	1.80604	3.21138	5e-05	0.000229654	yes
XLOC_004538	XLOC_004538	btb-16	II:3296907-3298176	P1-OP50-no2	P1-OG1RF-no2	OK	1.16248	13.0395	3.48761	5.93235	5e-05	0.000229654	yes
XLOC_004547	XLOC_004547	F39E9.1	II:3318301-3320358	P1-OP50-no2	P1-OG1RF-no2	OK	1.99898	0.713972	-1.48532	-2.04992	0.00015	0.000609388	yes
XLOC_004555	XLOC_004555	F14D2.2,bath-27	II:3359138-3361414	P1-OP50-no2	P1-OG1RF-no2	OK	23.1846	16.8611	-0.459466	-1.22891	0.0155	0.0307378	yes
XLOC_004559	XLOC_004559	bath-10	II:3375142-3376714	P1-OP50-no2	P1-OG1RF-no2	OK	2.21379	4.67865	1.07958	1.83851	0.0008	0.00252979	yes
XLOC_004562	XLOC_004562	T06D4.1	II:3381835-3384020	P1-OP50-no2	P1-OG1RF-no2	OK	45.4749	26.9536	-0.754595	-2.72118	5e-05	0.000229654	yes
XLOC_004563	XLOC_004563	nep-8	II:3403918-3406788	P1-OP50-no2	P1-OG1RF-no2	OK	0.115673	0.907834	2.97237	3.05485	5e-05	0.000229654	yes
XLOC_004572	XLOC_004572	C16C8.16	II:3445764-3446737	P1-OP50-no2	P1-OG1RF-no2	OK	50.0693	35.7789	-0.484819	-1.61385	0.0012	0.00356232	yes
XLOC_004582	XLOC_004582	smu-2	II:3482435-3490139	P1-OP50-no2	P1-OG1RF-no2	OK	68.0465	46.8885	-0.537287	-2.12002	5e-05	0.000229654	yes
XLOC_004585	XLOC_004585	Y49F6B.2	II:3502967-3504909	P1-OP50-no2	P1-OG1RF-no2	OK	37.6565	25.6736	-0.552612	-1.69808	0.00055	0.00184288	yes
XLOC_004586	XLOC_004586	cyh-1	II:3505016-3509623	P1-OP50-no2	P1-OG1RF-no2	OK	35.9813	25.7374	-0.483383	-1.60917	0.0016	0.00453693	yes
XLOC_004590	XLOC_004590	clec-125	II:3516007-3518898	P1-OP50-no2	P1-OG1RF-no2	OK	0.488232	0.163735	-1.5762	-1.67252	0.00265	0.00693327	yes
XLOC_004594	XLOC_004594	W10G11.19	II:3550650-3553450	P1-OP50-no2	P1-OG1RF-no2	OK	3.81297	7.45779	0.967833	2.24191	5e-05	0.000229654	yes
XLOC_004595	XLOC_004595	dnc-3	II:3553779-3554618	P1-OP50-no2	P1-OG1RF-no2	OK	65.7049	45.2816	-0.537077	-1.73116	0.0004	0.00140274	yes
XLOC_004609	XLOC_004609	linc-17	II:3596225-3596812	P1-OP50-no2	P1-OG1RF-no2	OK	0.848838	2.40967	1.50528	1.45201	0.0104	0.022	yes
XLOC_004611	XLOC_004611	wago-11	II:3603386-3607384	P1-OP50-no2	P1-OG1RF-no2	OK	0.707318	0.23463	-1.59197	-2.07075	5e-05	0.000229654	yes
XLOC_004614	XLOC_004614	M151.7	II:3622313-3624055	P1-OP50-no2	P1-OG1RF-no2	OK	25.8373	11.6487	-1.14929	-3.5042	5e-05	0.000229654	yes
XLOC_004615	XLOC_004615	M151.4	II:3624197-3626950	P1-OP50-no2	P1-OG1RF-no2	OK	1.94875	0.725601	-1.4253	-2.208	5e-05	0.000229654	yes
XLOC_004616	XLOC_004616	M151.3	II:3627197-3629131	P1-OP50-no2	P1-OG1RF-no2	OK	7.37015	3.98989	-0.885346	-2.00357	5e-05	0.000229654	yes
XLOC_004618	XLOC_004618	M151.2	II:3631443-3633875	P1-OP50-no2	P1-OG1RF-no2	OK	1.40262	0.454186	-1.62677	-2.31783	5e-05	0.000229654	yes
XLOC_004623	XLOC_004623	F19B10.5	II:3655697-3657732	P1-OP50-no2	P1-OG1RF-no2	OK	9.09508	3.35098	-1.4405	-2.75916	5e-05	0.000229654	yes
XLOC_004627	XLOC_004627	F19B10.2	II:3675623-3676737	P1-OP50-no2	P1-OG1RF-no2	OK	28.8948	14.4235	-1.00238	-2.74281	5e-05	0.000229654	yes
XLOC_004628	XLOC_004628	F19B10.1	II:3683176-3684996	P1-OP50-no2	P1-OG1RF-no2	OK	14.4006	9.33935	-0.624734	-1.71958	0.0008	0.00252979	yes
XLOC_004633	XLOC_004633	fbxc-53	II:3711292-3713048	P1-OP50-no2	P1-OG1RF-no2	OK	0.160849	0.659884	2.0365	1.95649	0.0013	0.00380246	yes
XLOC_004637	XLOC_004637	C46E10.1	II:3724259-3725849	P1-OP50-no2	P1-OG1RF-no2	OK	0.386555	1.05257	1.44517	1.46041	0.0104	0.022	yes
XLOC_004638	XLOC_004638	bath-31	II:3731972-3733203	P1-OP50-no2	P1-OG1RF-no2	OK	1.38448	0.620394	-1.15809	-1.46459	0.0049	0.0116492	yes
XLOC_004639	XLOC_004639	F12E12.3	II:3737333-3738282	P1-OP50-no2	P1-OG1RF-no2	OK	0.963333	0.366416	-1.39455	-1.22416	0.0246	0.0455416	yes
XLOC_004641	XLOC_004641	F12E12.1	II:3741883-3743819	P1-OP50-no2	P1-OG1RF-no2	OK	41.7783	26.036	-0.682247	-1.55325	0.00285	0.00738247	yes
XLOC_004643	XLOC_004643	T24E12.5	II:3753920-3757356	P1-OP50-no2	P1-OG1RF-no2	OK	0.568041	1.26798	1.15846	1.6594	0.0025	0.0066152	yes
XLOC_004648	XLOC_004648	T24E12.1	II:3785554-3786676	P1-OP50-no2	P1-OG1RF-no2	OK	11.8871	7.5433	-0.656125	-1.50587	0.0018	0.00501012	yes
XLOC_004652	XLOC_004652	Y8A9A.2	II:3795622-3800608	P1-OP50-no2	P1-OG1RF-no2	OK	1.87615	6.38506	1.76692	4.54277	5e-05	0.000229654	yes
XLOC_004654	XLOC_004654	F54D10.3	II:3812294-3813521	P1-OP50-no2	P1-OG1RF-no2	OK	1.61365	3.7765	1.22672	2.00601	0.00025	0.000946733	yes
XLOC_004655	XLOC_004655	fbxa-24	II:3816960-3818238	P1-OP50-no2	P1-OG1RF-no2	OK	2.25655	18.2234	3.01361	6.19234	5e-05	0.000229654	yes
XLOC_004656	XLOC_004656	skr-15	II:3824146-3825614	P1-OP50-no2	P1-OG1RF-no2	OK	7.64573	4.36927	-0.807264	-1.86526	0.00055	0.00184288	yes
XLOC_004668	XLOC_004668	F53C3.6	II:3898141-3899709	P1-OP50-no2	P1-OG1RF-no2	OK	0.510629	1.97888	1.95434	2.34205	0.00015	0.000609388	yes
XLOC_004669	XLOC_004669	F53C3.5	II:3899850-3900954	P1-OP50-no2	P1-OG1RF-no2	OK	0.513102	2.32073	2.17726	2.52456	5e-05	0.000229654	yes
XLOC_004670	XLOC_004670	F53C3.4	II:3901407-3902741	P1-OP50-no2	P1-OG1RF-no2	OK	0.661779	1.96941	1.57334	1.98294	0.0004	0.00140274	yes
XLOC_004671	XLOC_004671	F53C3.3	II:3902859-3904866	P1-OP50-no2	P1-OG1RF-no2	OK	0.305794	1.76901	2.53231	2.66141	0.00015	0.000609388	yes
XLOC_004674	XLOC_004674	Y14H12B.1	II:3934452-3936071	P1-OP50-no2	P1-OG1RF-no2	OK	136.334	97.1738	-0.488506	-1.89669	5e-05	0.000229654	yes
XLOC_004685	XLOC_004685	ephx-1	II:4004888-4016077	P1-OP50-no2	P1-OG1RF-no2	OK	6.754	12.4358	0.880688	2.74757	5e-05	0.000229654	yes
XLOC_004686	XLOC_004686	K07D4.9	II:4028576-4030017	P1-OP50-no2	P1-OG1RF-no2	OK	10.3508	26.5574	1.35938	2.66257	5e-05	0.000229654	yes
XLOC_004688	XLOC_004688	W06A11.4	II:4055938-4057653	P1-OP50-no2	P1-OG1RF-no2	OK	13.2453	6.29872	-1.07235	-2.51958	5e-05	0.000229654	yes
XLOC_004691	XLOC_004691	R11F4.3	II:4070008-4072942	P1-OP50-no2	P1-OG1RF-no2	OK	1.73488	3.53247	1.02584	1.85399	0.00035	0.00125802	yes
XLOC_004692	XLOC_004692	R11F4.2	II:4083064-4086226	P1-OP50-no2	P1-OG1RF-no2	OK	0.326006	0.672742	1.04515	1.15011	0.0272	0.0495902	yes
XLOC_004693	XLOC_004693	R11F4.1	II:4091836-4094348	P1-OP50-no2	P1-OG1RF-no2	OK	14.52	33.0779	1.18782	4.06258	5e-05	0.000229654	yes
XLOC_004696	XLOC_004696	rhgf-2	II:4107218-4134867	P1-OP50-no2	P1-OG1RF-no2	OK	4.32167	8.48307	0.972996	2.76616	5e-05	0.000229654	yes
XLOC_004700	XLOC_004700	F56D3.1	II:4142815-4149679	P1-OP50-no2	P1-OG1RF-no2	OK	2.69665	9.47392	1.81279	4.04444	5e-05	0.000229654	yes
XLOC_004701	XLOC_004701	R03H10.2	II:4155771-4167367	P1-OP50-no2	P1-OG1RF-no2	OK	2.27418	7.50466	1.72244	3.40577	5e-05	0.000229654	yes
XLOC_004704	XLOC_004704	cpna-1	II:4186665-4208499	P1-OP50-no2	P1-OG1RF-no2	OK	15.3549	23.1667	0.593354	2.06371	5e-05	0.000229654	yes
XLOC_004708	XLOC_004708	F31D5.1	II:4219378-4221769	P1-OP50-no2	P1-OG1RF-no2	OK	0.654162	0.214421	-1.6092	-1.60522	0.0042	0.0102163	yes
XLOC_004709	XLOC_004709	C16A11.5	II:4223308-4226330	P1-OP50-no2	P1-OG1RF-no2	OK	10.5184	6.70457	-0.649695	-1.84759	0.0003	0.00110509	yes
XLOC_004712	XLOC_004712	C16A11.10	II:4231382-4234620	P1-OP50-no2	P1-OG1RF-no2	OK	9.48497	5.71106	-0.731885	-1.81883	0.0008	0.00252979	yes
XLOC_004713	XLOC_004713	C16A11.2	II:4238172-4244832	P1-OP50-no2	P1-OG1RF-no2	OK	37.299	27.295	-0.4505	-1.67262	0.0003	0.00110509	yes
XLOC_004716	XLOC_004716	C01F1.3	II:4295100-4299211	P1-OP50-no2	P1-OG1RF-no2	OK	5.30004	7.44258	0.489798	1.10136	0.02605	0.0478163	yes
XLOC_004718	XLOC_004718	sco-1	II:4299657-4301103	P1-OP50-no2	P1-OG1RF-no2	OK	35.7634	25.8789	-0.466708	-1.6064	0.00155	0.00441751	yes
XLOC_004719	XLOC_004719	C01F1.1	II:4301606-4307028	P1-OP50-no2	P1-OG1RF-no2	OK	61.7871	41.833	-0.562666	-2.15245	5e-05	0.000229654	yes
XLOC_004723	XLOC_004723	mog-2	II:4324360-4326153	P1-OP50-no2	P1-OG1RF-no2	OK	74.5621	44.8864	-0.732165	-2.68178	5e-05	0.000229654	yes
XLOC_004724	XLOC_004724	pfd-2	II:4326719-4328288	P1-OP50-no2	P1-OG1RF-no2	OK	96.7281	60.6908	-0.672457	-2.24293	5e-05	0.000229654	yes
XLOC_004726	XLOC_004726	madf-3	II:4335706-4338424	P1-OP50-no2	P1-OG1RF-no2	OK	35.3381	27.7965	-0.346322	-1.10038	0.02505	0.0462502	yes
XLOC_004730	XLOC_004730	lat-2	II:4359081-4368281	P1-OP50-no2	P1-OG1RF-no2	OK	0.791069	1.56278	0.982244	1.52269	0.00295	0.00760633	yes
XLOC_004732	XLOC_004732	B0286.1	II:4378655-4386353	P1-OP50-no2	P1-OG1RF-no2	OK	3.87932	8.57469	1.14428	2.17575	0.0002	0.000777835	yes
XLOC_004735	XLOC_004735	sod-5	II:4417682-4419131	P1-OP50-no2	P1-OG1RF-no2	OK	0.100234	2.15523	4.42639	2.65634	0.0119	0.0246255	yes
XLOC_004737	XLOC_004737	toe-1	II:4425166-4432613	P1-OP50-no2	P1-OG1RF-no2	OK	32.5773	25.6282	-0.346137	-1.40928	0.0042	0.0102163	yes
XLOC_004743	XLOC_004743	vps-18	II:4461130-4467895	P1-OP50-no2	P1-OG1RF-no2	OK	21.1017	14.5202	-0.539292	-1.99247	0.0001	0.000427019	yes
XLOC_004745	XLOC_004745	W06B4.1	II:4471400-4473745	P1-OP50-no2	P1-OG1RF-no2	OK	100.005	64.5134	-0.632396	-2.55321	5e-05	0.000229654	yes
XLOC_004746	XLOC_004746	T05C1.1	II:4478612-4480785	P1-OP50-no2	P1-OG1RF-no2	OK	1.01933	2.4684	1.27595	1.74195	0.00105	0.00318837	yes
XLOC_004747	XLOC_004747	cyp-23A1	II:4512210-4516133	P1-OP50-no2	P1-OG1RF-no2	OK	0.177904	0.785034	2.14166	2.35318	0.00025	0.000946733	yes
XLOC_004748	XLOC_004748	hlh-1	II:4518559-4522457	P1-OP50-no2	P1-OG1RF-no2	OK	3.20382	5.2537	0.713542	1.33097	0.0088	0.0190524	yes
XLOC_004751	XLOC_004751	K07E1.1	II:4550893-4552175	P1-OP50-no2	P1-OG1RF-no2	OK	16.1489	9.24823	-0.804184	-1.97037	5e-05	0.000229654	yes
XLOC_004755	XLOC_004755	dao-2	II:4562852-4563546	P1-OP50-no2	P1-OG1RF-no2	OK	15.9906	70.653	2.14353	5.57669	5e-05	0.000229654	yes
XLOC_004760	XLOC_004760	F35D11.4	II:4603197-4604163	P1-OP50-no2	P1-OG1RF-no2	OK	48.1696	28.8495	-0.739578	-2.17872	5e-05	0.000229654	yes
XLOC_004762	XLOC_004762	F35D11.3	II:4608371-4612053	P1-OP50-no2	P1-OG1RF-no2	OK	7.33501	11.1657	0.606207	1.74783	0.00045	0.00154863	yes
XLOC_004763	XLOC_004763	pqn-35	II:4612988-4626103	P1-OP50-no2	P1-OG1RF-no2	OK	4.39266	10.2216	1.21846	3.03823	5e-05	0.000229654	yes
XLOC_004765	XLOC_004765	lgc-27	II:4649093-4655934	P1-OP50-no2	P1-OG1RF-no2	OK	1.3407	6.19147	2.2073	2.86681	5e-05	0.000229654	yes
XLOC_004766	XLOC_004766	hmg-11	II:4672797-4673747	P1-OP50-no2	P1-OG1RF-no2	OK	49.8977	83.308	0.739481	2.36797	5e-05	0.000229654	yes
XLOC_004774	XLOC_004774	scc-1	II:4698720-4700994	P1-OP50-no2	P1-OG1RF-no2	OK	50.6091	39.9116	-0.342588	-1.35019	0.0065	0.0148061	yes
XLOC_004776	XLOC_004776	tsn-1	II:4706820-4710169	P1-OP50-no2	P1-OG1RF-no2	OK	295.125	159.621	-0.886676	-3.34903	5e-05	0.000229654	yes
XLOC_004781	XLOC_004781	F41C3.5	II:4737616-4739906	P1-OP50-no2	P1-OG1RF-no2	OK	243.728	142.674	-0.772546	-3.13868	5e-05	0.000229654	yes
XLOC_004782	XLOC_004782	F41C3.4	II:4740409-4741616	P1-OP50-no2	P1-OG1RF-no2	OK	48.1631	34.0486	-0.500335	-1.64504	0.0008	0.00252979	yes
XLOC_004783	XLOC_004783	acs-11	II:4742127-4745281	P1-OP50-no2	P1-OG1RF-no2	OK	38.0311	76.9366	1.01649	3.94475	5e-05	0.000229654	yes
XLOC_004784	XLOC_004784	F41C3.2	II:4749967-4751823	P1-OP50-no2	P1-OG1RF-no2	OK	3.75265	7.01924	0.903405	2.10458	5e-05	0.000229654	yes
XLOC_004785	XLOC_004785	F41C3.1	II:4752387-4752942	P1-OP50-no2	P1-OG1RF-no2	OK	0.768212	11.4264	3.89472	3.72207	5e-05	0.000229654	yes
XLOC_004786	XLOC_004786	C27D9.1	II:4753442-4756784	P1-OP50-no2	P1-OG1RF-no2	OK	69.3905	41.6527	-0.736328	-2.88767	5e-05	0.000229654	yes
XLOC_004788	XLOC_004788	F26G1.2	II:4763193-4770013	P1-OP50-no2	P1-OG1RF-no2	OK	5.97294	13.9233	1.22099	1.71157	0.00115	0.00344431	yes
XLOC_004795	XLOC_004795	C33F10.4	II:4795760-4797217	P1-OP50-no2	P1-OG1RF-no2	OK	26.9565	16.654	-0.694766	-2.09253	5e-05	0.000229654	yes
XLOC_004804	XLOC_004804	C33F10.1	II:4835028-4835717	P1-OP50-no2	P1-OG1RF-no2	OK	3.48319	17.3654	2.31774	3.78843	5e-05	0.000229654	yes
XLOC_004807	XLOC_004807	dnj-9	II:4852055-4857710	P1-OP50-no2	P1-OG1RF-no2	OK	37.0202	24.9409	-0.569799	-2.11947	5e-05	0.000229654	yes
XLOC_004811	XLOC_004811	gst-6	II:4879884-4881110	P1-OP50-no2	P1-OG1RF-no2	OK	8.10209	51.5723	2.67023	6.58541	5e-05	0.000229654	yes
XLOC_004812	XLOC_004812	gst-7	II:4882070-4883361	P1-OP50-no2	P1-OG1RF-no2	OK	199.927	109.202	-0.872482	-3.39741	5e-05	0.000229654	yes
XLOC_004815	XLOC_004815	R05F9.6	II:4889436-4891469	P1-OP50-no2	P1-OG1RF-no2	OK	130.732	100.431	-0.380412	-1.55975	0.0018	0.00501012	yes
XLOC_004818	XLOC_004818	btbd-10	II:4905010-4914215	P1-OP50-no2	P1-OG1RF-no2	OK	71.1954	56.3458	-0.337474	-1.28788	0.01125	0.0235022	yes
XLOC_004820	XLOC_004820	msp-152	II:4932992-4933449	P1-OP50-no2	P1-OG1RF-no2	OK	8.9136	14.153	0.667028	1.15146	0.02435	0.0451617	yes
XLOC_004821	XLOC_004821	ZK546.5	II:4935562-4937977	P1-OP50-no2	P1-OG1RF-no2	OK	26.4846	16.5114	-0.68169	-2.36958	5e-05	0.000229654	yes
XLOC_004825	XLOC_004825	ZK546.2	II:4946024-4948073	P1-OP50-no2	P1-OG1RF-no2	OK	71.8253	55.0968	-0.382524	-1.40625	0.0043	0.010426	yes
XLOC_004826	XLOC_004826	zyg-12	II:4949901-4953488	P1-OP50-no2	P1-OG1RF-no2	OK	64.9547	39.013	-0.735481	-2.98273	5e-05	0.000229654	yes
XLOC_004830	XLOC_004830	shc-2	II:4969201-4988938	P1-OP50-no2	P1-OG1RF-no2	OK	4.65438	6.91754	0.571668	1.47637	0.00355	0.00885743	yes
XLOC_004832	XLOC_004832	rnh-1.0,vps-24	II:4994032-4998757	P1-OP50-no2	P1-OG1RF-no2	OK	138.898	110.872	-0.325131	-1.26327	0.01155	0.0240129	yes
XLOC_004833	XLOC_004833	F59A6.5	II:4999523-5003808	P1-OP50-no2	P1-OG1RF-no2	OK	58.9811	43.9865	-0.423192	-1.71913	0.0007	0.00225987	yes
XLOC_004834	XLOC_004834	F59A6.10	II:5003953-5004856	P1-OP50-no2	P1-OG1RF-no2	OK	0.295045	1.13474	1.94336	1.34329	0.01455	0.0291289	yes
XLOC_004835	XLOC_004835	F59A6.4	II:5005090-5008068	P1-OP50-no2	P1-OG1RF-no2	OK	0.122301	0.636285	2.37924	2.41744	0.0002	0.000777835	yes
XLOC_004837	XLOC_004837	F59A6.2	II:5014724-5015324	P1-OP50-no2	P1-OG1RF-no2	OK	0.409226	1.68745	2.04388	1.59474	0.0156	0.0308956	yes
XLOC_004840	XLOC_004840	F33G12.6	II:5049914-5053957	P1-OP50-no2	P1-OG1RF-no2	OK	4.79613	7.58079	0.660477	1.85554	0.00025	0.000946733	yes
XLOC_004844	XLOC_004844	smc-5	II:5062128-5067995	P1-OP50-no2	P1-OG1RF-no2	OK	65.4249	45.382	-0.527718	-2.15527	5e-05	0.000229654	yes
XLOC_004850	XLOC_004850	C04G6.10	II:5101984-5102647	P1-OP50-no2	P1-OG1RF-no2	OK	0.174932	0.859797	2.2972	1.68081	0.0133	0.0270017	yes
XLOC_004851	XLOC_004851	mpk-2	II:5104117-5108901	P1-OP50-no2	P1-OG1RF-no2	OK	2.12648	10.5471	2.31031	4.77847	5e-05	0.000229654	yes
XLOC_004852	XLOC_004852	F09C12.2	II:5110028-5112232	P1-OP50-no2	P1-OG1RF-no2	OK	0.0632098	0.976205	3.94896	2.54788	0.00335	0.00843495	yes
XLOC_004853	XLOC_004853	F09C12.8	II:5112381-5114155	P1-OP50-no2	P1-OG1RF-no2	OK	0.442759	1.22834	1.47212	1.64677	0.004	0.00978489	yes
XLOC_004865	XLOC_004865	C34F11.5	II:5195894-5199259	P1-OP50-no2	P1-OG1RF-no2	OK	0.366937	1.24115	1.75808	2.34336	5e-05	0.000229654	yes
XLOC_004885	XLOC_004885	ZK622.4	II:5292701-5293304	P1-OP50-no2	P1-OG1RF-no2	OK	6.06384	11.4875	0.921764	1.55485	0.0032	0.00812626	yes
XLOC_004887	XLOC_004887	ZK622.1	II:5293816-5295628	P1-OP50-no2	P1-OG1RF-no2	OK	0.196677	0.511852	1.3799	1.30541	0.0152	0.0302381	yes
XLOC_004890	XLOC_004890	vhp-1	II:5323006-5340818	P1-OP50-no2	P1-OG1RF-no2	OK	14.6665	25.2046	0.781166	2.76463	5e-05	0.000229654	yes
XLOC_004893	XLOC_004893	F09E5.8	II:5350668-5351992	P1-OP50-no2	P1-OG1RF-no2	OK	37.9711	28.2637	-0.425953	-1.30671	0.00765	0.0169384	yes
XLOC_004894	XLOC_004894	F09E5.7	II:5352084-5353714	P1-OP50-no2	P1-OG1RF-no2	OK	55.5505	43.5051	-0.352614	-1.34052	0.0079	0.0174129	yes
XLOC_004897	XLOC_004897	bmy-1	II:5358692-5359468	P1-OP50-no2	P1-OG1RF-no2	OK	88.3732	66.6468	-0.407072	-1.43223	0.00435	0.010527	yes
XLOC_004901	XLOC_004901	F09E5.3	II:5373996-5375178	P1-OP50-no2	P1-OG1RF-no2	OK	90.449	64.1462	-0.495742	-1.90142	5e-05	0.000229654	yes
XLOC_004903	XLOC_004903	prdx-2	II:5378062-5379636	P1-OP50-no2	P1-OG1RF-no2	OK	1043.97	785.684	-0.410056	-1.5942	0.00135	0.00392593	yes
XLOC_004905	XLOC_004905	mog-5	II:5399538-5407634	P1-OP50-no2	P1-OG1RF-no2	OK	46.4573	30.645	-0.600255	-2.44325	5e-05	0.000229654	yes
XLOC_004907	XLOC_004907	EEED8.3	II:5414288-5415577	P1-OP50-no2	P1-OG1RF-no2	OK	177.81	88.3838	-1.00848	-3.95521	5e-05	0.000229654	yes
XLOC_004908	XLOC_004908	EEED8.2	II:5416713-5418447	P1-OP50-no2	P1-OG1RF-no2	OK	3.09474	13.7752	2.15418	4.31634	5e-05	0.000229654	yes
XLOC_004911	XLOC_004911	tofu-6	II:5421252-5423831	P1-OP50-no2	P1-OG1RF-no2	OK	113.869	74.1948	-0.617989	-2.41418	5e-05	0.000229654	yes
XLOC_004913	XLOC_004913	F07F6.1	II:5437890-5446807	P1-OP50-no2	P1-OG1RF-no2	OK	0.485761	1.30878	1.4299	1.48886	0.0116	0.0241069	yes
XLOC_004914	XLOC_004914	cex-1	II:5447678-5448440	P1-OP50-no2	P1-OG1RF-no2	OK	6.04537	9.47005	0.647541	1.1852	0.01775	0.0344677	yes
XLOC_004915	XLOC_004915	dhs-5	II:5453807-5455976	P1-OP50-no2	P1-OG1RF-no2	OK	3.63325	5.43295	0.580475	1.19899	0.01615	0.0318431	yes
XLOC_004916	XLOC_004916	daz-1	II:5456304-5458616	P1-OP50-no2	P1-OG1RF-no2	OK	240.589	142.434	-0.756278	-3.0251	5e-05	0.000229654	yes
XLOC_004921	XLOC_004921	F56D1.2,mrps-16	II:5474372-5478514	P1-OP50-no2	P1-OG1RF-no2	OK	123.948	82.2369	-0.591874	-1.80492	0.0001	0.000427019	yes
XLOC_004922	XLOC_004922	F56D1.1	II:5478577-5480492	P1-OP50-no2	P1-OG1RF-no2	OK	52.9658	34.7235	-0.609147	-2.29821	5e-05	0.000229654	yes
XLOC_004927	XLOC_004927	F12A10.1	II:5496625-5497043	P1-OP50-no2	P1-OG1RF-no2	OK	28.7395	16.0924	-0.836658	-1.39032	0.00745	0.0165659	yes
XLOC_004929	XLOC_004929	fzy-1	II:5501632-5503906	P1-OP50-no2	P1-OG1RF-no2	OK	109.628	65.013	-0.753818	-3.05703	5e-05	0.000229654	yes
XLOC_004930	XLOC_004930	ZK177.4,cyp-44A1	II:5503965-5513775	P1-OP50-no2	P1-OG1RF-no2	OK	68.4232	47.491	-0.526829	-1.53163	0.0021	0.00570652	yes
XLOC_004934	XLOC_004934	ZK177.1	II:5528138-5529637	P1-OP50-no2	P1-OG1RF-no2	OK	23.1678	10.1404	-1.192	-3.50168	5e-05	0.000229654	yes
XLOC_004943	XLOC_004943	ins-11	II:5556760-5557088	P1-OP50-no2	P1-OG1RF-no2	OK	0	1.85086	inf	#NAME?	5e-05	0.000229654	yes
XLOC_004946	XLOC_004946	C17C3.1,C17C3.15	II:5570636-5574943	P1-OP50-no2	P1-OG1RF-no2	OK	49.9109	26.0953	-0.935563	-2.50638	5e-05	0.000229654	yes
XLOC_004948	XLOC_004948	T25E4.1	II:5578319-5579965	P1-OP50-no2	P1-OG1RF-no2	OK	2.07501	7.57058	1.86728	3.067	5e-05	0.000229654	yes
XLOC_004949	XLOC_004949	C17G10.3	II:5583035-5584748	P1-OP50-no2	P1-OG1RF-no2	OK	0.323378	0.839953	1.37709	1.36825	0.0119	0.0246255	yes
XLOC_004950	XLOC_004950	lys-8	II:5586164-5593425	P1-OP50-no2	P1-OG1RF-no2	OK	153.339	213.365	0.476604	1.16408	0.01755	0.0341539	yes
XLOC_004951	XLOC_004951	C17G10.2	II:5594735-5596462	P1-OP50-no2	P1-OG1RF-no2	OK	43.9978	26.9418	-0.707585	-2.51114	5e-05	0.000229654	yes
XLOC_004952	XLOC_004952	C17G10.1	II:5596546-5598450	P1-OP50-no2	P1-OG1RF-no2	OK	56.7347	37.7859	-0.586381	-2.24246	5e-05	0.000229654	yes
XLOC_004953	XLOC_004953	npl-4.2	II:5622894-5624979	P1-OP50-no2	P1-OG1RF-no2	OK	15.9618	10.8295	-0.559656	-1.7258	0.00065	0.00212476	yes
XLOC_004954	XLOC_004954	npl-4.1	II:5631356-5633350	P1-OP50-no2	P1-OG1RF-no2	OK	14.8469	10.1422	-0.549787	-1.63665	0.00115	0.00344431	yes
XLOC_004956	XLOC_004956	zyg-1	II:5649736-5654421	P1-OP50-no2	P1-OG1RF-no2	OK	38.2379	23.8547	-0.680729	-2.45213	5e-05	0.000229654	yes
XLOC_004957	XLOC_004957	F59E12.1	II:5654514-5657371	P1-OP50-no2	P1-OG1RF-no2	OK	78.7192	49.3813	-0.67275	-2.73325	5e-05	0.000229654	yes
XLOC_004958	XLOC_004958	mdt-26	II:5661166-5665243	P1-OP50-no2	P1-OG1RF-no2	OK	74.6589	44.3556	-0.751198	-1.95433	0.00015	0.000609388	yes
XLOC_004959	XLOC_004959	C25H3.15	II:5665407-5666278	P1-OP50-no2	P1-OG1RF-no2	OK	0.188936	1.42232	2.91228	2.06697	0.0066	0.0149932	yes
XLOC_004963	XLOC_004963	flp-27	II:5680988-5682669	P1-OP50-no2	P1-OG1RF-no2	OK	6.54471	16.3636	1.32209	2.52481	5e-05	0.000229654	yes
XLOC_004964	XLOC_004964	C25H3.4	II:5691720-5693935	P1-OP50-no2	P1-OG1RF-no2	OK	35.2138	22.0508	-0.675313	-2.43934	5e-05	0.000229654	yes
XLOC_004972	XLOC_004972	C18A3.3	II:5716306-5718039	P1-OP50-no2	P1-OG1RF-no2	OK	92.7345	50.5709	-0.874797	-3.35763	5e-05	0.000229654	yes
XLOC_004982	XLOC_004982	ifb-2	II:5750189-5754141	P1-OP50-no2	P1-OG1RF-no2	OK	54.4546	116.732	1.10007	4.41334	5e-05	0.000229654	yes
XLOC_004983	XLOC_004983	F10C1.8	II:5754467-5756703	P1-OP50-no2	P1-OG1RF-no2	OK	1.24566	3.37254	1.43692	1.80069	0.00115	0.00344431	yes
XLOC_004989	XLOC_004989	K05F1.6	II:5782556-5787655	P1-OP50-no2	P1-OG1RF-no2	OK	1.97964	3.63482	0.876642	2.04733	5e-05	0.000229654	yes
XLOC_004990	XLOC_004990	K05F1.5	II:5789171-5794402	P1-OP50-no2	P1-OG1RF-no2	OK	3.25141	5.44221	0.74313	1.5952	0.00185	0.00513606	yes
XLOC_004991	XLOC_004991	acdh-8	II:5794506-5796274	P1-OP50-no2	P1-OG1RF-no2	OK	0.879133	2.21889	1.33569	1.89273	0.0006	0.00198621	yes
XLOC_004993	XLOC_004993	K05F1.1	II:5801381-5803947	P1-OP50-no2	P1-OG1RF-no2	OK	0.310813	0.743411	1.25811	1.53393	0.0036	0.00896149	yes
XLOC_004995	XLOC_004995	ZK1248.5	II:5810578-5811750	P1-OP50-no2	P1-OG1RF-no2	OK	0.217267	1.61415	2.89324	2.62232	0.00055	0.00184288	yes
XLOC_004998	XLOC_004998	ehs-1	II:5820711-5827443	P1-OP50-no2	P1-OG1RF-no2	OK	46.623	31.602	-0.561025	-1.45583	0.0027	0.00704338	yes
XLOC_004999	XLOC_004999	col-74	II:5828685-5833232	P1-OP50-no2	P1-OG1RF-no2	OK	12.4997	85.7357	2.778	2.16016	0.0111	0.023237	yes
XLOC_005006	XLOC_005006	tag-234	II:5864194-5866969	P1-OP50-no2	P1-OG1RF-no2	OK	9.30493	22.0914	1.24742	2.15183	0.0001	0.000427019	yes
XLOC_005010	XLOC_005010	rfip-1	II:5884551-5892675	P1-OP50-no2	P1-OG1RF-no2	OK	13.1495	19.5817	0.574494	1.87909	0.0002	0.000777835	yes
XLOC_005013	XLOC_005013	F59G1.4	II:5896169-5904588	P1-OP50-no2	P1-OG1RF-no2	OK	0.568608	1.93079	1.76369	2.12086	0.0001	0.000427019	yes
XLOC_005019	XLOC_005019	vps-35	II:5907815-5911222	P1-OP50-no2	P1-OG1RF-no2	OK	56.4462	35.374	-0.674187	-2.71997	5e-05	0.000229654	yes
XLOC_005023	XLOC_005023	ptp-2	II:5918625-5921617	P1-OP50-no2	P1-OG1RF-no2	OK	57.06	32.4678	-0.813472	-3.2468	5e-05	0.000229654	yes
XLOC_005024	XLOC_005024	vrk-1	II:5921966-5924839	P1-OP50-no2	P1-OG1RF-no2	OK	74.3943	48.3511	-0.621643	-2.51511	5e-05	0.000229654	yes
XLOC_005026	XLOC_005026	egl-44	II:5933492-5940801	P1-OP50-no2	P1-OG1RF-no2	OK	10.0324	16.9392	0.755693	2.36739	5e-05	0.000229654	yes
XLOC_005036	XLOC_005036	B0034.1	II:5970104-5972655	P1-OP50-no2	P1-OG1RF-no2	OK	1.58781	3.77868	1.25085	1.9101	0.00055	0.00184288	yes
XLOC_005039	XLOC_005039	ins-2	II:5988525-5989394	P1-OP50-no2	P1-OG1RF-no2	OK	0.816588	1.82166	1.15757	1.23317	0.0172	0.0335981	yes
XLOC_005040	XLOC_005040	ins-4	II:5996369-5997003	P1-OP50-no2	P1-OG1RF-no2	OK	2.19127	4.65752	1.0878	1.5254	0.00405	0.00989121	yes
XLOC_005044	XLOC_005044	ZK84.2	II:6014373-6015838	P1-OP50-no2	P1-OG1RF-no2	OK	0.892428	1.9274	1.11085	1.32018	0.01065	0.0224472	yes
XLOC_005047	XLOC_005047	ZK84.1	II:6020652-6025006	P1-OP50-no2	P1-OG1RF-no2	OK	4.37611	9.12924	1.06085	2.44702	5e-05	0.000229654	yes
XLOC_005050	XLOC_005050	ran-5	II:6048108-6049694	P1-OP50-no2	P1-OG1RF-no2	OK	99.9902	69.4228	-0.526377	-2.08661	5e-05	0.000229654	yes
XLOC_005051	XLOC_005051	R12C12.1	II:6050374-6054306	P1-OP50-no2	P1-OG1RF-no2	OK	47.8872	27.6235	-0.793744	-2.99175	5e-05	0.000229654	yes
XLOC_005057	XLOC_005057	rbbp-5	II:6097829-6099849	P1-OP50-no2	P1-OG1RF-no2	OK	45.5318	32.2522	-0.497478	-1.81594	0.0001	0.000427019	yes
XLOC_005058	XLOC_005058	rgs-3	II:6100060-6110123	P1-OP50-no2	P1-OG1RF-no2	OK	0.851806	2.10014	1.30189	1.91108	0.00035	0.00125802	yes
XLOC_005062	XLOC_005062	C29H12.2	II:6123808-6125424	P1-OP50-no2	P1-OG1RF-no2	OK	140.429	83.9116	-0.742895	-3.02065	5e-05	0.000229654	yes
XLOC_005063	XLOC_005063	rars-2	II:6125558-6127946	P1-OP50-no2	P1-OG1RF-no2	OK	38.5253	30.7449	-0.32546	-1.21304	0.0149	0.0297194	yes
XLOC_005065	XLOC_005065	abts-3	II:6136093-6161022	P1-OP50-no2	P1-OG1RF-no2	OK	3.26229	4.892	0.584538	1.52162	0.00245	0.00650338	yes
XLOC_005069	XLOC_005069	F40H3.3	II:6171541-6172871	P1-OP50-no2	P1-OG1RF-no2	OK	0.543922	1.54357	1.5048	1.34497	0.01565	0.0309865	yes
XLOC_005071	XLOC_005071	F40H3.2	II:6173641-6174866	P1-OP50-no2	P1-OG1RF-no2	OK	5.52761	2.59473	-1.09107	-1.82411	0.00045	0.00154863	yes
XLOC_005076	XLOC_005076	cpb-2	II:6192832-6195204	P1-OP50-no2	P1-OG1RF-no2	OK	0.385066	1.08358	1.49263	1.85875	0.0006	0.00198621	yes
XLOC_005077	XLOC_005077	C30B5.2	II:6197179-6198308	P1-OP50-no2	P1-OG1RF-no2	OK	100.78	75.6757	-0.413304	-1.5049	0.0029	0.00749915	yes
XLOC_005078	XLOC_005078	szy-4	II:6198728-6208218	P1-OP50-no2	P1-OG1RF-no2	OK	102.723	58.454	-0.813392	-3.29135	5e-05	0.000229654	yes
XLOC_005085	XLOC_005085	blos-4	II:6245130-6246257	P1-OP50-no2	P1-OG1RF-no2	OK	44.9047	31.0925	-0.530297	-1.39842	0.0054	0.0126471	yes
XLOC_005086	XLOC_005086	T24H7.3	II:6246356-6247219	P1-OP50-no2	P1-OG1RF-no2	OK	60.2025	41.543	-0.535219	-1.74569	0.00035	0.00125802	yes
XLOC_005089	XLOC_005089	phb-2	II:6251410-6256073	P1-OP50-no2	P1-OG1RF-no2	OK	182.072	110.014	-0.72682	-2.91264	5e-05	0.000229654	yes
XLOC_005090	XLOC_005090	nmgp-1	II:6260989-6262524	P1-OP50-no2	P1-OG1RF-no2	OK	2.10336	4.23629	1.01011	1.76208	0.00085	0.00266506	yes
XLOC_005091	XLOC_005091	F13H8.12	II:6262536-6263324	P1-OP50-no2	P1-OG1RF-no2	OK	0.410302	1.45362	1.82489	1.31263	0.0098	0.020918	yes
XLOC_005092	XLOC_005092	F13H8.3	II:6264060-6265508	P1-OP50-no2	P1-OG1RF-no2	OK	13.7857	5.44142	-1.34112	-3.23211	5e-05	0.000229654	yes
XLOC_005094	XLOC_005094	F13H8.2	II:6270371-6274005	P1-OP50-no2	P1-OG1RF-no2	OK	39.2258	32.4037	-0.275645	-1.10365	0.0265	0.0485245	yes
XLOC_005096	XLOC_005096	bpl-1	II:6274264-6281102	P1-OP50-no2	P1-OG1RF-no2	OK	22.6338	17.4766	-0.373053	-1.24125	0.0124	0.025472	yes
XLOC_005097	XLOC_005097	F13H8.1	II:6283385-6284727	P1-OP50-no2	P1-OG1RF-no2	OK	2.01694	5.2926	1.39181	2.18561	0.0001	0.000427019	yes
XLOC_005108	XLOC_005108	clec-88	II:6365739-6366948	P1-OP50-no2	P1-OG1RF-no2	OK	342.466	234.925	-0.54376	-2.20906	5e-05	0.000229654	yes
XLOC_005109	XLOC_005109	ctsa-1	II:6366990-6369210	P1-OP50-no2	P1-OG1RF-no2	OK	7.34674	71.125	3.27518	9.88072	5e-05	0.000229654	yes
XLOC_005110	XLOC_005110	lin-23	II:6371304-6374544	P1-OP50-no2	P1-OG1RF-no2	OK	68.6535	51.8734	-0.404337	-1.64054	0.0007	0.00225987	yes
XLOC_005112	XLOC_005112	F58F12.4	II:6386766-6388242	P1-OP50-no2	P1-OG1RF-no2	OK	0.874826	3.13904	1.84325	2.16832	0.0002	0.000777835	yes
XLOC_005118	XLOC_005118	zig-10	II:6398705-6400940	P1-OP50-no2	P1-OG1RF-no2	OK	0.793778	2.67517	1.75282	2.3684	5e-05	0.000229654	yes
XLOC_005120	XLOC_005120	btb-2	II:6401972-6403102	P1-OP50-no2	P1-OG1RF-no2	OK	0.0940984	0.810552	3.10666	2.11455	0.0034	0.0085452	yes
XLOC_005121	XLOC_005121	T25D10.1	II:6403480-6405034	P1-OP50-no2	P1-OG1RF-no2	OK	2.14496	4.41401	1.04114	1.86559	0.00035	0.00125802	yes
XLOC_005128	XLOC_005128	col-75	II:6426292-6427513	P1-OP50-no2	P1-OG1RF-no2	OK	0.0840169	0.434754	2.37145	1.66152	0.0155	0.0307378	yes
XLOC_005133	XLOC_005133	cutl-16	II:6441427-6443921	P1-OP50-no2	P1-OG1RF-no2	OK	1.25422	4.5758	1.86723	3.44337	5e-05	0.000229654	yes
XLOC_005137	XLOC_005137	T28D9.4	II:6474402-6482043	P1-OP50-no2	P1-OG1RF-no2	OK	51.8947	34.0732	-0.606952	-2.16985	5e-05	0.000229654	yes
XLOC_005140	XLOC_005140	rsp-5	II:6490157-6491337	P1-OP50-no2	P1-OG1RF-no2	OK	237.92	146.026	-0.704252	-2.79011	5e-05	0.000229654	yes
XLOC_005142	XLOC_005142	T28D9.1	II:6492401-6498630	P1-OP50-no2	P1-OG1RF-no2	OK	343.789	255.148	-0.430189	-1.73774	0.00035	0.00125802	yes
XLOC_005154	XLOC_005154	wrn-1	II:6554976-6561460	P1-OP50-no2	P1-OG1RF-no2	OK	31.9752	23.7556	-0.428684	-1.4277	0.0043	0.010426	yes
XLOC_005158	XLOC_005158	F18C5.9	II:6567133-6567870	P1-OP50-no2	P1-OG1RF-no2	OK	0.519122	3.4273	2.72293	2.73473	0.00175	0.00489075	yes
XLOC_005164	XLOC_005164	vps-33.2	II:6601222-6609356	P1-OP50-no2	P1-OG1RF-no2	OK	41.183	30.1988	-0.447561	-1.25766	0.0127	0.0259964	yes
XLOC_005170	XLOC_005170	klf-3	II:6618217-6622171	P1-OP50-no2	P1-OG1RF-no2	OK	4.86642	9.87686	1.02119	2.34309	5e-05	0.000229654	yes
XLOC_005173	XLOC_005173	T19D12.4	II:6631153-6643117	P1-OP50-no2	P1-OG1RF-no2	OK	10.1583	16.1861	0.672099	1.51778	0.0031	0.00791617	yes
XLOC_005177	XLOC_005177	T19D12.2	II:6661566-6665222	P1-OP50-no2	P1-OG1RF-no2	OK	3.6514	7.28218	0.995922	2.49499	5e-05	0.000229654	yes
XLOC_005178	XLOC_005178	T19D12.1	II:6666897-6673747	P1-OP50-no2	P1-OG1RF-no2	OK	5.26078	15.1033	1.52151	5.4438	5e-05	0.000229654	yes
XLOC_005179	XLOC_005179	H43E16.1	II:6674267-6679363	P1-OP50-no2	P1-OG1RF-no2	OK	2.39198	5.81272	1.28101	3.3738	5e-05	0.000229654	yes
XLOC_005180	XLOC_005180	ift-74	II:6679544-6682971	P1-OP50-no2	P1-OG1RF-no2	OK	0.202873	0.886031	2.12678	2.66693	5e-05	0.000229654	yes
XLOC_005181	XLOC_005181	C18H9.3	II:6684235-6691841	P1-OP50-no2	P1-OG1RF-no2	OK	73.4674	46.9235	-0.646795	-2.62988	5e-05	0.000229654	yes
XLOC_005189	XLOC_005189	dpy-2	II:6714291-6715997	P1-OP50-no2	P1-OG1RF-no2	OK	2.96667	13.1974	2.15333	4.5656	5e-05	0.000229654	yes
XLOC_005191	XLOC_005191	tsp-10	II:6718534-6729302	P1-OP50-no2	P1-OG1RF-no2	OK	6.48133	12.6384	0.963452	1.91208	0.00065	0.00212476	yes
XLOC_005195	XLOC_005195	T14B4.3	II:6734906-6736098	P1-OP50-no2	P1-OG1RF-no2	OK	54.2932	36.0081	-0.59245	-2.07376	5e-05	0.000229654	yes
XLOC_005196	XLOC_005196	T14B4.2	II:6736200-6736791	P1-OP50-no2	P1-OG1RF-no2	OK	73.0229	43.8721	-0.735047	-2.19286	5e-05	0.000229654	yes
XLOC_005197	XLOC_005197	T14B4.1	II:6736901-6741516	P1-OP50-no2	P1-OG1RF-no2	OK	31.0211	21.9908	-0.496347	-1.96923	0.0001	0.000427019	yes
XLOC_005198	XLOC_005198	exos-8	II:6741690-6742819	P1-OP50-no2	P1-OG1RF-no2	OK	45.7871	35.1941	-0.379605	-1.27059	0.0115	0.0239353	yes
XLOC_005199	XLOC_005199	F41G3.6	II:6742913-6744265	P1-OP50-no2	P1-OG1RF-no2	OK	99.8703	66.5668	-0.585253	-2.26183	5e-05	0.000229654	yes
XLOC_005200	XLOC_005200	F41G3.5	II:6746741-6748624	P1-OP50-no2	P1-OG1RF-no2	OK	0.228295	0.715439	1.64793	1.5122	0.0051	0.0120471	yes
XLOC_005202	XLOC_005202	fis-1	II:6755141-6755965	P1-OP50-no2	P1-OG1RF-no2	OK	0.397265	1.12497	1.50172	1.28984	0.0222	0.0417319	yes
XLOC_005203	XLOC_005203	F41G3.3	II:6756475-6758921	P1-OP50-no2	P1-OG1RF-no2	OK	0.223005	0.865168	1.9559	2.26095	0.0001	0.000427019	yes
XLOC_005204	XLOC_005204	F41G3.2	II:6759290-6760315	P1-OP50-no2	P1-OG1RF-no2	OK	0.304108	1.39431	2.19689	2.15212	0.00115	0.00344431	yes
XLOC_005205	XLOC_005205	F41G3.1	II:6760682-6775176	P1-OP50-no2	P1-OG1RF-no2	OK	7.75947	14.9966	0.950609	1.1348	0.02595	0.0476732	yes
XLOC_005208	XLOC_005208	ssup-72	II:6777073-6777871	P1-OP50-no2	P1-OG1RF-no2	OK	57.5104	36.3945	-0.660102	-2.0383	5e-05	0.000229654	yes
XLOC_005210	XLOC_005210	T13C2.6	II:6783426-6788459	P1-OP50-no2	P1-OG1RF-no2	OK	106.454	77.6489	-0.455189	-1.83818	0.00015	0.000609388	yes
XLOC_005211	XLOC_005211	T13C2.3	II:6789247-6791783	P1-OP50-no2	P1-OG1RF-no2	OK	1.41968	3.03944	1.09824	1.83228	0.00055	0.00184288	yes
XLOC_005214	XLOC_005214	snt-1	II:6810962-6816454	P1-OP50-no2	P1-OG1RF-no2	OK	2.99472	5.60616	0.904593	2.02044	0.0001	0.000427019	yes
XLOC_005223	XLOC_005223	egl-27	II:6835080-6847908	P1-OP50-no2	P1-OG1RF-no2	OK	93.1071	63.3653	-0.555197	-2.24336	5e-05	0.000229654	yes
XLOC_005233	XLOC_005233	C44B7.2	II:6898679-6901792	P1-OP50-no2	P1-OG1RF-no2	OK	26.6677	20.4762	-0.381146	-1.35041	0.00725	0.0162022	yes
XLOC_005234	XLOC_005234	psmd-9	II:6902094-6907757	P1-OP50-no2	P1-OG1RF-no2	OK	56.2885	38.1359	-0.561688	-1.53768	0.0021	0.00570652	yes
XLOC_005240	XLOC_005240	ceh-38	II:6951639-6965687	P1-OP50-no2	P1-OG1RF-no2	OK	53.5204	40.0495	-0.418306	-1.26134	0.01215	0.0250537	yes
XLOC_005247	XLOC_005247	unc-104	II:6995050-7010621	P1-OP50-no2	P1-OG1RF-no2	OK	3.22955	5.32713	0.722028	2.20975	0.0001	0.000427019	yes
XLOC_005251	XLOC_005251	C52E12.1	II:7025801-7030162	P1-OP50-no2	P1-OG1RF-no2	OK	54.8604	30.9281	-0.826844	-3.32968	5e-05	0.000229654	yes
XLOC_005255	XLOC_005255	cin-4	II:7038293-7041689	P1-OP50-no2	P1-OG1RF-no2	OK	30.197	19.1565	-0.656569	-2.48786	5e-05	0.000229654	yes
XLOC_005256	XLOC_005256	ZK1127.6	II:7042883-7044643	P1-OP50-no2	P1-OG1RF-no2	OK	18.9454	11.7141	-0.693601	-2.10443	5e-05	0.000229654	yes
XLOC_005257	XLOC_005257	ZK1127.5	II:7050671-7051989	P1-OP50-no2	P1-OG1RF-no2	OK	32.4641	24.6873	-0.395077	-1.3115	0.0085	0.0185222	yes
XLOC_005258	XLOC_005258	ZK1127.12,ZK1127.13	II:7052098-7053835	P1-OP50-no2	P1-OG1RF-no2	OK	61.3657	45.2284	-0.440204	-1.48611	0.00325	0.00823388	yes
XLOC_005259	XLOC_005259	ZK1127.4	II:7053944-7055208	P1-OP50-no2	P1-OG1RF-no2	OK	43.464	30.7839	-0.497644	-1.71542	0.00095	0.00293001	yes
XLOC_005260	XLOC_005260	ZK1127.3	II:7055291-7058014	P1-OP50-no2	P1-OG1RF-no2	OK	63.5523	40.4518	-0.651741	-1.09821	0.0274	0.0498706	yes
XLOC_005262	XLOC_005262	nos-2	II:7065026-7069966	P1-OP50-no2	P1-OG1RF-no2	OK	126.378	71.9681	-0.812319	-2.76831	5e-05	0.000229654	yes
XLOC_005263	XLOC_005263	kat-1	II:7073795-7075551	P1-OP50-no2	P1-OG1RF-no2	OK	206.742	101.767	-1.02256	-4.16348	5e-05	0.000229654	yes
XLOC_005266	XLOC_005266	T02G5.4	II:7082101-7084083	P1-OP50-no2	P1-OG1RF-no2	OK	12.5574	9.298	-0.433549	-1.18349	0.0168	0.0329358	yes
XLOC_005267	XLOC_005267	T02G5.15	II:7087360-7087875	P1-OP50-no2	P1-OG1RF-no2	OK	0.976106	7.90532	3.01771	3.24199	5e-05	0.000229654	yes
XLOC_005271	XLOC_005271	F10E7.5	II:7111977-7112985	P1-OP50-no2	P1-OG1RF-no2	OK	154.592	113.983	-0.439649	-1.72504	0.0004	0.00140274	yes
XLOC_005277	XLOC_005277	gld-3	II:7132642-7137217	P1-OP50-no2	P1-OG1RF-no2	OK	143.05	92.2347	-0.633135	-2.48854	5e-05	0.000229654	yes
XLOC_005278	XLOC_005278	npr-31	II:7144606-7147253	P1-OP50-no2	P1-OG1RF-no2	OK	0.511618	0.997638	0.963451	1.18733	0.0219	0.0412397	yes
XLOC_005280	XLOC_005280	fust-1	II:7152565-7155474	P1-OP50-no2	P1-OG1RF-no2	OK	100.431	70.5848	-0.508776	-2.06284	5e-05	0.000229654	yes
XLOC_005281	XLOC_005281	C27H5.2	II:7155630-7160938	P1-OP50-no2	P1-OG1RF-no2	OK	4.30892	7.66774	0.831474	1.98013	0.0002	0.000777835	yes
XLOC_005283	XLOC_005283	pdl-1	II:7183824-7185159	P1-OP50-no2	P1-OG1RF-no2	OK	2.45846	7.63386	1.63466	2.30962	0.00015	0.000609388	yes
XLOC_005290	XLOC_005290	F32A5.4	II:7228783-7230615	P1-OP50-no2	P1-OG1RF-no2	OK	32.8322	59.7937	0.864884	2.72038	5e-05	0.000229654	yes
XLOC_005291	XLOC_005291	F32A5.3	II:7232852-7238349	P1-OP50-no2	P1-OG1RF-no2	OK	27.2831	64.1511	1.23347	3.30832	5e-05	0.000229654	yes
XLOC_005294	XLOC_005294	ada-2	II:7252229-7255738	P1-OP50-no2	P1-OG1RF-no2	OK	35.2517	27.285	-0.369587	-1.17494	0.0195	0.0373622	yes
XLOC_005297	XLOC_005297	C30G12.4	II:7261647-7263652	P1-OP50-no2	P1-OG1RF-no2	OK	0.304881	0.774271	1.34459	1.35007	0.01255	0.0257381	yes
XLOC_005299	XLOC_005299	C30G12.2	II:7290372-7291943	P1-OP50-no2	P1-OG1RF-no2	OK	21.483	1.11851	-4.26355	-7.36885	5e-05	0.000229654	yes
XLOC_005302	XLOC_005302	brf-1	II:7305860-7310148	P1-OP50-no2	P1-OG1RF-no2	OK	47.1492	30.488	-0.628991	-2.07827	5e-05	0.000229654	yes
XLOC_005303	XLOC_005303	cnep-1	II:7310345-7313787	P1-OP50-no2	P1-OG1RF-no2	OK	55.3353	38.9897	-0.505105	-1.88333	0.00015	0.000609388	yes
XLOC_005305	XLOC_005305	nhr-21	II:7339228-7349476	P1-OP50-no2	P1-OG1RF-no2	OK	4.20743	15.0337	1.83719	4.54967	5e-05	0.000229654	yes
XLOC_005309	XLOC_005309	rpb-4	II:7374496-7375189	P1-OP50-no2	P1-OG1RF-no2	OK	167.403	123.253	-0.441707	-1.64026	0.0011	0.00331622	yes
XLOC_005312	XLOC_005312	C07D10.5	II:7381437-7383490	P1-OP50-no2	P1-OG1RF-no2	OK	8.40112	11.9501	0.508364	1.36914	0.0066	0.0149932	yes
XLOC_005314	XLOC_005314	bath-44	II:7394764-7397351	P1-OP50-no2	P1-OG1RF-no2	OK	51.5618	38.4797	-0.422207	-1.64094	0.0006	0.00198621	yes
XLOC_005324	XLOC_005324	ubc-6	II:7479166-7480714	P1-OP50-no2	P1-OG1RF-no2	OK	69.4259	51.9573	-0.418147	-1.59582	0.00175	0.00489075	yes
XLOC_005327	XLOC_005327	R10H1.1	II:7494459-7496175	P1-OP50-no2	P1-OG1RF-no2	OK	5.27455	12.22	1.21213	2.48899	5e-05	0.000229654	yes
XLOC_005328	XLOC_005328	spi-1	II:7496246-7499475	P1-OP50-no2	P1-OG1RF-no2	OK	0.552079	2.18806	1.98671	1.51503	0.0051	0.0120471	yes
XLOC_005335	XLOC_005335	rnh-1.1	II:7525764-7528241	P1-OP50-no2	P1-OG1RF-no2	OK	0.217415	0.976841	2.16767	2.33928	0.0001	0.000427019	yes
XLOC_005337	XLOC_005337	ZK1290.5	II:7529645-7530991	P1-OP50-no2	P1-OG1RF-no2	OK	4.79106	10.3168	1.10658	2.44934	5e-05	0.000229654	yes
XLOC_005338	XLOC_005338	wrt-1	II:7531154-7533247	P1-OP50-no2	P1-OG1RF-no2	OK	1.7189	8.85882	2.36563	4.54124	5e-05	0.000229654	yes
XLOC_005340	XLOC_005340	ZK1290.13	II:7535128-7536989	P1-OP50-no2	P1-OG1RF-no2	OK	3.32957	8.16957	1.29492	2.49397	5e-05	0.000229654	yes
XLOC_005341	XLOC_005341	nfi-1	II:7538193-7543005	P1-OP50-no2	P1-OG1RF-no2	OK	26.7271	19.6607	-0.442987	-1.67062	0.001	0.00305556	yes
XLOC_005343	XLOC_005343	rol-8	II:7544105-7545332	P1-OP50-no2	P1-OG1RF-no2	OK	5.817	8.30578	0.513841	1.10028	0.02545	0.0468571	yes
XLOC_005344	XLOC_005344	tph-1	II:7549334-7553906	P1-OP50-no2	P1-OG1RF-no2	OK	0.160991	0.535818	1.73476	1.45008	0.00605	0.0139321	yes
XLOC_005348	XLOC_005348	F35D2.3	II:7570604-7572440	P1-OP50-no2	P1-OG1RF-no2	OK	3.70572	9.79172	1.40181	2.95927	5e-05	0.000229654	yes
XLOC_005357	XLOC_005357	npp-21	II:7599656-7608014	P1-OP50-no2	P1-OG1RF-no2	OK	81.5363	53.9482	-0.595868	-2.37695	5e-05	0.000229654	yes
XLOC_005361	XLOC_005361	cdc-42	II:7616451-7617931	P1-OP50-no2	P1-OG1RF-no2	OK	168.583	134.288	-0.328132	-1.33259	0.00665	0.0150932	yes
XLOC_005367	XLOC_005367	rpa-1	II:7664581-7667111	P1-OP50-no2	P1-OG1RF-no2	OK	154.07	111.305	-0.469059	-1.91763	0.0003	0.00110509	yes
XLOC_005368	XLOC_005368	lir-2	II:7667992-7671905	P1-OP50-no2	P1-OG1RF-no2	OK	16.7392	10.6567	-0.651475	-1.99098	0.0001	0.000427019	yes
XLOC_005373	XLOC_005373	B0495.2	II:7699253-7705233	P1-OP50-no2	P1-OG1RF-no2	OK	55.0058	35.4098	-0.635437	-1.72591	0.00025	0.000946733	yes
XLOC_005386	XLOC_005386	spdl-1	II:7781578-7783348	P1-OP50-no2	P1-OG1RF-no2	OK	38.288	30.6836	-0.319427	-1.16635	0.0222	0.0417319	yes
XLOC_005387	XLOC_005387	skr-17	II:7783816-7784647	P1-OP50-no2	P1-OG1RF-no2	OK	70.3661	42.1745	-0.73851	-2.50456	5e-05	0.000229654	yes
XLOC_005388	XLOC_005388	C06A8.3	II:7785073-7794319	P1-OP50-no2	P1-OG1RF-no2	OK	636.653	413.532	-0.622506	-2.49005	5e-05	0.000229654	yes
XLOC_005396	XLOC_005396	cki-1	II:7811239-7812103	P1-OP50-no2	P1-OG1RF-no2	OK	9.20042	23.1212	1.32945	3.23582	5e-05	0.000229654	yes
XLOC_005402	XLOC_005402	cki-2	II:7816508-7820278	P1-OP50-no2	P1-OG1RF-no2	OK	52.7261	32.9879	-0.676582	-2.4284	5e-05	0.000229654	yes
XLOC_005409	XLOC_005409	klp-3	II:7842416-7845644	P1-OP50-no2	P1-OG1RF-no2	OK	3.63293	6.01817	0.728193	1.5252	0.0013	0.00380246	yes
XLOC_005413	XLOC_005413	T09A5.15	II:7857872-7858334	P1-OP50-no2	P1-OG1RF-no2	OK	38.9451	24.8306	-0.649321	-1.61209	0.0015	0.00429119	yes
XLOC_005414	XLOC_005414	sds-22	II:7858400-7859753	P1-OP50-no2	P1-OG1RF-no2	OK	76.2794	52.5562	-0.537431	-2.01043	5e-05	0.000229654	yes
XLOC_005415	XLOC_005415	lin-5	II:7860592-7863563	P1-OP50-no2	P1-OG1RF-no2	OK	89.2976	67.4562	-0.40467	-1.65321	0.00115	0.00344431	yes
XLOC_005416	XLOC_005416	ostb-1	II:7864073-7870162	P1-OP50-no2	P1-OG1RF-no2	OK	184.141	113.408	-0.699289	-2.41423	5e-05	0.000229654	yes
XLOC_005418	XLOC_005418	perm-1	II:7880811-7882767	P1-OP50-no2	P1-OG1RF-no2	OK	96.1038	47.1928	-1.02603	-4.07497	5e-05	0.000229654	yes
XLOC_005421	XLOC_005421	ptc-1	II:7893228-7900484	P1-OP50-no2	P1-OG1RF-no2	OK	181.397	113.676	-0.674219	-2.52306	5e-05	0.000229654	yes
XLOC_005423	XLOC_005423	ZK675.4	II:7911322-7912115	P1-OP50-no2	P1-OG1RF-no2	OK	0.734596	4.1136	2.48538	3.02184	5e-05	0.000229654	yes
XLOC_005430	XLOC_005430	DH11.5	II:7976613-7994206	P1-OP50-no2	P1-OG1RF-no2	OK	4.74587	8.69707	0.873855	1.90064	0.0003	0.00110509	yes
XLOC_005434	XLOC_005434	DH11.2	II:8012815-8015254	P1-OP50-no2	P1-OG1RF-no2	OK	18.3232	10.692	-0.777142	-2.29492	5e-05	0.000229654	yes
XLOC_005435	XLOC_005435	zyg-11	II:8017570-8020759	P1-OP50-no2	P1-OG1RF-no2	OK	113.719	90.8338	-0.32417	-1.30677	0.0074	0.0164765	yes
XLOC_005438	XLOC_005438	T05H10.1	II:8042588-8047446	P1-OP50-no2	P1-OG1RF-no2	OK	69.3804	41.6585	-0.735917	-2.97882	5e-05	0.000229654	yes
XLOC_005439	XLOC_005439	apn-1	II:8047563-8050563	P1-OP50-no2	P1-OG1RF-no2	OK	63.1426	45.4864	-0.473181	-1.51989	0.0035	0.00875869	yes
XLOC_005440	XLOC_005440	T05H10.4	II:8053136-8054965	P1-OP50-no2	P1-OG1RF-no2	OK	39.7541	20.4656	-0.957905	-3.35354	5e-05	0.000229654	yes
XLOC_005442	XLOC_005442	pdha-1,ufd-2	II:8062742-8073372	P1-OP50-no2	P1-OG1RF-no2	OK	289.008	223.597	-0.370213	-1.18964	0.01825	0.0352936	yes
XLOC_005451	XLOC_005451	ulp-4	II:8129959-8134726	P1-OP50-no2	P1-OG1RF-no2	OK	76.3975	54.0703	-0.498689	-2.02717	0.0001	0.000427019	yes
XLOC_005453	XLOC_005453	cdc-48.2	II:8137879-8143397	P1-OP50-no2	P1-OG1RF-no2	OK	252.379	146.124	-0.788393	-2.74089	5e-05	0.000229654	yes
XLOC_005457	XLOC_005457	pch-2	II:8158348-8162170	P1-OP50-no2	P1-OG1RF-no2	OK	55.3534	40.2604	-0.45931	-1.14534	0.01995	0.0380653	yes
XLOC_005458	XLOC_005458	rrf-3	II:8162505-8170358	P1-OP50-no2	P1-OG1RF-no2	OK	20.9531	15.2395	-0.459349	-1.81578	0.0006	0.00198621	yes
XLOC_005460	XLOC_005460	T05C12.1	II:8173679-8177344	P1-OP50-no2	P1-OG1RF-no2	OK	0.500364	1.83146	1.87194	2.0878	0.0002	0.000777835	yes
XLOC_005463	XLOC_005463	cct-1	II:8185442-8187602	P1-OP50-no2	P1-OG1RF-no2	OK	238.351	145.477	-0.712296	-2.87073	5e-05	0.000229654	yes
XLOC_005465	XLOC_005465	qua-1	II:8198802-8204005	P1-OP50-no2	P1-OG1RF-no2	OK	1.55242	4.09183	1.39823	3.35654	5e-05	0.000229654	yes
XLOC_005466	XLOC_005466	col-76	II:8204340-8207573	P1-OP50-no2	P1-OG1RF-no2	OK	6.24169	16.796	1.42811	3.9928	5e-05	0.000229654	yes
XLOC_005468	XLOC_005468	ifg-1	II:8217230-8221509	P1-OP50-no2	P1-OG1RF-no2	OK	159.061	108.555	-0.551155	-2.13303	5e-05	0.000229654	yes
XLOC_005469	XLOC_005469	dab-1	II:8226131-8229150	P1-OP50-no2	P1-OG1RF-no2	OK	202.563	100.183	-1.01573	-4.06575	5e-05	0.000229654	yes
XLOC_005472	XLOC_005472	nlp-5	II:8238454-8243747	P1-OP50-no2	P1-OG1RF-no2	OK	2.30518	5.03907	1.12828	1.51872	0.0029	0.00749915	yes
XLOC_005476	XLOC_005476	F35C11.5	II:8252134-8255322	P1-OP50-no2	P1-OG1RF-no2	OK	101.758	80.659	-0.335229	-1.33963	0.00675	0.0152675	yes
XLOC_005477	XLOC_005477	F35C11.7	II:8256310-8257605	P1-OP50-no2	P1-OG1RF-no2	OK	1.40288	2.92179	1.05846	1.21268	0.019	0.0365385	yes
XLOC_005478	XLOC_005478	K01C8.1	II:8264660-8269914	P1-OP50-no2	P1-OG1RF-no2	OK	28.8138	14.737	-0.967314	-3.19659	5e-05	0.000229654	yes
XLOC_005480	XLOC_005480	tdc-1	II:8270566-8276021	P1-OP50-no2	P1-OG1RF-no2	OK	140.075	100.917	-0.473039	-1.61589	0.0016	0.00453693	yes
XLOC_005483	XLOC_005483	cct-4	II:8283666-8285711	P1-OP50-no2	P1-OG1RF-no2	OK	206.438	131.925	-0.645993	-2.62042	5e-05	0.000229654	yes
XLOC_005486	XLOC_005486	C26D10.4	II:8329757-8333466	P1-OP50-no2	P1-OG1RF-no2	OK	0.597848	1.18081	0.981921	1.53653	0.00335	0.00843495	yes
XLOC_005488	XLOC_005488	eff-1	II:8346693-8354700	P1-OP50-no2	P1-OG1RF-no2	OK	1.02215	2.32871	1.18792	1.14545	0.0132	0.0268383	yes
XLOC_005490	XLOC_005490	M195.2	II:8360788-8369159	P1-OP50-no2	P1-OG1RF-no2	OK	0.458112	2.18569	2.25432	2.06235	0.0022	0.00593032	yes
XLOC_005492	XLOC_005492	F49E12.12	II:8381502-8383738	P1-OP50-no2	P1-OG1RF-no2	OK	0.143323	0.519836	1.85879	1.53531	0.0104	0.022	yes
XLOC_005493	XLOC_005493	drd-1	II:8388124-8389891	P1-OP50-no2	P1-OG1RF-no2	OK	26.6296	3.83031	-2.7975	-5.72919	5e-05	0.000229654	yes
XLOC_005501	XLOC_005501	lips-10	II:8439149-8442152	P1-OP50-no2	P1-OG1RF-no2	OK	8.67636	4.59429	-0.917247	-1.92585	0.00015	0.000609388	yes
XLOC_005502	XLOC_005502	eif-3.G	II:8442764-8444239	P1-OP50-no2	P1-OG1RF-no2	OK	106.494	80.4436	-0.404721	-1.59394	0.0015	0.00429119	yes
XLOC_005504	XLOC_005504	F22B5.4	II:8449700-8452679	P1-OP50-no2	P1-OG1RF-no2	OK	1.68643	8.23837	2.28839	3.14106	5e-05	0.000229654	yes
XLOC_005506	XLOC_005506	zyg-9	II:8457817-8464565	P1-OP50-no2	P1-OG1RF-no2	OK	84.1692	63.4829	-0.406925	-1.63576	0.00085	0.00266506	yes
XLOC_005507	XLOC_005507	fars-3	II:8464847-8467079	P1-OP50-no2	P1-OG1RF-no2	OK	84.986	52.7111	-0.689118	-2.76958	5e-05	0.000229654	yes
XLOC_005508	XLOC_005508	F22B5.10	II:8467173-8468016	P1-OP50-no2	P1-OG1RF-no2	OK	108.448	85.4633	-0.343621	-1.29265	0.00965	0.0206357	yes
XLOC_005509	XLOC_005509	M05D6.2	II:8468108-8471224	P1-OP50-no2	P1-OG1RF-no2	OK	65.5551	48.5361	-0.433651	-1.71029	0.00055	0.00184288	yes
XLOC_005511	XLOC_005511	gbh-2	II:8485937-8508965	P1-OP50-no2	P1-OG1RF-no2	OK	4.6745	12.2108	1.38528	2.49448	5e-05	0.000229654	yes
XLOC_005514	XLOC_005514	ctg-2	II:8514825-8517106	P1-OP50-no2	P1-OG1RF-no2	OK	2.54621	4.82917	0.923421	1.98704	0.00015	0.000609388	yes
XLOC_005515	XLOC_005515	rnh-2	II:8517149-8518412	P1-OP50-no2	P1-OG1RF-no2	OK	47.9006	30.8778	-0.633472	-2.17883	5e-05	0.000229654	yes
XLOC_005516	XLOC_005516	T13H5.8	II:8518509-8520699	P1-OP50-no2	P1-OG1RF-no2	OK	47.7611	36.4148	-0.391312	-1.51472	0.0022	0.00593032	yes
XLOC_005517	XLOC_005517	cht-2	II:8520910-8523471	P1-OP50-no2	P1-OG1RF-no2	OK	0.381007	0.988885	1.37599	1.80603	0.0007	0.00225987	yes
XLOC_005519	XLOC_005519	W01C9.2	II:8536359-8538570	P1-OP50-no2	P1-OG1RF-no2	OK	0.159086	1.4863	3.22385	3.58367	5e-05	0.000229654	yes
XLOC_005521	XLOC_005521	pqn-73	II:8540719-8545452	P1-OP50-no2	P1-OG1RF-no2	OK	0.917071	8.57304	3.2247	6.16374	5e-05	0.000229654	yes
XLOC_005522	XLOC_005522	decr-1.2	II:8545691-8546826	P1-OP50-no2	P1-OG1RF-no2	OK	0.418773	1.43016	1.77194	1.87607	0.0013	0.00380246	yes
XLOC_005530	XLOC_005530	F54C9.7	II:8573351-8575045	P1-OP50-no2	P1-OG1RF-no2	OK	0.628574	1.39606	1.15121	1.46092	0.00545	0.0127504	yes
XLOC_005531	XLOC_005531	puf-5	II:8575540-8577722	P1-OP50-no2	P1-OG1RF-no2	OK	657.16	439.048	-0.581868	-2.02113	5e-05	0.000229654	yes
XLOC_005532	XLOC_005532	F54C9.9	II:8578048-8581514	P1-OP50-no2	P1-OG1RF-no2	OK	51.1918	35.6151	-0.523426	-2.07196	5e-05	0.000229654	yes
XLOC_005534	XLOC_005534	aptf-4	II:8591130-8592973	P1-OP50-no2	P1-OG1RF-no2	OK	3.33457	2.04895	-0.702619	-1.34085	0.0071	0.0159305	yes
XLOC_005535	XLOC_005535	aptf-3	II:8594348-8602472	P1-OP50-no2	P1-OG1RF-no2	OK	31.5832	18.9356	-0.738055	-1.56983	0.00195	0.00536543	yes
XLOC_005537	XLOC_005537	rpl-26	II:8602599-8603581	P1-OP50-no2	P1-OG1RF-no2	OK	2809.56	2186.14	-0.361958	-1.33412	0.0071	0.0159305	yes
XLOC_005539	XLOC_005539	suf-1	II:8603845-8606744	P1-OP50-no2	P1-OG1RF-no2	OK	52.2595	37.8123	-0.466838	-1.86529	0.0001	0.000427019	yes
XLOC_005540	XLOC_005540	F28C6.8	II:8606848-8607742	P1-OP50-no2	P1-OG1RF-no2	OK	62.9283	49.0147	-0.360495	-1.18388	0.01855	0.035796	yes
XLOC_005548	XLOC_005548	pyr-1	II:8651106-8658816	P1-OP50-no2	P1-OG1RF-no2	OK	15.7849	12.7736	-0.30537	-1.2126	0.01445	0.0289632	yes
XLOC_005550	XLOC_005550	D2085.3	II:8661868-8664722	P1-OP50-no2	P1-OG1RF-no2	OK	29.6204	17.2478	-0.780179	-2.81657	5e-05	0.000229654	yes
XLOC_005554	XLOC_005554	C34C6.3	II:8691921-8694182	P1-OP50-no2	P1-OG1RF-no2	OK	0.650348	2.30241	1.82386	2.77692	5e-05	0.000229654	yes
XLOC_005556	XLOC_005556	C34C6.7	II:8707154-8708854	P1-OP50-no2	P1-OG1RF-no2	OK	2.32427	11.7609	2.33915	4.95069	5e-05	0.000229654	yes
XLOC_005559	XLOC_005559	T01B7.5	II:8716844-8721691	P1-OP50-no2	P1-OG1RF-no2	OK	95.2462	74.9231	-0.346251	-1.36148	0.0062	0.0142148	yes
XLOC_005560	XLOC_005560	trcs-2	II:8722473-8725515	P1-OP50-no2	P1-OG1RF-no2	OK	81.1891	59.8057	-0.441003	-1.79543	0.00045	0.00154863	yes
XLOC_005562	XLOC_005562	rol-6	II:8733049-8734314	P1-OP50-no2	P1-OG1RF-no2	OK	3.66454	5.6132	0.61519	1.19332	0.0173	0.0337542	yes
XLOC_005566	XLOC_005566	atf-2	II:8751985-8753939	P1-OP50-no2	P1-OG1RF-no2	OK	2.21543	13.1728	2.5719	5.14756	5e-05	0.000229654	yes
XLOC_005568	XLOC_005568	K08F8.5	II:8767184-8769307	P1-OP50-no2	P1-OG1RF-no2	OK	0.253807	0.584083	1.20244	1.13942	0.0201	0.0383273	yes
XLOC_005570	XLOC_005570	F07H5.3	II:8784534-8785513	P1-OP50-no2	P1-OG1RF-no2	OK	94.1059	117.459	0.319799	1.20358	0.0154	0.0305676	yes
XLOC_005571	XLOC_005571	F07H5.4	II:8786456-8787119	P1-OP50-no2	P1-OG1RF-no2	OK	22.4329	50.6308	1.1744	3.28042	5e-05	0.000229654	yes
XLOC_005572	XLOC_005572	F07H5.5	II:8787769-8789716	P1-OP50-no2	P1-OG1RF-no2	OK	243.296	659.802	1.43932	5.48018	5e-05	0.000229654	yes
XLOC_005573	XLOC_005573	F07H5.13	II:8790557-8791376	P1-OP50-no2	P1-OG1RF-no2	OK	3.50383	11.0559	1.65781	2.97381	5e-05	0.000229654	yes
XLOC_005577	XLOC_005577	nas-25	II:8826068-8829287	P1-OP50-no2	P1-OG1RF-no2	OK	0.108993	0.76846	2.81774	1.59062	0.0212	0.0401063	yes
XLOC_005584	XLOC_005584	ddx-19	II:8884900-8889683	P1-OP50-no2	P1-OG1RF-no2	OK	68.5072	51.9043	-0.400402	-1.56899	0.00195	0.00536543	yes
XLOC_005592	XLOC_005592	cct-2	II:8927740-8929815	P1-OP50-no2	P1-OG1RF-no2	OK	226.759	122.153	-0.892478	-3.62091	5e-05	0.000229654	yes
XLOC_005594	XLOC_005594	enol-1	II:8930984-8933799	P1-OP50-no2	P1-OG1RF-no2	OK	570.112	457.884	-0.316265	-1.19713	0.0153	0.030397	yes
XLOC_005595	XLOC_005595	T21B10.3	II:8934381-8940488	P1-OP50-no2	P1-OG1RF-no2	OK	62.9726	39.0348	-0.689964	-2.45708	5e-05	0.000229654	yes
XLOC_005596	XLOC_005596	T21B10.4	II:8940893-8947688	P1-OP50-no2	P1-OG1RF-no2	OK	55.5647	34.4202	-0.690913	-2.54684	5e-05	0.000229654	yes
XLOC_005604	XLOC_005604	ooc-5	II:8993168-8994535	P1-OP50-no2	P1-OG1RF-no2	OK	81.6907	51.5356	-0.664603	-2.56214	5e-05	0.000229654	yes
XLOC_005605	XLOC_005605	F44G4.1	II:8994635-8996271	P1-OP50-no2	P1-OG1RF-no2	OK	72.3875	57.3544	-0.335836	-1.30406	0.0087	0.018871	yes
XLOC_005607	XLOC_005607	tdp-1	II:8997826-8999725	P1-OP50-no2	P1-OG1RF-no2	OK	76.5508	51.2849	-0.577885	-2.23539	5e-05	0.000229654	yes
XLOC_005625	XLOC_005625	T24H10.1	II:9099377-9100707	P1-OP50-no2	P1-OG1RF-no2	OK	97.4637	65.6505	-0.570061	-2.2247	5e-05	0.000229654	yes
XLOC_005628	XLOC_005628	2018-06-01	II:9113218-9132213	P1-OP50-no2	P1-OG1RF-no2	OK	14.6447	23.8901	0.706041	2.07745	0.0002	0.000777835	yes
XLOC_005629	XLOC_005629	C16D2.1	II:9132214-9134539	P1-OP50-no2	P1-OG1RF-no2	OK	0.277896	0.930449	1.74338	1.34614	0.0081	0.017789	yes
XLOC_005632	XLOC_005632	Y9C2UA.1	II:9139709-9145314	P1-OP50-no2	P1-OG1RF-no2	OK	3.08154	6.19774	1.00809	2.04408	0.0001	0.000427019	yes
XLOC_005634	XLOC_005634	W07A12.4	II:9148355-9152311	P1-OP50-no2	P1-OG1RF-no2	OK	0.83127	1.64927	0.988439	1.42656	0.0055	0.0128415	yes
XLOC_005636	XLOC_005636	oac-54	II:9158107-9159874	P1-OP50-no2	P1-OG1RF-no2	OK	1.09938	0.597426	-0.87986	-1.16398	0.02195	0.0413236	yes
XLOC_005637	XLOC_005637	rhy-1	II:9161378-9165764	P1-OP50-no2	P1-OG1RF-no2	OK	12.34	4.27017	-1.53098	-3.9019	5e-05	0.000229654	yes
XLOC_005638	XLOC_005638	dpl-1	II:9167931-9172975	P1-OP50-no2	P1-OG1RF-no2	OK	69.5939	42.6186	-0.707478	-2.62342	5e-05	0.000229654	yes
XLOC_005639	XLOC_005639	pir-1	II:9177299-9188480	P1-OP50-no2	P1-OG1RF-no2	OK	81.9743	61.1994	-0.421653	-1.41893	0.0052	0.0122336	yes
XLOC_005641	XLOC_005641	ZK1067.4	II:9210375-9213097	P1-OP50-no2	P1-OG1RF-no2	OK	0.928146	1.6335	0.815541	1.2471	0.0134	0.0271755	yes
XLOC_005643	XLOC_005643	ZK1067.2	II:9213701-9222794	P1-OP50-no2	P1-OG1RF-no2	OK	25.2994	17.8643	-0.502028	-2.03167	5e-05	0.000229654	yes
XLOC_005644	XLOC_005644	ZK1067.3	II:9223268-9227233	P1-OP50-no2	P1-OG1RF-no2	OK	66.7443	43.9881	-0.601534	-1.4826	0.0056	0.0130428	yes
XLOC_005645	XLOC_005645	gst-13	II:9231496-9232341	P1-OP50-no2	P1-OG1RF-no2	OK	35.4715	52.6996	0.57113	1.79041	0.0008	0.00252979	yes
XLOC_005646	XLOC_005646	T26C5.2	II:9233222-9236197	P1-OP50-no2	P1-OG1RF-no2	OK	0.495137	2.57374	2.37797	3.53739	5e-05	0.000229654	yes
XLOC_005648	XLOC_005648	C01G6.2	II:9267335-9268303	P1-OP50-no2	P1-OG1RF-no2	OK	0.411317	1.34664	1.71105	1.67626	0.00405	0.00989121	yes
XLOC_005649	XLOC_005649	C01G6.3	II:9269893-9273042	P1-OP50-no2	P1-OG1RF-no2	OK	143.957	90.4535	-0.670386	-2.35016	5e-05	0.000229654	yes
XLOC_005651	XLOC_005651	mtrr-1	II:9285931-9289136	P1-OP50-no2	P1-OG1RF-no2	OK	70.5728	38.0348	-0.891792	-3.42615	5e-05	0.000229654	yes
XLOC_005653	XLOC_005653	acs-7	II:9292016-9295753	P1-OP50-no2	P1-OG1RF-no2	OK	5.8386	8.55497	0.551141	1.39122	0.00605	0.0139321	yes
XLOC_005654	XLOC_005654	wdfy-2	II:9319864-9322909	P1-OP50-no2	P1-OG1RF-no2	OK	51.4212	36.4304	-0.497219	-1.65767	0.001	0.00305556	yes
XLOC_005655	XLOC_005655	tag-175	II:9323959-9324820	P1-OP50-no2	P1-OG1RF-no2	OK	13.165	7.10428	-0.889949	-1.99325	0.0002	0.000777835	yes
XLOC_005656	XLOC_005656	eat-3	II:9324873-9329664	P1-OP50-no2	P1-OG1RF-no2	OK	51.3762	33.1387	-0.632585	-2.56115	5e-05	0.000229654	yes
XLOC_005657	XLOC_005657	D2013.6	II:9329756-9331543	P1-OP50-no2	P1-OG1RF-no2	OK	45.316	36.4133	-0.315552	-1.1177	0.0232	0.0433424	yes
XLOC_005658	XLOC_005658	eif-3.F	II:9331642-9333966	P1-OP50-no2	P1-OG1RF-no2	OK	104.393	70.2426	-0.571602	-2.26236	5e-05	0.000229654	yes
XLOC_005660	XLOC_005660	ttll-12	II:9338957-9346590	P1-OP50-no2	P1-OG1RF-no2	OK	36.3472	27.516	-0.401576	-1.14832	0.02115	0.0400318	yes
XLOC_005661	XLOC_005661	F42A8.3	II:9352999-9354329	P1-OP50-no2	P1-OG1RF-no2	OK	48.3804	38.9108	-0.314253	-1.11519	0.02495	0.0460937	yes
XLOC_005664	XLOC_005664	C06C3.4	II:9373290-9374854	P1-OP50-no2	P1-OG1RF-no2	OK	0.148441	0.470657	1.66478	1.39506	0.01595	0.0314857	yes
XLOC_005676	XLOC_005676	Y51B9A.5	II:9404137-9404745	P1-OP50-no2	P1-OG1RF-no2	OK	0.621415	2.14831	1.78957	1.45104	0.01105	0.0231516	yes
XLOC_005692	XLOC_005692	mex-6	II:9524173-9526366	P1-OP50-no2	P1-OG1RF-no2	OK	289.527	167.952	-0.785652	-3.11073	5e-05	0.000229654	yes
XLOC_005701	XLOC_005701	zfp-2	II:9557645-9559514	P1-OP50-no2	P1-OG1RF-no2	OK	49.6625	39.0706	-0.346073	-1.30462	0.009	0.0194325	yes
XLOC_005704	XLOC_005704	exc-7	II:9575970-9581469	P1-OP50-no2	P1-OG1RF-no2	OK	5.47678	9.73265	0.829505	2.28848	5e-05	0.000229654	yes
XLOC_005705	XLOC_005705	tag-124	II:9591302-9592934	P1-OP50-no2	P1-OG1RF-no2	OK	25.3427	16.9487	-0.580392	-1.85747	0.0002	0.000777835	yes
XLOC_005706	XLOC_005706	parp-2	II:9593036-9595128	P1-OP50-no2	P1-OG1RF-no2	OK	61.2767	43.0725	-0.508569	-2.00068	5e-05	0.000229654	yes
XLOC_005707	XLOC_005707	E02H1.5	II:9595223-9596599	P1-OP50-no2	P1-OG1RF-no2	OK	41.659	28.3347	-0.556061	-1.73743	0.00085	0.00266506	yes
XLOC_005708	XLOC_005708	E02H1.6	II:9596700-9597530	P1-OP50-no2	P1-OG1RF-no2	OK	36.2872	26.5289	-0.451897	-1.30242	0.00905	0.019521	yes
XLOC_005709	XLOC_005709	mrpl-53	II:9597613-9605526	P1-OP50-no2	P1-OG1RF-no2	OK	60.3783	38.2682	-0.657883	-1.61882	0.0019	0.00525462	yes
XLOC_005717	XLOC_005717	taf-8	II:9669323-9671499	P1-OP50-no2	P1-OG1RF-no2	OK	45.4237	30.27	-0.585557	-2.16014	5e-05	0.000229654	yes
XLOC_005718	XLOC_005718	ZK1320.7	II:9671607-9673261	P1-OP50-no2	P1-OG1RF-no2	OK	22.1446	14.5883	-0.602146	-1.76368	0.00035	0.00125802	yes
XLOC_005725	XLOC_005725	nos-3	II:9746717-9752324	P1-OP50-no2	P1-OG1RF-no2	OK	125.682	66.7476	-0.912995	-3.64143	5e-05	0.000229654	yes
XLOC_005728	XLOC_005728	shk-1	II:9758233-9768265	P1-OP50-no2	P1-OG1RF-no2	OK	2.3557	4.69543	0.995101	2.01007	5e-05	0.000229654	yes
XLOC_005731	XLOC_005731	cyp-13A7	II:9803619-9805510	P1-OP50-no2	P1-OG1RF-no2	OK	0.253551	42.3087	7.38254	9.76921	5e-05	0.000229654	yes
XLOC_005732	XLOC_005732	ZK938.1	II:9829417-9830754	P1-OP50-no2	P1-OG1RF-no2	OK	2.29382	7.01589	1.61288	2.8175	5e-05	0.000229654	yes
XLOC_005736	XLOC_005736	C08H9.15	II:9881192-9882532	P1-OP50-no2	P1-OG1RF-no2	OK	17.4329	11.7233	-0.572438	-1.26292	0.0105	0.0221867	yes
XLOC_005737	XLOC_005737	C08H9.16	II:9892788-9894370	P1-OP50-no2	P1-OG1RF-no2	OK	49.2997	38.8343	-0.344248	-1.18474	0.0175	0.0340785	yes
XLOC_005739	XLOC_005739	C05C10.2	II:9922247-9930830	P1-OP50-no2	P1-OG1RF-no2	OK	39.6239	26.5204	-0.579265	-2.36197	5e-05	0.000229654	yes
XLOC_005741	XLOC_005741	C05C10.5	II:9939153-9940337	P1-OP50-no2	P1-OG1RF-no2	OK	307.758	172.169	-0.83797	-3.3836	5e-05	0.000229654	yes
XLOC_005742	XLOC_005742	flad-1,ufd-3	II:9940760-9947121	P1-OP50-no2	P1-OG1RF-no2	OK	157.497	114.08	-0.465278	-1.83133	0.00025	0.000946733	yes
XLOC_005743	XLOC_005743	egl-43	II:9955185-9962244	P1-OP50-no2	P1-OG1RF-no2	OK	1.85951	5.78298	1.63689	3.27288	5e-05	0.000229654	yes
XLOC_005746	XLOC_005746	psf-1	II:9968607-9970515	P1-OP50-no2	P1-OG1RF-no2	OK	86.3366	51.3615	-0.749286	-1.93792	0.0001	0.000427019	yes
XLOC_005748	XLOC_005748	lec-3	II:9991159-10001142	P1-OP50-no2	P1-OG1RF-no2	OK	19.9522	34.0359	0.770506	1.83717	0.0002	0.000777835	yes
XLOC_005753	XLOC_005753	ZK892.5	II:10008230-10009381	P1-OP50-no2	P1-OG1RF-no2	OK	0.437837	0.995129	1.18449	1.19007	0.0258	0.0474438	yes
XLOC_005758	XLOC_005758	flp-4	II:10054624-10055556	P1-OP50-no2	P1-OG1RF-no2	OK	8.32052	14.8921	0.839807	1.57482	0.00235	0.00627649	yes
XLOC_005766	XLOC_005766	lact-2	II:10094872-10099867	P1-OP50-no2	P1-OG1RF-no2	OK	24.6181	48.6995	0.984189	1.68309	0.0006	0.00198621	yes
XLOC_005775	XLOC_005775	phg-1	II:10137655-10139217	P1-OP50-no2	P1-OG1RF-no2	OK	1.19631	6.6125	2.46661	3.43513	5e-05	0.000229654	yes
XLOC_005776	XLOC_005776	F27E5.1	II:10139589-10144192	P1-OP50-no2	P1-OG1RF-no2	OK	24.5019	75.6381	1.62622	5.68371	5e-05	0.000229654	yes
XLOC_005780	XLOC_005780	gpd-4	II:10171269-10172496	P1-OP50-no2	P1-OG1RF-no2	OK	203.346	88.074	-1.20715	-4.83847	5e-05	0.000229654	yes
XLOC_005781	XLOC_005781	F33H1.3	II:10172921-10174346	P1-OP50-no2	P1-OG1RF-no2	OK	124.762	80.5209	-0.631747	-2.50728	5e-05	0.000229654	yes
XLOC_005782	XLOC_005782	F33H1.4	II:10174647-10180187	P1-OP50-no2	P1-OG1RF-no2	OK	64.043	38.8443	-0.72134	-2.93561	5e-05	0.000229654	yes
XLOC_005786	XLOC_005786	R05H5.3	II:10197399-10199768	P1-OP50-no2	P1-OG1RF-no2	OK	411.91	225.364	-0.87007	-3.43051	5e-05	0.000229654	yes
XLOC_005790	XLOC_005790	plc-3	II:10222877-10229436	P1-OP50-no2	P1-OG1RF-no2	OK	3.37362	4.78073	0.502932	1.45931	0.0037	0.00916366	yes
XLOC_005792	XLOC_005792	atad-3	II:10248990-10251171	P1-OP50-no2	P1-OG1RF-no2	OK	76.2629	33.3821	-1.19191	-4.71779	5e-05	0.000229654	yes
XLOC_005793	XLOC_005793	F54B3.1	II:10251265-10270044	P1-OP50-no2	P1-OG1RF-no2	OK	20.4667	14.8626	-0.461589	-1.87145	0.00015	0.000609388	yes
XLOC_005800	XLOC_005800	ZK970.8	II:10309636-10310156	P1-OP50-no2	P1-OG1RF-no2	OK	0.316186	1.02441	1.69595	1.32059	0.0163	0.0321012	yes
XLOC_005804	XLOC_005804	M02G9.2	II:10321460-10324850	P1-OP50-no2	P1-OG1RF-no2	OK	0.252873	1.41122	2.48046	2.70033	5e-05	0.000229654	yes
XLOC_005805	XLOC_005805	M02G9.1	II:10326129-10335762	P1-OP50-no2	P1-OG1RF-no2	OK	0.528464	2.63437	2.31758	3.70438	5e-05	0.000229654	yes
XLOC_005814	XLOC_005814	ztf-27	II:10385332-10388133	P1-OP50-no2	P1-OG1RF-no2	OK	5.16517	7.92806	0.618151	1.47865	0.0036	0.00896149	yes
XLOC_005815	XLOC_005815	T09F3.2	II:10391153-10393620	P1-OP50-no2	P1-OG1RF-no2	OK	91.4609	64.7529	-0.498209	-2.01646	5e-05	0.000229654	yes
XLOC_005816	XLOC_005816	gpd-1	II:10394113-10395348	P1-OP50-no2	P1-OG1RF-no2	OK	317.456	203.324	-0.642774	-2.60886	5e-05	0.000229654	yes
XLOC_005818	XLOC_005818	T09F3.5	II:10396877-10399321	P1-OP50-no2	P1-OG1RF-no2	OK	29.249	21.1187	-0.469862	-1.63091	0.00085	0.00266506	yes
XLOC_005820	XLOC_005820	E04D5.1	II:10416785-10422026	P1-OP50-no2	P1-OG1RF-no2	OK	202.312	139.329	-0.538085	-2.1483	5e-05	0.000229654	yes
XLOC_005828	XLOC_005828	lin-56	II:10450657-10452003	P1-OP50-no2	P1-OG1RF-no2	OK	21.9992	14.8647	-0.565553	-1.66624	0.0008	0.00252979	yes
XLOC_005830	XLOC_005830	ZK673.11	II:10457785-10462672	P1-OP50-no2	P1-OG1RF-no2	OK	0.267133	1.03317	1.95144	1.35002	0.0172	0.0335981	yes
XLOC_005832	XLOC_005832	sdz-37	II:10464797-10465298	P1-OP50-no2	P1-OG1RF-no2	OK	4.88107	2.75942	-0.822833	-1.1516	0.02395	0.0445236	yes
XLOC_005833	XLOC_005833	tnc-2	II:10466851-10468344	P1-OP50-no2	P1-OG1RF-no2	OK	16.3099	27.8246	0.770612	2.11423	5e-05	0.000229654	yes
XLOC_005841	XLOC_005841	F59B10.3	II:10510541-10512991	P1-OP50-no2	P1-OG1RF-no2	OK	1.11904	3.68094	1.71782	2.3976	0.0001	0.000427019	yes
XLOC_005843	XLOC_005843	mab-10	II:10530408-10533506	P1-OP50-no2	P1-OG1RF-no2	OK	8.23211	5.8732	-0.487115	-1.26775	0.0119	0.0246255	yes
XLOC_005847	XLOC_005847	C06A1.3	II:10572262-10574070	P1-OP50-no2	P1-OG1RF-no2	OK	0.550644	1.84392	1.74358	2.2246	5e-05	0.000229654	yes
XLOC_005848	XLOC_005848	dohh-1,rpb-6	II:10579365-10581044	P1-OP50-no2	P1-OG1RF-no2	OK	229.127	186.717	-0.295301	-1.12935	0.0254	0.0468049	yes
XLOC_005849	XLOC_005849	dap-3	II:10581132-10582519	P1-OP50-no2	P1-OG1RF-no2	OK	49.7934	37.3673	-0.414177	-1.49752	0.00315	0.00802489	yes
XLOC_005850	XLOC_005850	mrps-22	II:10582617-10584236	P1-OP50-no2	P1-OG1RF-no2	OK	54.8763	34.349	-0.675913	-2.49832	5e-05	0.000229654	yes
XLOC_005851	XLOC_005851	C14A4.3	II:10584343-10587933	P1-OP50-no2	P1-OG1RF-no2	OK	40.2119	29.2965	-0.456892	-1.73629	0.0004	0.00140274	yes
XLOC_005852	XLOC_005852	crn-3	II:10588041-10592653	P1-OP50-no2	P1-OG1RF-no2	OK	61.0807	38.5334	-0.664607	-2.68694	5e-05	0.000229654	yes
XLOC_005854	XLOC_005854	C14A4.9	II:10599336-10602276	P1-OP50-no2	P1-OG1RF-no2	OK	1.5258	7.45432	2.28851	2.79712	0.0002	0.000777835	yes
XLOC_005855	XLOC_005855	C14A4.12	II:10613019-10618335	P1-OP50-no2	P1-OG1RF-no2	OK	1.5988	3.08762	0.949504	1.89612	0.00015	0.000609388	yes
XLOC_005856	XLOC_005856	C14A4.13	II:10618470-10620504	P1-OP50-no2	P1-OG1RF-no2	OK	0.181298	0.570189	1.65308	1.61542	0.00465	0.0111619	yes
XLOC_005857	XLOC_005857	cutl-9	II:10622280-10626434	P1-OP50-no2	P1-OG1RF-no2	OK	0.438802	2.13097	2.27987	3.22073	5e-05	0.000229654	yes
XLOC_005858	XLOC_005858	M28.8	II:10628268-10633217	P1-OP50-no2	P1-OG1RF-no2	OK	2.34361	6.85703	1.54885	3.7876	5e-05	0.000229654	yes
XLOC_005860	XLOC_005860	M28.9	II:10639456-10643536	P1-OP50-no2	P1-OG1RF-no2	OK	0.287215	0.819642	1.51286	1.90876	0.00085	0.00266506	yes
XLOC_005862	XLOC_005862	M28.10	II:10647515-10648676	P1-OP50-no2	P1-OG1RF-no2	OK	62.1256	165.902	1.41708	5.3616	5e-05	0.000229654	yes
XLOC_005864	XLOC_005864	rsp-7	II:10659207-10665090	P1-OP50-no2	P1-OG1RF-no2	OK	104.919	65.0347	-0.68999	-2.67817	5e-05	0.000229654	yes
XLOC_005865	XLOC_005865	ptb-1	II:10675601-10690406	P1-OP50-no2	P1-OG1RF-no2	OK	4.71153	7.61144	0.691972	1.84812	0.0004	0.00140274	yes
XLOC_005869	XLOC_005869	col-80	II:10695053-10714299	P1-OP50-no2	P1-OG1RF-no2	OK	1794.35	405.657	-2.14513	-6.89387	5e-05	0.000229654	yes
XLOC_005873	XLOC_005873	mks-5	II:10720230-10729252	P1-OP50-no2	P1-OG1RF-no2	OK	0.202083	1.02429	2.34161	3.26997	5e-05	0.000229654	yes
XLOC_005876	XLOC_005876	cdl-1	II:10785451-10787265	P1-OP50-no2	P1-OG1RF-no2	OK	202.777	127.229	-0.672469	-2.74332	5e-05	0.000229654	yes
XLOC_005877	XLOC_005877	tag-209	II:10787382-10787912	P1-OP50-no2	P1-OG1RF-no2	OK	31.3939	52.5653	0.743625	1.78852	0.0004	0.00140274	yes
XLOC_005878	XLOC_005878	ceh-62	II:10805393-10809992	P1-OP50-no2	P1-OG1RF-no2	OK	2.34038	5.30844	1.18154	2.24461	5e-05	0.000229654	yes
XLOC_005879	XLOC_005879	R06F6.7	II:10811065-10812188	P1-OP50-no2	P1-OG1RF-no2	OK	7.22884	19.2653	1.41417	2.5902	5e-05	0.000229654	yes
XLOC_005880	XLOC_005880	ech-4	II:10821030-10824079	P1-OP50-no2	P1-OG1RF-no2	OK	67.1086	51.6426	-0.377936	-1.20711	0.0137	0.0276615	yes
XLOC_005881	XLOC_005881	mix-1	II:10824294-10843625	P1-OP50-no2	P1-OG1RF-no2	OK	41.1881	29.5697	-0.478111	-1.85301	0.00015	0.000609388	yes
XLOC_005885	XLOC_005885	orc-2	II:10873930-10877857	P1-OP50-no2	P1-OG1RF-no2	OK	32.9965	25.7023	-0.360417	-1.31522	0.0074	0.0164765	yes
XLOC_005892	XLOC_005892	metr-1	II:10926560-10931077	P1-OP50-no2	P1-OG1RF-no2	OK	94.7886	50.0951	-0.920044	-3.70653	5e-05	0.000229654	yes
XLOC_005905	XLOC_005905	let-858	II:11022369-11027920	P1-OP50-no2	P1-OG1RF-no2	OK	69.4101	45.9598	-0.594773	-2.41383	5e-05	0.000229654	yes
XLOC_005919	XLOC_005919	C09H10.9	II:11104461-11106046	P1-OP50-no2	P1-OG1RF-no2	OK	0.260441	0.701748	1.43	1.48627	0.0061	0.0140302	yes
XLOC_005921	XLOC_005921	apc-17,nasp-1	II:11106615-11109583	P1-OP50-no2	P1-OG1RF-no2	OK	174.366	141.923	-0.297012	-1.20742	0.01465	0.0293097	yes
XLOC_005923	XLOC_005923	mat-2	II:11112718-11120800	P1-OP50-no2	P1-OG1RF-no2	OK	42.0766	27.2695	-0.625727	-2.54738	5e-05	0.000229654	yes
XLOC_005924	XLOC_005924	lsm-1	II:11126931-11127530	P1-OP50-no2	P1-OG1RF-no2	OK	110.965	77.3477	-0.520675	-1.79113	0.00045	0.00154863	yes
XLOC_005936	XLOC_005936	F37H8.3	II:11181653-11184809	P1-OP50-no2	P1-OG1RF-no2	OK	3.0127	13.4005	2.15316	3.19734	5e-05	0.000229654	yes
XLOC_005937	XLOC_005937	sfxn-1.2	II:11186027-11188080	P1-OP50-no2	P1-OG1RF-no2	OK	0.100774	0.493446	2.29177	1.72183	0.00865	0.0187868	yes
XLOC_005938	XLOC_005938	F37H8.5	II:11188205-11189440	P1-OP50-no2	P1-OG1RF-no2	OK	109.666	77.8669	-0.494032	-1.86739	0.0001	0.000427019	yes
XLOC_005941	XLOC_005941	srap-1	II:11203821-11220642	P1-OP50-no2	P1-OG1RF-no2	OK	6.27616	10.1225	0.689615	2.59647	5e-05	0.000229654	yes
XLOC_005944	XLOC_005944	T06D8.3	II:11222302-11226548	P1-OP50-no2	P1-OG1RF-no2	OK	1.48999	7.52066	2.33556	4.21033	5e-05	0.000229654	yes
XLOC_005956	XLOC_005956	unc-130	II:11281985-11283954	P1-OP50-no2	P1-OG1RF-no2	OK	1.9649	3.60845	0.876927	1.53656	0.00315	0.00802489	yes
XLOC_005961	XLOC_005961	saps-1	II:11297699-11301262	P1-OP50-no2	P1-OG1RF-no2	OK	63.8597	43.1667	-0.564986	-2.27804	5e-05	0.000229654	yes
XLOC_005962	XLOC_005962	raga-1	II:11301358-11302779	P1-OP50-no2	P1-OG1RF-no2	OK	81.9581	58.5531	-0.485141	-1.88346	0.0002	0.000777835	yes
XLOC_005963	XLOC_005963	samp-1	II:11302890-11305680	P1-OP50-no2	P1-OG1RF-no2	OK	70.356	56.7866	-0.309123	-1.24926	0.0113	0.0235904	yes
XLOC_005964	XLOC_005964	rsf-1	II:11306398-11311940	P1-OP50-no2	P1-OG1RF-no2	OK	5.72688	11.8618	1.05049	2.93219	5e-05	0.000229654	yes
XLOC_005969	XLOC_005969	B0491.1,B0491.7	II:11348429-11351375	P1-OP50-no2	P1-OG1RF-no2	OK	52.507	34.242	-0.616744	-2.14325	5e-05	0.000229654	yes
XLOC_005970	XLOC_005970	clh-2	II:11358446-11370312	P1-OP50-no2	P1-OG1RF-no2	OK	0.771064	1.43608	0.897218	1.55731	0.0027	0.00704338	yes
[truncated: 6,315 more rows]
