# Supplementary material for: Heme peroxidase HPX-2 protects Caenorhabditis elegans from pathogens
Source: PLoS Genet. 2019 Jan 29;15(1):e1007944. doi: 10.1371/journal.pgen.1007944 (PMC6368334; doi:10.1371/journal.pgen.1007944)
Supplement: S5 Table — (XLSX) [file pgen.1007944.s012.xlsx]

## Sheet: Sheet1
Table S5 Strains used in this study.
Strains	Description	References
Enterococcus faecalis
OG1RF	Wild-type strain, FaR, RfR	(Dunny et al. 1978)
OG1RF-GFP		(Debroy et al. 2012)
Pseudomonas aeruginosa
PA14	Wild-type strain	(Rahme et al. 1995)
PA14-dsRed	Expresses dsRed	(Kirienko et al. 2013)
Escherichia coli
OP50	Wild-type strain, StrR	(Brenner 1974)
HT115(DE3)	Used to express dsRNA for RNAi in C. elegans, AmpR, TetR	(Kim et al. 2002)
EHEC O157:H7	Outbreak strain	(Makino et al. 1998; Hayashi et al. 2001)
Candida albicans
SC5314	Wild-type prototrophic strain	(Fonzi and Irwin 1993)
Staphylococcus aureus
NCTC 8325	Prototypical strain	(Novick 1963)
Salmonella enterica
SL1344		(Hoiseth and Stocker 1981)
Corynebacterium diphtheriae
NCTC 13129		(Cerdeno-Tarraga et al. 2003)
Caenorhabditis elegans
N2	Wild-type	(Brenner 1974)
Hypodermal RNAi strain	Tissue-specific RNAi strain, rde-1(ne129); Is[wrt-2prom::RDE-1::unc-54 3’ utr; myo2p::RFP3]	(Melo and Ruvkun 2012) (Melo and Ruvkun 2012)
Intestinal RNAi strain	Tissue-specific RNAi strain, sid-1(qt9); Is[vha-6::sid-1]	(Melo and Ruvkun 2012) (Melo and Ruvkun 2012)
GF200	hpx-2 nonsense mutation strain, hpx-2 (gk252521) V backcrossed 6 time from VC20223	This study
GF201	hpx-2 CRISPR/Cas9 knockout strain, hpx-2(dg047) V	This study
GF202	hpx-2::gfp expression strain, dgIs049 [hpx-2p::gfp; rol-6(su1006)]	This study
GF203	hpx-2 complementation strain, hpx-2 (dg047) V; dgEx050 [hpx-2p::hpx-2; myo-2p::mCherry]	This study
GF204	hpx-2 complementation strain, hpx-2 (gk252521) V; dgEx050 [hpx-2p::hpx-2; myo-2p::mCherry]	This study
GF205	hpx-2 overexpression strain, hpx-2 (dg047) V; dgEx050 [hpx-2p::hpx-2; myo-2p::mCherry]	This study
GF206	hpx-2 overexpression strain, hpx-2 (gk252521) V; dgEx050 [hpx-2p::hpx-2; myo-2p::mCherry]	This study
PHX782	hpx-2(syb782)	This study
