# Supplementary material for: Heme peroxidase HPX-2 protects Caenorhabditis elegans from pathogens
Source: PLoS Genet. 2019 Jan 29;15(1):e1007944. doi: 10.1371/journal.pgen.1007944 (PMC6368334; doi:10.1371/journal.pgen.1007944)
Supplement: S6 Table — (XLSX) [file pgen.1007944.s013.xlsx]

## Sheet: Sheet1
Table S6 Oligos used in this study
Ss#	Oligo name	Oligo sequence	Purpose
40	P1-sg1-pJW1219-F	cct cct att gcg aga tgt ctt g CCA ATG AAG TCA TTG AAA GA gtt taa gag cta tgc tgg aaa c	Clone hpx-2 single guide sequence #1 to pJW1219
41	P1-sg1-pJW1219-R	gtt tcc agc ata gct ctt aaa c TCT TTC AAT GAC TTC ATT GG caa gac atc tcg caa tag gag g
42	P1-sg2-pJW1219-F	cct cct att gcg aga tgt ctt g CGG TTA TTG CAG TTA ATT GG gtt taa gag cta tgc tgg aaa c	Clone hpx-2 single guide sequence #2 to pJW1219
43	P1-sg2-pJW1219-R	gtt tcc agc ata gct ctt aaa c CC AAT TAA CTG CAA TAA CCG c aag aca tct cgc aat agg agg
44	P1-sg3-pJW1219-F	cct cct att gcg aga tgt ctt g CTT CGA TTC GAT CAA TCA CA gtt taa gag cta tgc tgg aaa c	Clone hpx-2 single guide sequence #3 to pJW1219
45	P1-sg3-pJW1219-R	gtt tcc agc ata gct ctt aaa c TG TGA TTG ATC GAA TCG AAG c aag aca tct cgc aat agg agg
46	P1-sg4-pJW1219-F	cct cct att gcg aga tgt ctt g ATG CAG CTC CCA GAA TTC GG gtt taa gag cta tgc tgg aaa c	Clone hpx-2 single guide sequence #4 to pJW1219
47	P1-sg4-pJW1219-R	gtt tcc agc ata gct ctt aaa c CC GAA TTC TGG GAG CTG CAT c aag aca tct cgc aat agg agg
205	pHPX2-4kb-9567-F	GCCTGCAGGTCGACTtacttcttttgtaaattctcctgtatgaactttttgtg	Clone 4kb promoter region of hpx-2(plus first 5 aa) into pPD95.67
206	pHPX2-4kb-9567-R	CCGGGGATCCTCTAGcggtttcaaattcatatttcaaaatgaattctaaataatcgg
212	HPX2-12KB-pBluescript-F	cactagttctagagcggaagtcattgatcaacccgtgag	Gibson assembly of 10KB HPX-2 fragment into pBluescript
213	HPX2-12KB-pBluescript-R	accgcggtggcggcccttgtgtgctcttgtaaaatcgcaagc
257	YL01-seq-s	AACTACCGTCTGCTAGGCTA	PCR and sequencing primers for HPX-2-R372A (syb482)
258	YL01-seq-a1	TAGATGGATCTACACTGGTAC
