# Supplementary material for: Heme peroxidase HPX-2 protects Caenorhabditis elegans from pathogens
Source: PLoS Genet. 2019 Jan 29;15(1):e1007944. doi: 10.1371/journal.pgen.1007944 (PMC6368334; doi:10.1371/journal.pgen.1007944)
Supplement: S7 Table — (XLSX) [file pgen.1007944.s014.xlsx]

## Sheet: Sheet1
Table S7 Primers used in qRT-PCR
act-1 F	ACC ATG TAC CCA GGA ATT GC
act-1 R	TGG AAG GTG GAG AGG GAA G
lys-1 F	CCACAGGACAACTTCGAAGTGACT
lys-1 R	TGTCTTGAGGCAGTTCATTTGAGAAACT
lys-2 F	CGCTTCAATGGGAAATGCTGTCG
lys-2 R	CCAACACAATTTGAATCAAAAGCTCCATTT
lys-3 F	CTCTATTACATTGTGCTACTCTTTCC
lys-3 R	TCATCATATGGAATTGCTGGAGC
lys-7 F	TGCATACAACCCAGCAGG
lys-7 R	ATGATCTCATCCAACTGTTGGT
spp-20 F	CATATTTGCCAGCTTGCTCC
spp-20 R	CAACAAATTGAGAGACGAGTACAC
f53a9.8 F	GTCGCACCAAGAACACGGAC
f53a9.8 R	GCCTGATGGTTGCCCCC
pmk-2 F	GGCGATTCAGCCAGCATTCCCG
pmk-2 R	CTCCATACGCTCCTTCTCCTAGAGGC
col-20 F	CTATCATTGCCGTGCCAATG
col-20 R	GATCAGAAACAGCGTTAGATCG
col-88 F	TGATGCCTGGAGATCCATG
col-88 R	GGTCCTGGTGGTCCG
hsp12.3 F	CTGGACTACGAAGACCATTTC
hsp12.3 R	AATACTGCGGGTGATAGATCC
