# Supplementary material for: Heme peroxidase HPX-2 protects Caenorhabditis elegans from pathogens
Source: PLoS Genet. 2019 Jan 29;15(1):e1007944. doi: 10.1371/journal.pgen.1007944 (PMC6368334; doi:10.1371/journal.pgen.1007944)
Supplement: S8 Table — (XLSX) [file pgen.1007944.s015.xlsx]

## Sheet: Sheet1
Table S8 Median survival and P-values killing assays
Figure number	Experiment number	Strain	Exposure conditions	Median survival (days)	P-value
1B	1	N2	E. faecalis	6	Control (C)
		hpx2 (dg047)	E. faecalis	4	<0.0001
		hpx-2 (gk252521)	E. faecalis	4	<0.0001
	2	N2	E. faecalis	5	C
		hpx2 (dg047)	E. faecalis	4	0.0036
		hpx-2 (gk252521)	E. faecalis	4	0.0016
1C	1	N2	Inactivated E. faecalis	10	C
		hpx2 (dg047)	Inactivated E. faecalis	10	0.2266
		hpx-2 (gk252521)	Inactivated E. faecalis	10	0.8574
	2	N2	Inactivated E. faecalis	10	C
		hpx2 (dg047)	Inactivated E. faecalis	10	0.3007
		hpx-2 (gk252521)	Inactivated E. faecalis	11	0.1732
1D	1	N2	C. albicans	12	C
		hpx2 (dg047)	C. albicans	10	0.0004
		hpx-2 (gk252521)	C. albicans	9	<0.0001
	2	N2	C. albicans	10	C
		hpx2 (dg047)	C. albicans	8	0.0089
		hpx-2 (gk252521)	C. albicans	8	0.0029
1E	1	N2	S. aureus	4	C
		hpx2 (dg047)	S. aureus	3	<0.0001
		hpx-2 (gk252521)	S. aureus	3	<0.0001
	2	N2	S. aureus	4	C
		hpx2 (dg047)	S. aureus	3	0.008
		hpx-2 (gk252521)	S. aureus	3	<0.0001
1F	1	N2	C. diphtheriae	4	C
		hpx2 (dg047)	C. diphtheriae	4	0.0004
		hpx-2 (gk252521)	C. diphtheriae	4	0.001
	2	N2	C. diphtheriae	4	C
		hpx2 (dg047)	C. diphtheriae	4	0.0003
		hpx-2 (gk252521)	C. diphtheriae	4	0.0007
1G	1	N2	P. aeruginosa	3	C
		hpx2 (dg047)	P. aeruginosa	3	0.826
		hpx-2 (gk252521)	P. aeruginosa	3	0.3605
	2	N2	P. aeruginosa	2	C
		hpx2 (dg047)	P. aeruginosa	2	0.9207
		hpx-2 (gk252521)	P. aeruginosa	2	0.9896
1H	1	N2	EHEC	15	C
		hpx2 (dg047)	EHEC	15	0.0586
		hpx-2 (gk252521)	EHEC	15	0.0516
	2	N2	EHEC	15	C
		hpx2 (dg047)	EHEC	15	0.9479
		hpx-2 (gk252521)	EHEC	15	0.43
1I	1	N2	S. enterica	6	C
		hpx2 (dg047)	S. enterica	6	0.1765
		hpx-2 (gk252521)	S. enterica	6	0.8918
	2	N2	S. enterica	6	C
		hpx2 (dg047)	S. enterica	6	0.261
		hpx-2 (gk252521)	S. enterica	6	0.4413
2A	1	hpx-2 (dg047)	E. faecalis	3	C
		N2	E. faecalis	5	<0.0001
		hpx2 (dg047)	E. faecalis	4	<0.0001
		complemented
	2	hpx-2 (dg047)	E. faecalis	3	C
		N2	E. faecalis	4	<0.0001
		hpx2 (dg047) complemented	E. faecalis	4	0.0012
2B	1	hpx-2 (gk252521)	E. faecalis	3	C
		N2	E. faecalis	4	<0.0001
		hpx2 (gk252521)	E. faecalis	4	<0.0001
		complemented
	2	hpx-2 (gk252521)	E. faecalis	3	C
		N2	E. faecalis	4	<0.0001
		hpx2 (gk252521)	E. faecalis	3	<0.0001
		complemented
3A	1	vha-2 VC RNAi	E. faecalis	5	C
		vha-2 hpx-2 RNAi	E. faecalis	5	0.8339
	2	vha-2 VC RNAi	E. faecalis	5	C
		vha-2 hpx-2 RNAi	E. faecalis	3	0.9548
3B	1	wrt-2 VC RNAi	E. faecalis	5	C
		wrt-2 hpx-2 RNAi	E. faecalis	5	0.0022
	2	wrt-2 VC RNAi	E. faecalis	5	C
		wrt-2 hpx-2 RNAi	E. faecalis	3	0.0029
	3	wrt-2 VC RNAi	E. faecalis	5	C
		wrt-2 hpx-2 RNAi	E. faecalis	4	0.0005
6B	1	N2	E. faecalis	6	C
		hpx-2(syb482)	E. faecalis	6	0.0005
		hpx-2 (dg047)	E. faecalis	5	<0.0001
		hpx-2(syb482)	E. faecalis	6	C
		hpx-2 (dg047)	E. faecalis	5	<0.0001
	2	N2	E. faecalis	4	C
		hpx-2(syb482)	E. faecalis	4	0.0145
		hpx-2 (dg047)	E. faecalis	3	<0.0001
		hpx-2(syb482)	E. faecalis	4	C
		hpx-2 (dg047)	E. faecalis	3	<0.0001
S1A	1	N2 VC RNAi	E. faecalis	5	C
		N2 hpx-2 RNAi	E. faecalis	3	0.0029
	2	N2 VC RNAi	E. faecalis	5	C
		N2 hpx-2 RNAi	E. faecalis	4	0.007
S2A	1	N2	E. coli	22	C
		hpx2 (dg047)	E. coli	20	0.0257
		hpx-2 (gk252521)	E. coli	21	0.0115
	2	N2	E. coli	22	C
		hpx2 (dg047)	E. coli	20	0.014
		hpx-2 (gk252521)	E. coli	20	0.026
S2B	1	N2	Inactivated E. coli	23	C
		hpx2 (dg047)	Inactivated E. coli	23	0.4918
		hpx-2 (gk252521)	Inactivated E. coli	24	0.8962
	2	N2	Inactivated E. coli	21	C
		hpx2 (dg047)	Inactivated E. coli	21	0.4737
		hpx-2 (gk252521)	Inactivated E. coli	21	0.9988
